# Supplementary material for: Metagenomics Insight into Veterinary and Zoonotic Pathogens Identified in Urban Wetlands of Los Lagos, Chile
Source: Pathogens. 2024 Sep 12;13(9):788. doi: 10.3390/pathogens13090788 (PMC11434653; doi:10.3390/pathogens13090788)
Supplement: Supplementary file 1 [file pathogens-13-00788-s001.zip]

Archive with 7 entries (7 files):
- Supplementary Figure S1.jpg
- Supplementary Figure S2.png
- Supplementary File S1.fasta
- Supplementary Table S1.xlsx
- Supplementary Table S2.xlsx
- Supplementary Table S3.xlsx
- Supplementary Table S4.xlsx
