# Supplementary material for: Metagenomics Insight into Veterinary and Zoonotic Pathogens Identified in Urban Wetlands of Los Lagos, Chile
Source: Pathogens. 2024 Sep 12;13(9):788. doi: 10.3390/pathogens13090788 (PMC11434653; doi:10.3390/pathogens13090788)
Supplement: Supplementary file 1 [file pathogens-13-00788-s001.zip › Supplementary File S1.fasta]

>k127_90126
AGGCAGCTGGCTGACCGGGCTGAAGGTGTTCAGTCCCGCATCCTCGATGAGCGTCAGGAGGAGGCGCGCAAGGCGGGGAC
GGCGTTTGCGCCGGGTTCGGTCATCGCCTGCCGTCACCGGCTTGCCCTGCGCTTTAATGGTTGTTTCCGACTCGTCGGCG
GGTAAAAAATCTCGGTAATTGAGGCGCTTGCTGCCGGCAGCTTGCCGAGTTCCTGAACGGGTGGCATCCTCATCGCCTTT
AAAGACCCGGAACATCGGACAGGACGGATCATGACTGTGACCAAATCCTGACAGGAACAGCGTCTGGGTTTCAGACATCA
GCTTGGCACTGTTGAGCGCGGGCGTGTCGCCGGCTAAGCAGCTGCACTGCAGCCAGAGTTCACTCTCACGCATTTCAAGG
ATAACGTATTCCGCCAATGCACGATCCTGCGCATTGCGCGCCTGCTTGTGGCCGAAGATATTTTTAACAGCAGTTTCTTC
TTCCTCAGTTAGCCAGCGTTTCAGGGCACCCCGTGGAGCTTTTTTTCTAATGAGCTTCATGACCATGTTTATCTCCTGTT
CCTGCACAACGGCTTTAAAACACACTTTAGCGATGCGGCGTTTTTGGTGATCATCTCTTTTACTGCATAACGAAGCCAGA
TAAGAGTTCCAGAGGAGAGGAAAGCCTGTACTGGAATTTTTTGAGGAAAAAGAACATGCAGTTGAATGACTAGAATTTAA
CATAATGATGATTATACGAACTTAACTCATTGATTTTATTTAGTTTACAGGTGCGGCATTAAAGTGCAAACAGAACCACG
TAAAGTTAGCCATACGCTTTACACACCACCTCATAATAACCCGATGATAAAAAGCCATTTGTGATGATATAGCTCATCTA
AACTTGGGGTTAATGCCATACTAGACTTCTCCCCAGGTTTCATGCTCACAGAATGAAGGAGCGAATTGTATTGAATGCAT
CCCCCAACGATTCGGACCGCTATCTCCTCCTCCTGAGCGGTATGAAGCGCCCTGTTACGACTATGGTTATATTAGCTACA
GCGCTTGTCTGTCTGTTGATATTGGTCCTCGCCGGCGCATTTATTTCTGCATCCCGCACAGCGCAACTGGGCGATGCTGA
AGTGGCCAACACGAATATTGCCCGCATGATCGCTGTACAGATGGAATCAACCCTCAAAACCGCAAGTGTTGCTTTGACCG
ATCTTTCGGAACGTCTGGAAGTCGAAGGTACCGGTGCACACGAACTCGGCCGGCTGCAGGCTCACCTGGTTGAAACAGCC
AAGGCCAACTCCGAACTACACGGATTATTCGCCTACGGAGCGGACGGAACATGGCTGGCTACGTCTCTCAACCGCCCGGT
TAAAGGGAATAATGCAGACCGTGAATACTTTACGTACCACCGCGCTAATCGAAGCCTTGCAGTACATGTAGGACCGCCAA
TTAAAAGCCGGTCCACCGGCGTCTGGATTATTCCGGTATCACGGAGAATTAACCTACCGGACGGAAGCTTCGGCGGTGTT
GTCCTCGTTACGCTCAAAATTAATTTTTTTGAACGTATTTATAACGAAATTGATATCGGCAAAACCGGCACCGTCTTGCT
CGCACTTACCGATGGAACGTTGGTGTACAGGCGGCCTTTTGAAGAAAAGCTGATCGGGACTGATATTTCTAAAGGCCCTG
TTCTGCAGGCTCTGTCCACGCATTACGCCGGTTCCTCAACCCTGGTCTCAAAGATTGACCGGATCGAACGGCTGTACAGC
TACAGGCACGTGGATGGCTACCCCTTCATTGTTGCTGTCGGGCGCACGAAAACAGAATTATTAAGCCAATGGCAGCGCTC
AAGCTTGTTCCTTGGCGGTGCGGTATTGGTGATCTGCGCGATGTTCGGATTGCTCGCATCAAAACTTGTCAGGCAAATAG
GTATCCGGGACACGCTCGCTCAAAAACTGCATGACCGTTCCGAGGGGCTTGAACAGTACAATATTGGCCTGCAGGTACTG
GCAAACACGGACAAGCTTACCAGCATCGCAAACCGGTTGATGTTCGATAAAATTCTTGATCAGGAACTTAAACGTGCGCA
ACGCGGCGATGATTGCCTTTCGCTAATCTTGCTGGATGTGGACCTTTTCAAGAAGTTCAACGACCGCTATGGACATGTGG
CTGGCGACACCGTTCTGCACAGCATTGGCAGGGTAATGGCTGAACAGGTGACCCGAGCCGGCGACCTGGTCGCACGCTAT
GGCGGCGAAGAGTTCGTCGTTATTTTGCCTGGCACCGATACAAAAGGGGCGATCGAAGTTGCTGAGCGCATTCGCGAGGG
GATACTCGCATTGACGATTCCCCATTTGGATACGCCATGGGGTCAGGTCAGTGCAAGTTTCGGCGTTACGACTGTTTATC
CAGGCCAGCACAGAGGTTTGGTGTCAGCAGATGTTGTCAATCGCGCCGATCAGCAGTTGTATGAGGCGAAACGTACAGGA
CGAAACAGAGTCTGTGCCGAAGGTTCAGTTAAGAAAACAGGTAAGATGATGCCCTAGCCATGACCGGATAATAATTCTTT
GTCCATTGCGCTGGTAGCTTCATCTAAAACAAAACTGCAGAGTGGCCAATTCGTTTAAGAGACGGCATTAGATTTTGTGG
TAATCACTCATTTTTCATTCCTTCTATATTCAGCATTACCCGTATAAATGATTAACAAAGGGTTTTCTAATTCTTATGGC
CAATGTGGCGGGTCAATTTGTAACGTTCCCAGCGTCCGTACTCCTTTAATCCGGTACTTGCTGACCCGAAAAATTCGTTT
GGTGAAAGACTATCAAGATGGGGTAAAATGGCTCCCTATTGTAGTATTCAATGACGTATCTGATCAGAAGCCTCATTCAC
CATACTATTCCACCTCATTCCAGATATATCACCCGGTCTGCCGAAGCTATCGTCGTCTCTCGGTGAGCAATGATAACCCT
TGTGATGTCTAGTGCTTTGATCGCGTGATTCACCATCGCCTCGCTTTCCTTGTCCAGGGCGCTGGTAGCCTCATCTAAGA
ACAAGACTGCAGGTTTTTTATAAATTGCGCGGGCTAGAAATAGTCGCTGTTTTTGCCCGCCTGACAACCCTTCTCCCAAT
TCACCGATCAGGGTTTCATACCCCATGGGCATTTGCTTGATGACCTCATGCAGGTAGCTGGCCCGGGCACATTCCTGCAT
CCAAGTTTCATCCACTTCGTCTGCAAATCCGCAAATATTCTCCCGGATGGAGCCGGAAAACAACTTGTCATCCTGCATCA
CGCAGGCGATCATCTTATGGTAGTTATTGATACCCAGTTGCTGAATATCAATACCGTTCACCTCTACCCTGCCATTATCA
GGATAAAACAGCCCACACAATACCTTCATCAAGGTGGTCTTTCCTGAGCCGGACGGCCCAACAATAGCCACACTTTCTCC
TGGCGCGATAGTGATGTCCAACCCGTTGAAAATGGGCGGAGACTGGCTGTCATAACGGTAACTCAACGCATAGGTTGCCA
GCGACACCGGCTGTAAACGCGCCTCATAAGGGAGGTCCGGCTTACGGTTTTCCTGCGGATGCAGGGCGATATCGGCAATA
CGTTCGTTGTGCAGACTCATCATGCGCAATTGCAGCAGGAAGTTGGTCAATGAACCAATTCTGTCGGAGAACTGTCCGCG
AAAAGCGCCGAACGCAACGAACATACCGATAGTCATCTGGTTGTCTATTACCAGGCTGGTACCCAGCCACAGGATCACCA
CCTGATCACCGGCTGAGACAAGGGTGTTGATGCCGCCAAACAGCATGTCCATCTTAGTCACCCGGATCCCGGTATTGATG
GTATCGATCTCGAGGTTGAGCCAGTGGGCACTGCGTCTTTCTGCTATCCCCTGCATTTTGACTGTGGCGATCCCGTACAG
GGTTTCCATAAAATAGGAACCGGCGCGGGCATTTCTTACTAAAGACTCTTCTGACAGTTGCCTGTAATAACCGTAGGTCA
GTAGCCTAAGGAGTACATATAGGGCTGTGAAGGCCATAACTATCCAGGTTAACCAGCCTCCGTACAAAATCATCATCACG
AACACGCCGACCACCATGATAATGTCCATAATCGCACCGACAATACTGGCCGTGAAGGTGCTGCGCAATGTATCCAGCGA
GCCGAAGCGCGACTGGATATCCCCCAGTTTACGGCGTTCAAAATACCCCAGGGGCAGTCGCAACAGATGATTGAACAACC
CGGATTGCCACTGGATGTTGATGAGGGTAGCCATGACTAATGAGGACCAGGAACGCACCATGCTGACTGCCGCCCGCAGC
AGAATAAAGAACAACAACCCCGCGCAAATTAAGGTCAGCAAACCGCGATCGCCGGCAGGGATCGCATGATCCATCACCAG
TTGTGTACCAACCGGCATCACAAGGTTGATGGTTTCAATCACCACTGACAGACAAAAAATCTTGCCTAGCGTCCCTTTGA
GGCCGTGTACGCTCCCCATAAGCGTGCTAAGACTGAGCCGGTTTTGCACGGTGTCTGCTTTGAATGCAGCGCCTGGCCAG
GCCTCGAGTGCCACGCCGGTGAAACTGTGCGACACCTCCGCCATGTTGATGGTCCTTCGGCCCCTGGCCGGGTCATGTAT
AACCACGTGATTACGCCTGACGCTCACCAGAACGACAAAATGGTTAAACTCCCAGTGCAGTATGCACGGCACTTTTAGCG
CACTGAGATCTTCAATATCCAGTGACAGGGGACGTGAGGACAAACCGAGTTGTTCGGCGATACCGGTTAATCCGGACAAC
GTGGTGCCACGCGCCGAGAGGTTGAACTGCTGGCGTAGCGCAATCAGATCGACGTTCTTGCCATAGTGGCCGCAGATCAT
CGCCAGACAAGCGAGGCCACACTCAGAGGATTCTGTTTGATGAACTAGCGGGACGCGTTGTCGCAGCCGGATGTCGAGCT
GGCCGAGCAGTTTTTTGACAGAGAGCCTACTCATTGACCGGTCCCGACGCGCTGTGTTTCATGTCGTAGAACGGTGATAG
CATCCATTGATATATCTTCCTTTTTTCCAAAAATAGTGTGCTCTCCGCTTTCATACCGTTTTCAAGGTTCAGGCGTTTAC
CGTTATACATAATGGTCTGCTTCTCTGGTCTGACGATCACCTTGTAGTAAGGGACTGCGGAGGTCAGCGCGGGTTTGGGG
GCACCCTGATAGGTCAGCATTTCCTGCGGTGACGCCGGTGCTCTGGAAATCACTGACACCGTGCCGGCGAACTGCCCAAA
TTTCTGCGAAGGGAAGGCTTCATAGCGAATGTTGACCCGGTCCCCTGGGGAAATATAGGGAATAGCATCATTGGGTACCC
AAAGTACCAGAGAGTAATGATCAATGCAGGGTGGGATAACCTGCAGCAAACTGTCGCCGACGTTGACCATTTGCCCTACC
GTGACGCTAAGGGAGTCGACGCGACCGTCAACCAGTGCACGGACGATGATGGTTCCGCCGGCATCGATATTCAGCCGTTC
TTTTTGCAGTTCGTAGCGCTGGAGTTCCATTTGATAAATCTGGTTATCAAATTCTGAGGCCTGTGTGTGGATTTGACTTT
CCAGGGCGGTGATCTGCAGAGAGTTTTGCTCGTTTTGGCCGGTAAGACCCAACAGATTGTTTTGCTGCTGGTAATACAAC
GCCACCTGATTGGTGAGTTGATCCTTATTGATAAGCCCCTTGGTCTGGTATTGCCGGTAGTTCTCCATATTCTCTTTCAT
AATACGGAGCCCTTCCTCGGCGCGCCGGAGTATGTCGGTGGAGCGCTGTAAAGCCACGGTATATTGTGCCTTTTGTTTCT
CCAGCATCTCGACCGTGTCTTTTTTGCTGCTATCCAGCCGGTCGATGATTTGCGTAATGCGCTCAAGCTGGTCATCGATG
TCCCGGCGTTGGTTATCGCTGACCACGCCGCTGCGGGTACTTTTACTCACATCTATCTGATAAATGGGAGTACCCGTTTT
GATTACCTGCCCTTCAGTAACAAATTCTTTGACTACCACGCCCTGAACCCCGGAATAGACGTTAGCCACGCGTGGGTAGG
TGCTGATCTCACCGGTCACGTTGACTCTGCGGGTATAATTTACGGCAATGACAAAGGTCAGGAAGGTGGTAATAAATAAA
AGGCATAATAATGCGGTAACCCAAAAGGGAATACCGGGGAGGAGTAGCGCTCGGCCGCGCCATTTCATTTTCTGATTATT
AATCGCTTCCTGGCGAAACACGGTCTGCCCTTCCTTAGCGAGTTGAGATGTGATGCGTCACGTTGATTATGCTATGCCCT
TATCTTACACCGGCAAGCGTTGGTTTATCTGATCGTTTGATTGTTTCGTCCGCATTTTTCTTATACTAGCGCAGTGGCTT
AATCTTAACCATTGCGCGCGAATGTCTTACCTCTTTCAAACTCAGCAAACGTGGCCAGTACATATTTAACAAGGGTCAGC
TGCTCCCAAGCATATGCTTCATTCTCGAGGCTAAGCATTATTGGGAATATTATACATATCTTAAAAAGATAACCCCCGCC
AAGCTTGTGTAGATGCAGGCGACATCCCAGCCCAGAATAGTACTCCTGTTTTGTTTGATAACTTTACCCAACAAACATCT
TTTAAAAAAAATTGTTTAAAGGCGTTGGGGAAAACACAAGACAAAACAATGCCGTGAGATAAAAAATCAATATTTTTCAT
AATCTTATAATTAATTTTTTGATTTTTAACGTGTCATTAAATAGCATGGGATGAGAGTAATAAAATGAATGCCTGCCATA
AAAATTTTAACAAAAGGAAATTAAATGTAACTAAAGGTAAGAAAACTGACAAAATCTTACCTTTGGGCGTATAACTATTT
TGTACCTTTCACTCAAAAGAAAACGTGTGACTGAAGAAAAGACTTACCATGATGTTGCTGGATTTTTTTACTTCTATTTC
ATTTTCTTTATGAAATAGTTATATATATGTTGGTAATGAGAATTCTTCAGCTTCACTTTTTTCGGCAAGTGTCAGTATCA
CTGCTAAGAAATTTTCTGGTGGAGACCAAATTATTAGCAGAATAATCATAACCGTTACGAGGGTAAAAAAATGATAAAAG
AACTTTCTCAATCTCAATTAGCTTTAGTTGCAGGCGGGAATGCTAACTCCAATTATGAAGGAGGGCATGGCGGCGGTAAC
GTACATGACCATCATGACCAAGCATCCTGGAGTCATCTTGCGGGAAGAGCTCCTACCAATATATATGGAGGTACTACAGA
ATGCGCTACAGGCGTTTTTGGAGCACTGGCTAAAGGCTTTCCTAATGCGGTTAAAATGGGCTTCGGTGTGGCTAAAAATG
CAAGTAAATGCCTGTCTGATAATGGCGGTCGGGGCAGTTTTGGCGGAGACGCTAATGCCAACAGCGTCAATGGTCAATGC
CACTGGTAATCAACTGGTAATCACGTCCAAATAGTTTACATTACGCTAAGCTACCCTGAAGTAATAACGACTTTAGGGTA
GTTATATAAATAATTATGAGCTGACATCATGGTGAATATCATTGCATGATTAGACTGAAAAAATTCATGAACGAGTGTAA
AACCACCGGATATAGAAGACCATTAGTACGTTTTCTTATATAAAACAGCAATAATCCTGAAATGAAAATATTCAACTGTT
GATATATTTCATAAGAGTTAAAATGAAAAAAGCAAAAAATAAAAGTTGTTATAAAACAAGTTACTATCCAGTCATCATTG
AATTTGAAGTTTATTAAACCCAGAATGAACCCTCTAAAAAAAACCTCCTCGTATAATGGCACGATAAAGACAAGGACAAT
GAAAAGTGGAATTGTTATGGGGGGGGTATCATATCCAGGCTGTTCACTATGAATATAAAACAATCCTGACAGAGCGAAAG
AGAAAAATAACAAAATTAAAAATAAAGTGATATTGGTTTTAGAATTCACAAAATTAAAATTAATGCCATTTAATTTTTTT
GAAAATATGTTATAAACATAAGCGGCGAGAGATAACTGACAAATCAGCATCAATATTATTGAATCATCAAATCCAATTTG
GAAAAAACTCGTCAGGATATAAGGGAATATGGTAAATAAAAGATAAAGGGTTATGATGACTAAAATTTTAGCTTTGTTTT
TTTTAAAATTTCCTGTAAAATCCTCTTCCATTATTTTAAAAGTCCTGTCGTATAAAGTTGCTCTGCATCATGGAGTTTAA
GGGGGAATGTAATTCCTTAAACTTAAAATTATTTAAATCATAAAAGCCATTAATGAATGGCTTTTATGGGAAATCAGAGT
TTCAAAAATTTTCCTAGTGATTAGTACTGGTTTTGTCTGCGATCCAAGATCCAGCTTTTAGCATGAGGCATACGAGGAGC
AAGCTGACTACAAAGCTTACAAACGGGTGGGCCGAATACTGGGTTCCCGCAGGATTAAGTGGGGAATAGTGTATTGCTAA
CAAGGATAATATTAGGCCTACTAACACAAACATAAATTTTTTCAAGATCCTCACCTCTTTCCTATAAAAATTAATATAAT
AAGTATAATGGTAGTTTTGGTACTAACCCACCTGTCATAGATAAAAAGCAAATCTAAAGCATTTTAACAACTCTTGACTC
CAGTTTGATAATAACTCAGCCCCATATTCCTTTAAGAAATTCCTCAATTCAAGAAATTATACCCTCATAAAGATTCCAGA
TCCAGCTACGCATTTTGAATGAAATCAATCTTCTCTCGCTAATTCTGGCAACTTAAAGCTTTTACTTTCCTACTCCGAAC
AGACTGCAATTCCTACGCACCAAAACCAGACACAGCTAATGCGTAAAACTACTTAGGTTAATTGCACAGAGTTATCCTTA
TGAAGTGGTTCAATGCTGTGTCGAATGTAAAATGCCATTCCTATCACGCACAGGAACTGCGTGGTTTTACGGAAAGAATG
CTAGTTGAAAACTTATAGAACACCATCATCGTGACGTCTGCCTGAGCATGGCCACCGCGTCGGCGCCGGGCATCGAGAAC
TGCACCCGATGACGGGCCGCCACGTCCAGCGCAAATACCCTGGTATAGACCTCCGTCGAACTGACCGACTTGTGTCCCAT
CAGGCTCTGCAGCACCTTCAGTGGAATACCGGCGTACAGCATATGCATGGCGTAGCTGTGCCGGAAGGTGTGCGGTGTCA
CCGGCACCGAGAACGTGACGCCGTCACAGCCAGCCGCGTCCACCGCCTCGCTGATCCAGCTACGCACCGTGCGGTCGGTG
ATCTCCCAGATGCGCGCCTTCTCGGTCTTACCGGTTCGCTTATTGCGTCGCTCCAGCGGAATTTTCAGCGTGGCCACCAT
CATCTGCAGCTGGCTGACGTACAGGTGATCCGAGAGGGGGATCAGGCGAAGTGCCTGGCTGCCGGCGGGTGCCCGCCCGG
CCGTTCTCGCCGCTTTTTCTGTGCGTTGTTTGAGCGTGGCCAGATGCACGAACGGGTAAGGCTGTGCCAGGGAAAAATCC
CCCCGGGTCAGGGCCAGCGCTTCGTTAATGCGCGCGCCGGTGTTCCAGAGCGTCGCCAGCAGCATCTTGCGGTGCAAATC
CGGCACGTAGTGGAGCAGCGCGCTCACCTCCGGGGCCAGCAGGTATTTCGGCAGGTCGTCCTGGACCAGGGCCATCTTGC
GGAGTGCCAGCGCGGTGGGATAGTCGATGGCCACGGGTAACTGAGCAACAGGGGCCGACTGCTGTCCCAGGGTAATGATT
CCGGCCATCAGGATGCGTCTCTGGTTGAATATATGTTCAGTGCTGAAGCAATAATTTCTCTGTTTTCTTCCGTGCGGCCG
TCACCGAATAAATCCACTTCCTGCCGCATTGAAATGTCAGCCGCATCTATCAGTTCATAAACCTTCTGCAGGGCATTCTG
CAGCTGCAGCGGTGATATCGCGAGCGGCACATCCTGCTCATCCACTCCATTCCGGTGGACCAGGTCGTTGCGCCACTGCA
TGATGATGCCAAGAGGCGTGAGAGGCCAGACGGGAGGCACGTGCAGCACTGTGCCAAAATAGAGCTCAATTGTTTTAACG
TTATGAAACGTCATGCCGGAGACGTAATTTCTCGCAGCAGGCCGGAAAAGGGAAAGCGACATTTCGCGGGCAGCCTGCTT
GTCTGTATTTTTAATACGTTTGGTTTTCGACTTCAGGTAATCCGTCTGAGCGGCCAGTCATGCTCCAGCAGCGCCCTGGC
ACAGTACATCAGGTACGCCTCCATGACCGTCACGGCATGGACGAAAGACATCCGGTATACAAGTTCCGGCTGTGGATTAT
CAAGTAAGGCCCACAACTTCTTCAGTTCCTGGTTTGCGTGCAGGTAACGCTGATGAACATTGCTAAGGGAACCCACAAAC
AGCCCGTGTTCATGATCCCACTGAGCCTGATCGGCAATCGCTTCCTGCTCCCAGTAGTACAAGTTCGCGGCCTGCTCCCA
TTCTTCAGAGTCGGGGATTACATCTAGGTAATTTTCGGCAAGCCATTCATCAAATCTTTCAGCTTCAATATCCAGCATCA
GGTCTTTCATGCTTCCCATAACGCCAGTACCTCTCTGTGTGGTTTTATATATGAGAACTCCCGCCTCGATTCTTAATACG
ACTAACTAAGAGTTGAATGGACTATCCATTAAGTCCAGTTGGAAACAGTCCAGTTTTTCATCTCCCTGAAATACATATTC
AAGGAGGAAGTCTCCTGGCAATGGTTCCCATCGTTCCGGGGAGCTTGTTCTCCATTCCCATTTCCCGGTCGAGTGAACCC
GGCGGGCAAGTTCACGCCCCTCGTCATCCAGTACATGTACTAGCGGGTACCCAAAATTGATGGTTTTGTGTAACCGGATC
CGGGGATGGTCGCAAAACTCATTCCATAACCCTGATAAACCAAAATTTTGCTCATTTACACCAGACAGCATAATTCACTC
CTTAATCATTCACTTGTTAAATAGTCACTATTCGCAACCATCATTACCATGACGAGCGTGACAGTCACCTAAATAACTTC
ATTGATTGTAATTACCACTCTTAATGATAATAAGTAGACATATAACCATCCTATGCAATTACCGTTTCGCCATTTCGCGA
TGATCCGATTTACCGGCTTATTCACACTTTCCGGAAGTGTACCACGACGCGGGAATAAGCAAAGCCGCCCTTTTCGGGGG
CGCGAACCCGGTCACGCTGCGGGCCGAAAACACAACATGCACGGTAGTTAGTATCACCTAAGATACCATATGATGTGTTT
TTAGCGGGAGCGACAGCAGGACAGAAAGGAAAGATCCGGAACTACTTTTTTTCGGATCTGAGGTGAAAAAGAGAAGAATG
CGTATAGGTCATGCATATCCATATGTAATGCATCTGCATATGCCGCAACTATACATATGCTGCGCATCTGCATATACTAA
GGATATGTACGCGACAGTGGAGAGCCATTGTCAGATTGGGGTAACCCCACGCTCAGAGGAGCTTCGTAATGCGAACTGTA
TCCATTTTTAAAAACGGCAATAACCGCGCCATCCGCCTGCCCCGCGATCTGGATTTTGAAGGGGTGAGCGAACTGGAGAT
CGTCCGGGAA
>k127_90198
ATTTACCGCTGCTGGAAGACCAGAACCCAGTACGATGAAGCAAAGTATTTGCTGGCTCTCGAAGCGCGACACTCGCCCTT
ACTGAAGCCATAAAAAGCTTGTCGAATGTCTCAGGGCGTGAAGCGGACACTAGCGAAGAAGAGAATGGGAGACTGGTCTG
ACCCAGCAGTATCGTCTAAGACTTCATAGAAAAGCCACTTACGTGGCTTTGAGTTGAGTTCCTGGTTCTGGCTCCTTTAC
CTTGGAGGGCGCAAGCCTATCATTTGCTGCCAGCATGAGCCGCTTAAGATACTTGCCTATACAGTCGGGATGGTGCCGCC
ATCTATCACATATTCAGTGCCGGTGATGGCGGCAGCATAAGATGACACGAGGAAGGCAATGAGATTAGCCACCTCAATGG
GTTTTGAAGGGCGCCCCAGCGGAATACCCCCGAGTGCCTTCATGATGATCTGCTTACCGCCTTCGTAATCCGTTCCAGCC
TGCTGAGCCAGTCGTTCCGCCATTGCCACCGCAGCTTCGGTTTCGATCCAGCCGGGCGCGACGCGAATCACCCGAACTCC
CTTCGGCGATACCTCTTTCGACAGGCTTTTGCTGTACGCTGACAGCGCCGCTTTCGCTGCTGCATAGCCGGTGGTGGATT
CCGGTAACGGCAGTTCACGCTGGATAGAGGTGACATGAATGATCACCCCGCCTCCCTGCACCAGCATCCCTGGCAACAGC
GCGCGATCTAAACGTACCGCGGGCAACAGATTAAGATTGAGTTCCTGTTGCCACTCCTCTTCGCCCAACGCCGCAAATCC
ACCTCCGGGTGAGGTAGAACCGCCCGCCACATGGATGATGATGTCGACTCCTCCCAGGTGTGCCTGAACGGCCTCCGCTA
CTGAGGCACACCCTTTGACCGTGGTCAGGTCCGACGCCACGAAGGCGTCTGCAATACATTCCGTGGGCGCGTGGCGCGCG
GTTGTTAACACCCTGGCACCCTGCTGTTTTAACAGCCCGACCACCGCTTTACCGACGCCTTTGGTACCCGCAGTAACCAG
CACGCGTTTACCCTGGAAATCAAGATCCAATGACATTAGAGAATCTCCAGGGTGTTGATCTTGTCGCCGATCAGGCCGAA
AGAATGATTAAGCTTTGCCGGGCTACCGGGAAAGTTACCGAAGACGTTCGAAGTGACCGTCACCCGGTCGCCTTCGTTAA
GAACCTTAATGGGCTCAACGCTGTAGTCAAACGTGGCCTGCGCGGCACGTTGCCATGCCGCGATCGCCACATGGCCCTGA
TGGGTTTTATTTTCGTCGGTTACGACGGCATCGACGGTAAAACAATCCTTAACTCTGGCGATATCTGCACCATTGCTGAT
AGAGAAATAGGTAGAAATAGCGTGCGGTAATGTGAATGACATGGCTCAGTACTCCCGTTATTTACAGTACTGTTATATTC
AACATAGACTGTGAAATTGACAAGTACGCACGAAAAAGTGAGTGACTGAATTATGAGTAAGTTATATAACCCGGAATCTG
CCGCCACAGGTGTGGAACATGTCCTGCGCCTGCTGGAAGGTCGCTGGAAATTGATCATTCTTTTTCATCTTTTTGACGGG
AAGATACAGCGCTATTCAGATTTTGAAAAACTGATCCCCGGCATTTCGCAGAAGATGCTGGCACAGCAACTGAGACAGCT
GGAAGCCGACGGGATCGTGTCGCGGACGGTGTATCCTCAGGTGCCGCCGAAAGTGGAATATCGGCTCACTGAATGGGGGC
AAGCGCTGTGCCCTGCTCTCGATGCAATGCTGAAATGGGCGGAAAAACGCGAGGTTTAATCAGCCTAAAAGCTTAGTCGA
TGAAGACATTACTTAATTCAGATGATTAAGGGACACAGTCTGGCTGCAGGTCTCCTGCAGCCAGGCCTTAATTCATTGAC
AGTGAAAGTTTTTCGGGCCCTTTGCCGCGCAGTTATCCAACGTTACTCTTCACCTTCATAAGCCTGACGATAGAGTTCAA
TGACCTGCTCTTTAGTCGCTTTGCGCGGGTTCGTTAGCTGGCAGACATCTTTTTTCGCATTCTCGGCCATGATGGCAAAA
TCTTCAGATTTGACGCCCAGGCTTTTCAGATCGCGAGGAATGCCAACCTGCCTGCTCAGCCGCGGATGGCGTTAATGGCT
TTAACCGCAGCGTCATCGGTAGAGAGCCCGGCCACGTTTTCCCCCATGGCCTCTGCAATATAGCGGAAGCGATTAAGGTT
GCCAATCAAGTTAAAGTACTCAACATAAGGCAGCAAAATGGCATTACATACCCCATGGGGTAGTTTTATCTAAACTCGAT
TTATTCAATAAAACCGTTGTGACACTGCCGTTTTAAGCTGGCTACAGCAGGCAGGGCTGAATGCCGTGCTTACACCAGCA
CGGATTTCCTCACGCTCACCCAGTGCCCGCCTGCGTTCGTTGGGTTTTATCCTTTCGGTGTCTCTTAGCATGGTGAAAAT
GGTTCCTGGTTTCGACTCCAGAAATTTAGCTATTTCCTAAACCCCTTCCCATTTTTCCAGAGCTCAAAAACCGACGTTTT
CTCCTTGGCTGTAAATGTTCGCTTCATCAATAATCCTTCGCAACAGCACATTTTCGCGTATGTGTTACATTGATAAATTG
AATCTACAGCGGCTTTTTTTAATATGTCCCGTTCGTCACCGGCCTTAAGGTATGTTTCATCTTCGATAAAGACTGAAACA
GCATCCAAATTTGGTAGCAGGTACACATTTTTTTAATTGTAAAGAGTCTATTCTCAGCTGAACAAAATAATACAGGAGAT
CTAAAGTGTACAATTCAATTCTGGTCCCCATCGATATTTCTGAAACAGAACTGACTCGCCAGGTCATCCCCTTTGTTCAG
ACGCACGCTTTAATGAATACCGCCAAAGTACATTTTCTCACGGTTATACCCTCGTTACCGTATTATTCAACATTGGGTCT
GGCCTATTCGCTTGAAATGCCGAAAATGAAAGAAATACAGCATGCTGCGTTATCAAAACTGGATGAGCTTACTAAGCAAT
TCAAATTGCCCGCCGAAAAGATCCAAACCCATGTGGTAACCGGATCGCCAAAGGATCAAATCCTCAAGCTCGCCGATTCG
ATTGATGCGGATTTAATCATCATTGCCTCCCATCGGCCCGATATCTCTACCTATCTGTTAGGTTCAAACGCTGCAGCAGT
TGTGAGACACGCCAGATGTCCTGTCCTGGTCGTTCGGTAACGGGGTTTGAAGTCCAATGGAACGAAAACGTATGTTAGTC
AAGTAACTGGCTGATATATCGAAACATAATGGACATAGAAAAAAGCCCTTAAAATGGCGTCTTTTTAATCGAAAAAAGGT
ATTTAACGGACAGCATTGTCTACTAATCGATTTTTCAGACGTTAATTTTTCGCTTACAGTACGTTTTCGTACGGTTGGCC
CTCAAACCATAATCCAACAATTCGCGGTAATTAATTGATTATATTAAGTAATAATTATCTGAGTGGTGAGAAACGTTAGT
TAGTTTCATGCTGTTCATGTCAGCAGCTCTGAAGGATTGATTGAACTGCTATGATCTCAAATCGGACCATGCCCACGCAT
ATTCGACTCGTGCCAGAAAAGGACCTTGCGACAGATAGCAGGTCAGTTATCGTCCAATTACCATCAGGCACAAATTCTAA
TGCCAGAAATGACCCGATTGTCGACTCTACAGACCCAGGACACTGGAAGTACCTGTACCCCATCGGCTAAATTTGTATAT
ATAATTAACATTTACCTATGGGTTAGTTCAAGAAGTAAATGGCAAACGTTTAATGAATATAAATTTCTTTGCGTGAGGAC
GCATTAAATCAAACCTGATGGTGAAAGACCCATGCAGGTATAATCAAGAGGGAGATATTAGTCGCACGGGCTCCCATGTT
TCTGATGTAGGGTCCATCAATTTATATAAGCGAGCGATAGCCAACACCCCATCACGAAACAAAGCAGAGCTGTTAATAAT
CGTTTAATCTTTTAATTTAGGTACTTGAGGTATTTCCTTTACTATAATAGATGCCCTTTGGTACTCCTGTGCCAAAAGCG
GAGGTTACCTCTCGGGGGCACTAAAGATTGGCCTTGGCTATTATGATAAATTCATTCAACTGTCAGGGTTCAATTAGGGT
GAGAAAAATGCTCTTGGAAAAGCTGAAAACACTTGAATGCAGTCTTCACGGTGCCCGGCGGAGACGATAGCATCTCTGGC
GGGCGAATTAAGTCCAACGATCATTCTTAACAGTGATATCCGGCTGCTCAGCATAGGAGAGTACTGCGCCATTCTGCACT
ACAAGACGTTTAATTAGGACGGCAGCCGAGCATCCCTACGTTCTTCTTGCTGGCTGTATTCTGACAGGGGGCGATGGGAG
CTGGCTTTCCATCAGGGAACACCAGAGCCGGGTGCGGTATAAGTTTGGCAATGACACGCTAAAAAACCACCAGCCCAAAA
GCCAATGTCAGCTCCTCGCTTAAAACTGCCTGTCATGCGTGCTTTCATCATTATGTTAAATTCCAATCATTCAACTGCAT
GTTCTTTTTCCTCAAAAAATTCCAGTACAGGCTTTCCTCTCCTCTGGAACTCTTATCTAGCTTCGTTATGCAGTAAAAGA
GATGATCACCAAAAACGCCGCATCGCTAAAGTATGTTTTAAAGCCGTTGTGCAGGAACAGGAGATAAACATGGTCATGAA
GCTCATTAGAAAAAAAGCTCCACGGGGTGCCCTGAAACGCTGGCTAACAGAGGAAGAAGAAACTGCTGTTAAAAATATCT
TCGGCCACAAGCAGGCGCGCAATGCGCAGGATCGTGCATTGGCGGAACACGTTATCCTTGAAATGCGTGAGAGTGAACTC
TGGCTGCAGTGCAGCTGCATCGCCGGCGACACGCCCGCGCTCAGCAGTGCCAAGCTGATGTCTGAAACCCAGACGCTGTT
CCTGTCAGGATTTGGTCACAGTCATGATCCGTCCTGTCCGATGTTCCGGGTTTTTAAAGGCGATGAGGATGCCACCCGTT
CAGGAACCCGGAAAGTCGCCGGCAGCAAGCGCCTAAATTACCGAGATTTTTTACCCGCCGACGAGTCGGAAACGACAATT
AAAGCGTCGGGCAAGCCGGTGACGGCAGGCGATGACCGAACCCGGCGCAAACGCCGTCCCCGCCTTGCGCGCCTCCTCCT
GACGCTCATCGAGGATGCGGGACTGAACACCTTCAGCCCGGTCAGCCAGCTGCCT
>k127_144398
ATAACATTATTATTAAAAAGGATTTTTATGCCCCGCATCACTTCTCTGGTTTCTTCATCTGCACTGATCGGTTCGGTTTT
TCTGCTCACCGGGTGTCCGCCCCCGCCTGATTTAACGCAGTGGCAGCGCCCTGGCAGCACCATAGATGACGCGCGGGTTG
CGATGGGGCAATGCGGCGTCCCGCTTCCGGGGCCGGAACCTTCTTTTACCGACAATGAAACGGTGCTGTATTACCAGTGC
ATGGAGGGGAAAGGATTTACCTATAAGGGCGATTTCCATATTTGCGATTACTACAAAAACACCCCTGCCTGCATCGAGAA
ACAACAGGGACATCCGCTCAGTCAGCGGCAGCTTGAAGCGCTACCTTTTGTCGCCGATGAGGGTTTTCACCCGATCAAAC
CGGATTCGGGCCGGGTTGAATCGCAGCTTATCAGCTGGCGTAAAGCGGGGGCCTCGCTGCATTTTTCACACGCTGTGGAG
AACGATAAGCTCGCGTTACAAATGATGTATGAATGCGGATATCCGAAACCGCTAGGCTCGGTTCCTTTCGTTCCGACCAT
TCTTAAGGCCGCGAAAGTTCAGCAATGCATGCTGGATAAAGGTTTTGAACCGAAACATAAACTCATGCTGGTTTGCCGCA
ATTATCCGCAAGTGACAGGCTGCGGGAAATAGCGAAACCTATGTCCAGATTTCCCTGCCATCCGGCATTGAAGTGGTCAA
CAAATACACGATGGTTCATCAAGATGGTAAATCCACGAAGTCGAGAATATCTATGAATTTTCTGAGAATGACTGCTTCAC
TCTCGTCCACCAGAGATCCATAACCCCAATTGGCAAATGCAAACGACATTTCGTATCCCTGGGCGGCCTCAAAATCATTC
TTATTGTCTCCGATCATTATCTTATGAAGCTTACCGTAATCGGCACGTGCTACAACTGCGTGTAGGTGTCTGGGGTCAGG
TTTCTGAAAGGAGACGGTGTCTCCACCACATACAACATCCATATACTTCAACAGGCCAGTTTCTTTGAGAATAGCAGTGG
CAATCGATTCGTCTTTATTTGTACAGACGGATATCCGCCATCCCCTCTCGCGCAAGGCGCTAAGCGTCTCCTTTACACCT
TCATAAGGAGTCGTGAGCGAATGGGCCGAACGTCGGTAGCGCGAGACGAAGGTATTCAGCGCGTCTTCCCGGTCATTCAT
GCCACGTAAGCTGAATGCTCGCCTGGCAAATGACCTCATTCCGTCACCGAGAAATTTTGAAGTAGTTTTGACGAGCAGAG
GCTCAAGCTCTCTTTCGACCAGTATTTTGTTTATTTCGGCTGTCATATCGCTCACTGAATCGACAAGAGTACCATCCAGA
TCGAAAATGATAGCCCCCGCCTCTCCTGTCTGTGCAAGTTTCCGGTTACGCATCGTCATTGGGAACATTCCTCACGTGGT
GGATAAGGCTCTCTTTTCTCCCGTGCAGAAACTGCATGATTCATCACGGTGTGAGCTTTTTATTGAAAGCCGCTAACCCG
GCTTGAGCGATTTCTTCATCATGTTGGGGCGTGTCTGCGGATACCCCGATCGCTCCCACAGTGTGACCATTAAAGACGAT
TGGAAGGCCACCACGCATCAGAACGAAGCCCTGGGCGGTAATGGCGGCCGGTCTTGAACCATTGACTGCGTCCTCTAATG
CGCCGCTGGGTCGACGAAAAAGAGCTGCGGTCCGTGCCTTGCCTGGAGCAAGTTCGACGCCTGCCGGCACAGCCGCGTTA
TCCATGCGTACCAGAGCGATGGGCGAGCCAGCACTATCGACAACTGCGATCACGCACGGCCACCCGGACGTTTGCGCTTT
GTCTTGTGCAGCGGTGAGTACCTGCTGAGCGACGGAGAGAGTCAGCACTGGCTGGCTCGGCAACTCGATTGCCGTTGCAG
GCAGTGAAGCCAGCGCAAGAGACCCGGCAAGTACAAGGGATGTGGTGAGATTGGAAAGGTGATACATAGTTAACTCCTGA
GAAGGAAGGTTCATTGATTTAAACAGAGAAAATAATTCAGTTCATTAAAGTGATTCGTTCTTATAATTCAGTAAAACTGA
ATAGGAAATTCGACCACCATGGATATACGTCATCTCCGTTCATTCATCACTGTTGCTGAAAATCTGCACTTCTCTCGATC
AGCTGAGCAGTTGGGCGTGTCTGCACCCACCCTCACCGCACAGATTCAGGAGGTGGAGCGCATGCTGCAAGCGCGTCTAT
TTAACCGAACAAAACGAACAGTCCATCTGACGCCAGCCGGAGAGATATTTTTGACGGAAGCGCGTGCAACACTCGAACAG
CTTGAGAGAGCGATCAACGTGGGCCGACGCGCCGGGCGTGGTCAGGTTGGAAGAGTGGAGATAGGTTATGTTGGTTCAGC
GGCATTTTTCGGGGTACTCCAGGAACAGGTCCAGCGGTTTCGCAATAAATGGCCCGACGTTATGCTTAACACGAAGGAAT
TACCCACCGAGCAGATCATGCCGCTCCTTGAGGAAGGCAGGATAGATTTGGCTTTTGTCCGAACGCCCGTGCATCTGCCT
CTGTCTGTCTCCAGCCATATCATGGCACGGGACCGATTCTGTGTGGCTCTGCCGGCAGACCACGCTCTGTCGAAGATGTC
GACGGACATACTCCCGCGCGCGCTTTCCAATGAGTCGTTTGTGATCCCAGAACAAGGTCTGGGCTTGCGTGAGGTCGCAA
GGCGCGGAAAATTCGATCCACATATCGTCTCGTCGCCCGGAACTCTGGTTGCGGTGTTGACACAAGTAGCGCTGGGTATG
GGTGTCGCAATCATTCCCAGTGTGCTGATCAACACGATTCAATTGCCGAATGTCGTTTTCAGAGAAATTGCCGGCCCTGC
TATTGTTTCGGAGGTGGCGGCACTATTTCGAAGGCATGAGCGATTGCCAACGGTGCGCAATCTTATTGAACAGATGCTCG
AGACTGACTGCCGCGC
>k127_108466
AGATAGTCCGGCTATAGCGCTGCTCATATTTTTCAATCAGCACCTTAATCTTTTCCACTGAAATACCAATACCAGTAACG
CCGATAAAGTCACCTTTATAGTCATTGACCTTATGGTTAACGAATACATCAAGATGGGTATGATCCTCTGGATCTGGACG
GACATCAATCGAATAGGGTTTGTCCACGGGCAGCGCTTTAACCAGGAAGAACCAACGGTCCCGTAGACTCTCTTCAGAGA
CTGTTTCGAGGATGCGTTTGGGGTCATAGTAACGGTAGGTTTTATCAGAAACGAAATAGGAAAAAATAGTATCGAAACGA
TGGTCTATTTCGTTGAGGTAACGAATCATTGCATCAGGATCCTGTTCATGATTTAGAACCCAATCACGAACAAAAGTATC
GTGAGCCATCAAAGATGCAATAAGAATGGGTTTCAACAGATCTTGCTGAATTTCTGAATAGACATTATCGCTGGTTAGAG
GCAGGATATTTTCTTCAATTTCATTATTTAGGGATTGCCGAGCGACTTCGTAACTGCTCCAGCTGATGAGCATAAAAGCG
GTTAATAGCATGAAAGTAAATAAAATAATGACCCGTGTTTTCGTCAACCAATAAGGGCTGTTCATTCAATTTCCCTAAAA
TGTCTTTTAATGGTAAACATGGTAAATGCACTTTGTCTAGGCAGCTAAGCCGGGCCTGTTACTCTTATTAGTTAGTGACC
CTTTGGAACCTAAATGATCTCATCTGTGCTCCCTCGTGCCAATAATTCTAGCCGTTTCGCGATCCCGTGATCCGTTACGG
CGCAGCAATATTATTACGAATTTCGTTCTACTGAGCGACAAACTCCTGTATAGCATTTATTTATGCACCGTATTGGAGGC
CGAGGGGTAATGATGTAAAAAAACCACGCTAAGAGTTTAATCCATTGTTTATCTTGAAATTTAATGTTCCTAACTCGCCC
GTAAAAATATCTTCCGGTAACTAAAACATATAATGCCCCCCAACATAACCCGTGGTGTAAGTCGTTGCCAGCAGGCTGGT
TCTGACGGTGTAGAGAAAATTCCAATCTAGTCCCATCAGGACTAATGTAATGGCAAATATCCCACACAAGACATCCGAAA
CAGCCAGAACAATATAGGCAAGCATAAGAAGCAGACCCGTCAGCTTAATTTTAATGACACCGAACCGGTCGATCAGTTTT
CCTGTGCAAAACGACGTTACAAACCGGCTCAGTATATAGAGTTGGATCTCGGCGGCGATTTGTGACAAATCGAAACCGTA
ATGCTTCATTGCGATGGGCGTCGCCGTCAGGCCCAGAACCATTATTCCAAATCCTGATGCACCGAAAAAAGTGCGTGGAA
CTAAAACAGGTGTACTTACACATCTATCGAGAGTTGCCCAAAGGCATAGTGTATTGACAATAGATATACAATCTTATAAT
GTATATCCATTGTCAATACAGGAGATATAAAAAATGCGTGACGCTGCGATTAATTTGCGTGCTTTGCCGGAACAACGTGA
TCTCATAGATCAAGCCGCCAGCCTATTAGGTAAAAACCGATCTGATTTTATGTTGGAAGTAGCGTGTGAGCGCGCACAAG
CTATTCTGCTCGACCAAGTTTTTTTCCAGTTAGATACTGAGAAATTTCATGAATTCACAGCGATGCTTGACGCACCTCAC
AATGTAAATCAAGGTCTGGAACGTCTGATGGCAGTTAAAGCGCCTTGGGCATGAGTTTACAATTGTCTGCTCCTGAGCCA
CTTACAACTGCACATATCCTTGACGCTTTCGGTTGTGGGGAAACAACGTTAGATGAATGGTTAAAACGGCGCGCTCTGAC
AAACCACTTAAACGGTGCAAGTCGTACTTTTGTTGTCACGGCTCACGATAAAAGTGTTGTTGGTTATTATGCACTCGCAG
CCGGTGCTGTGTCGCACAGGGAAGCGGCAGGATCTGTTCGGCGTAATATGCCTGATCCTATTCCGGTCATAGTATTGGGA
AGACTGGCGGTCGACCTTCGCACTCAAGGAGTAAAGTTAGGTTCATCATTGCTACAGGATGCCGTTCTTCGAGTTCGCTC
>k127_342491
TTTATAAAGTACCATTAACATCATGAACACCATTCCACATCCCCCTGTCTTCGACGGTCATAACGACCTGTTACTGCGCC
TGTGGCTGCATGATGCAGCAGATCCTGCTGCCCTGTTTCTTGATGGCTCACTGGAAGGACATCTCGATCTCAGGCGTTGT
CGCCTCGGTGGCTTCGCGGGTGGCTTATTTGCCATTTTCGTACCACCTGATTCGTATATGCCACAACTGAAGCCAAATTC
TCCGGCTGTGCCTCATGACGCGTTAGCCATCACACAGGCACAGATTTCACTGCTGGAACGTATCGAAACACAGTCATCCG
GGCGGGCAAAAATCTGCCGGACGGTCGCCGAAATTGAGCAGTGTATTGCTCACGACGTGCTGGCAATGGTGATGCATATT
GAAGGCGCGGAAGCGCTGGGAGATGACTTCTCGCGGCTGGAACTCTGGTATGAAAAAGGGCTGCGCAGTATCGGGCCTCT
GTGGAATTTACCCAATCAGTTTGGGACCGGCGTGAAAGGCGATTTTCCGGGTTCGCCGGATACCGGTGAGGGCCTGACGC
CCGCCGGGCTTGGATTGCTGCGTGAGTGTAACCGGAAAAGGATCTTGTTCGATGTCTCGCACATGAACGAAAAGGCCTTC
TGGCAGACGGCAAAATTCAGCGATGCACCGCTGGTGGCCACCCATTCAAATGTGCATGCGCTATGCCCGCAACCGCGCAA
CCTGACCGATAAACAACTGGCTGCCATTGCGGAAAGCGACGGCTTTGTTGGCGTTAATTTCGGCACAGCGTTTCTGCGGG
CAGATGGAAAACGTAACGGTGACACCCCAATCACCGAAATTGTTAAACATCTTGATAACCTTCTTGGTAAACTGGGCGAA
GAAAATGTCGGTTTTGGTTCGGATTTCGACGGCATCAACGTGCCGGATGTCCTCGGCGATGTCGCCGGATTGCCGTTACT
GATTCAGGCCATGTCTGATGCGGGTTACGGCGACGTATTGATCGAAAAAATCGCCTGCCGTAACTGGCTGAAAGTATTAA
AGCAAACGTGGGGTGAATAGTTTTTCATCCGGCATTTTGCGCTAATCCCTGTGGCTTACAGGGCAATATCGGTTTGAGCT
CATCGCAACATTTTCTTAGCCAAACCAGCGATATTTGACAATAAGCCGATCACCTGCCGCAATTAAAGCGGCAGTGAACT
TAAAACTGTAATCACCAAGAGGACGTAATTATGTGGACTAAACCTTCTTTCGAAGACCTGCGTTTAGGCTTAGAAGTGAC
GCTGTACATTTCTAACCGCTAAGCCCTTGTGCCCACGGTTAACTGTGGGCATCTTCCTTCCTTTTCCCCCTGGTTCTCAC
ATGCAGATTATCGTACTTGGTTCCGCGGCAGGCGGCGGCTTCCCTCAGTGGAACTGCAATTGCAGCAACTGTCAGGGCGT
TCGCAACGGCACAATGAAAACCTCTCCGCGGACCCAGTCGTCAATTGCCGTCAGCGACAATGGCACCGACTGGGTGCTGT
GTAACGCCTCGCCGGACATTTGCCACCAGATTGCCGCCACGCCGGAACTGATAAAACACGACGTTTTACGCGGTACCGCC
ATCGGCTCCATCATCCTGACCGACAGCCAGATTGATCACTGCACCGGCCTGCTGAATTTACGCGAAGGCTGTCCGCATCA
GGTGTGGTGCACGCCGGAAGTGCATGAAGATCTCACCACCGGCTTCCCGATTTTCACCATGCTTTCGCACTGGAATGGCG
GCCTGCAACACCACGCTATCGGGCCGGAGAAGCGCTTCTCCGTGGCCGTGTGCCCGAATCTGAAATTCACGGCCATTCCG
CTGCTGAGTAACGCGCCGCCTTATTCGAAATACCGTGGCAAACCGCTCCCCGGCCATAATATCGCGCTGTTTATTGAAGA
CACGAAAACCGGCACCTCGCTGCTGTACGCACCGGGTCTGGGCGAGCCAGATGATGAACTGCTGAAGTGGCTGCATAAAG
CCGATTGCCTGCTGATTGACGGCACGCTGTGGCAGGACAACGAGCTGGCGACCACCGGCGTCGGCCGCAATACCGGCAAA
GACATGGGCCATCTGGCCCTTGCCGAAGAACAAGGGCTGATTGCCCTGCTTTCTTCCCTTCCTGCAGAACGCAAAATTCT
CATCCATATTAATAATACCAACCCGATCCTCAATGAAGCCTCTGCCGAGCGGCAGGCACTGACGCAGCAAAACATCGAAG
TCAGCTGGGACGGGATGCGCATCGAACTTTAGGTAAAACGATTATGACGACATCTTCAAACCGGACGTCACCGATGACGC
CGGAAGCTTTTGAACAGGCGCTGCGGGCCAAAGGCGCGTTTTATCACATCCATCATCCGTACCATATTGCGATGCATAAC
GGTCAGGCGACGCGCGAGCAAATTCAGGGCTGGGTAGCGAACCGGTTCTATTATCAGACCAGCATTCCGCTGAAAGACGC
GGCCATTATGGCCAATTGCCCGGATGCGCAAACCCGACGCAAATGGGTGCAGCGTATTCTCGATCACGACGGATACGGCG
GCAGTGAAGGCGGTATCGAAGCCTGGCTGCGACTGGGGGAAGCGGTCGGTCTGGATCGTGATGTGCTGCTTTCAGAAGAA
AGGGTGTTACCGGGCGTGCGTTTTGCGGTCGATGCTTACGTTAACTTTGCCCGCCGCGCTGTCTGGCAGGAAGCCGCCTG
CAGCTCGCTGACCGAACTGTTCGCCCCACAAATCCATCAGGCGCGTCTCGATACCTGGCCGCAGCATTACAAATGGATTG
AGGAAGAAGGTTACGGTTACTTCCGCAGCCGCCTGAGTCAGGCGAATCGCGACGTGGAACACGGCCTGCAACTGGCGCTG
GAATACTGCGATACCGTCGAAAAACAGCAGCGCATGCTGGAAATCCTGCAATTCAAACTCGACATTCTGTGGAGCATGCT
CGATGCCATGAGCATGGCTTACGAACTGAACCGCCCGCCGTACCACAGCGTGACGCAACAGGCGGTCTGGCATAAAGGAC
GACTTCTGTGATCACCATTACCGAACACTACACGCCGATGTTCCGTCGCGGCTACCGCATGCAGTTTGAGAAAACGCAGG
ACTGCCACGTGATTCTGTATCCGGAAGGGATGGCGAAACTTAACGACAGCGCGACCTTCATTTTGCAACTGGTCGACGGC
GAGCGGACGATTGCCAATATCATCGATGAGCTGAATGCCCGCTTCCCGGAAGCCGGTGGCGTGAATGATGACGTCAAAGA
TTTCTTCGCTCAGGCCCATGCTCAAAAGTGGATTACCTTCCGTGAACCTGCTTAAACCTGCAGTCAAACCACCGTTGTGG
CTGCTGGCCGAACTGACCTACCGCTGCCCGTTGCAATGTCCGTATTGCTCGAACCCGCTTGATTTCGCCAAACAGGACAA
AGAGCTGACCACCGCACAGTGGATCAAAGTGTTCGAAGAAGCGCGGGAAATGGGTGCAGTGCAAATCGGTTTCTCCGGCG
GCGAGCCATTGGTGCGTAAAGATTTGCCGGAGCTTATCCGCGCTGCCCGCGATCTCGGTTTTTACACCAACCTGATCACG
TCCGGTATCGGGCTGACCGAGAAGAAAATCGATGCGTTTGCCGAAGCCGGACTGGATCATATCCAGATCAGTTTTCAGGC
CAGCGATGAAACGCTGAACGCCGCACTGGCGGGTAACGCCAAAGCCTTCCGGCAAAAACTGGAGATGGCAAAAGCGGTGA
AAGCCCACGGTTATCCGATGGTGCTGAACTTTGTGCTGCACCGCCATAACATCGATCAGATCGACAAGATCATCGACCTG
AGTATCGAGCTGGAAGCCGATGACGTGGAGCTAGCGACCTGTCAGTTTTACGGCTGGGCGCAGCTTAACCGCGAAGGACT
ATTGCCGACCCGCGAGCAGATCGCCCGCGCCGAAAATGTGGTGCATCAGTATCGCGAGAAAATGGCGGGCACCGGTAATC
TGGCCAACCTGCTGTTTGTGACGCCCGATTATTACGAAGAACGTCCGAAAGGCTGCATGGGCGGCTGGGGAGCGATATTC
CTCAGTGTGACGCCGGAAGGTATGGCGCTGCCGTGCCACAGCGCGCGTCAGTTGCCGGTCGAATTCCCGTCTGTACTGGA
AAATACCTTGCAGGAAATCTGGTACGACTCGTTCGGCTTTAACAAATACCGCGGCTTCGACTGGATGCCGGAACCCTGCC
GTTCCTGTTCTGAAAAAGAGAAAGACTTCGGCGGCTGCCGCTGTCAGGCGTTTATGCTCACCGGCAATGCCGACAACGCC
GATCCGGTGTGCTCCAAATCCGAACATCATGGCAAAATTGTGGCAGCTCGCGAACAGGCCAACTGCACCAACATTCAGAT
CAATCAGTTGCAGTTCCGCAACCGCGCGAACTCGCAGTTGATTTTTAAAGGCTGATGCGCTGATGCTGCCTGACGTGCAG
TCACTGACGCTGGCAAACGGCCTGCGGGTCAATATTCTTCATGACCCGCAGGCCTCGCGTGCTGCCGCACTCATTCATTT
GGATGCCGGAAGTCATCACGAACCGCCCGCGTTTCCCGGTCTGGCGCACCTGTTCGAGCACGTCGTGTTTGCCGGAAGCC
GTCAGTTTCAGGGTGATGAACGGCTGATGATGTGGGCGCAGTCCGAAGGAGCGCGACTCAACGCCAGCACGCACGCCACC
TCGACGGCGTGGTTTTTCGATATGACACCGGCAAAGTTTGCAGACGGTCTGGCGCGTCTGACGGATATGCTGGCGCAACC
TTTGCTGGCAACGGAGGCCGTGCAGCAGGAAGTGGCGGTGATCGACGCCGAATACCGCATGCTGACCGGTCATGCGGATT
CCCTTTGTAATGCGGCGCTGAGTCTGGCCTTTGCCGCTCCGGCACAACTGCATGATTTTCACGTCGGTAACCGTACCGCT
TTCGGTGAGGATATTTCCGCTCTGCAACAGGCACTGACGGACTATCATCAGCAATTCTTCACCGCAGGGCAGCTCACGTT
GTGGTTACAGGGGCCGCAATCTGTCGCTGAACTGACCACGCTGGCAGAGCGTTACGGCAATGCCTTTGTTGCCTGCAACG
GTTCTCAGCCAGCGCCTGCTCAGCCTCTGGTATTGCGCGACGAACGCCATCTGCAATTGAGTCTTGACGGGTCACCACGA
CTGCGTTTTTCGTTCCCGGTCACGCCCTCGCCCGCGCTGACGTTATTGCGTCAGCTCCTGGCGGATGAAGCGCCGGGCAG
CTTATTGGATCAACTTCGAACCCAGGCGCTGGCAGACAGCGTGCAGGTTTCGCTGCCGTACGTATCCGACAGTGACGCTA
TTCTCAGTATTGAATTTCTCGTCTGCGATACCACGCCTGCTTTATGTGCACGTGTGGAAACACTGTTCTGCCACTGGCTG
CAACAGATTCATGCTTTACGCACCGGGCATTTGCAACATTACACTGCCCTCGCGCATCGCGATTTCAGCCGCCTGACGCC
GCTGGATCAACTGCGCGCCCGCACCCTGGATTTCCCGCCCGCCGCGCATAACGGCTGGCAGATATTGCTCAGCGAGTTAA
AGCCGGAAAACATGACGCGGCTGTGGATTGCGCCGGATGTGTCTGGTCAAAACACCCCGGTAAAAGGCT
>k127_72468
TTATTCACGTTGGCCTGCACCGCCAGTTGTCTGGTGACCTGATAACGACTGAACAGGTTAACCAGCGCGTAGCTGCCTTG
TTCCGCATAACGGGTGCCGTTGCCGCTTGGCCCCGGAACGGTATCCCAGACGTGGGTCTGCCAGTTCACGCCACCGCCGA
CGGTCAGATCCTGCAACATCGGCAGACGGTAGCTCGAGAACAGTTTTAGCTGGGTGCGCGGCAGTTGCGGATTAACTGCA
TCGCCATTTTCATCTTCTGCAATGTAACGGGTACCGCCGAACGTCATCTGCCAGTTATCGGTCAGCGCGCCGTTCACTTC
AAATTCCACGCCGCGGCTGACGGTGCCGTTTTTGCCTTCATAGGCGGTATCGGTTGTGCCAGGAATAATGCGGCCGGTGC
TTTGTGCCACGTTATCCAGCTCCGCGCGGAAGATAGAAACCGACGCGGTCAGACGGCTGTTAAACCAGTCAGATTTTACG
CCCGCTTCGTAGTTTTTGCCGATGACCGGTGAAAGGTAGCCGCCGTTGATATCGCGGTAAGTTTGCGGCTGGAACACTGA
GGTGTAGCTCGCATAGGTCGACCAGGTATCGTTGATGTCGAACACCAGACCGGCGTACGGCGTGATGTTGTTCTTCTCGA
TCTGGTCGGTGAGCGTGTGAGAATTCCAGTTGGTGTAGCGTGCGCCAACGATCAGGTGCAGCGGATCCGCCAGTGAAAGA
CGCGTAGCCACGTAAGCCGATTTCTGACGGATAACATTTTCTTCCGCCAGCGCGCGCGGACCCCAGTCAGTTTCAGGGAA
CTGACCGTTGAAATCGTTAAAATTGCCCAGTTCTTCGGTTGAGATATTGGCAAATGAACTGTAATAGGTGTTCTGCTGTT
TGCTGTAACTCACGCCGGTCATCAGCTCATGCTGACGGCCAAACAGTTCATACGGGCCGCTGGCAAAGGCATCTACACCA
TCGACTTTACGTTTACCGGTGTTATAACCGGTTCCCGCCACCACCGGATAACCGGCATAAGCGGATTCGCCGACGCCGGT
GGTTTTATCGAATGTCCCGTCGATATACATCATCTTACTGTCGATACGGGATTCGGTATGGGTGCCGTTCAGCGTGGCCT
GCCAGCCGTTATCGAACGACTGCTTCAGGGTGGTGAACAGCTTAGTCGTTTCTTTATCGCTGTACGCCCAGTCCGGTGCG
GAGTTAAAGCCGCGACGATAATCGGTTTTGCTGCCGTCCAGATACCAGCGCGGCATACCGCCCCAGGTCGGGCTGTCGGT
GTTGGTTTGCTGGAATTCGTAGCCTGCGGAAAGCAGGGTGGAATCGGTGAGGTCGGCATCCACGGTGGCATAGACGAATT
TTTTGGTTGCGCCGTAGTGTTCAACGTAGCTGTTTTTGTCCTGATAACCGGTGATCAGGCGGCCACGTACGCTGCCGGAT
TCGTTCAGCGGTGTGGATAAATCCGCCACGTAACGTTGTTTATTCCAGCTACCGTAAGTAGCAGAAACATTGCCGGTGAA
TTCTTTGCTGTCGGCGTGTTTACGCACCTGATTGACGGAAGCTGACGGGTTGCCGGGGCCGGTCATCAGACCGGTTGCAC
CGCGCACCACTTCGATACGTTCATAAATCGCCGTGTCAGACTGGGAATCACCCAGATCCCAGCGCGGGTCGAAGGTGGTC
GGAATGTTATCGACCATGTAGTTGTCGATCAGAAAGCCACGCGCGTAATAAGTACGGCGGTCGAGATCCGAGACGCTTTC
CTGAATACCGGTGGTGTTTCTCAGCACATCACCCAGAGATTGCAGTTGCTGATCCTGCATACGTTGCTTGCTGATGATAC
TGACGGACTGCGGAATATCGCGCGCCGTCAGGGCCATTTTTGTGCCCGCAGTGGTGACCGGAACACTGTAATCGGTGGCG
GCAGTCTCCGCGACCCCGGCGCTATTATTCTCACCGGTCACGACAACGGTATCGCCCGCCGTTTTTTTAGCGGGAGTTTC
TGCGGCATAAGCAGAATGCAAAGACGACGAAATTAACAATGCGATCACTGAAAGTGAAAGTTTCTTTCCTGAATTATTAT
GAATATTTTGCTTATTGTTCCTGACAACGCAATTCCCTGAAAAGACACACATAACTATTCTCCACACGGTTATTTTTTTA
TTTTTTAGGCCACGGCATTTTTGTATGAATACGGCTTTATCTGCATGAGCAAATCCCGCCAGAATCCCCCGGAACAAGGG
CTGGACAAGATAAAATGGTCATGGTTAATAAAGCGAATGAGAATAATACGCATTTGGTTTAACGATGTAAATAAATATTA
CAGACAGGGGGAGGAGCAAAGATAAAACACTCTGTTGTTGAATTTAAGATCCTGCGGGCGATTCAGAAAGCTTGCTGAAT
GAGAGGTTGCAGACCTGAGGCTGCAATTCCGAAATGAAGGCACCGCGCAGCGGCAAGATTTCCAGCCTGTCGCTGTGCTA
CCTGAAACATAGCCAGCGAGCGATAGCGCGTGTTGAAAAAGCGAAGGGAGATCCAAGAGGGAAAAAGCACTTTTCCCTCT
TGGTCGGTTTCGGCGCAGCGCGTTAAGTGATCGCAGCAAGTGAGAAACCAAAATTTTCCAGATCAAGCCCCTCACGGCGA
GTGAGACCAATTTGCCATTAAAAACCCACCTTTTAGCCATTAAGAAATCTAGACATCTAAACGTTCGTTTTGTAGAGTGT
CACCACCTGCCGGATTAACGTTTGATTCGGCTAAGAAAAATACAACGGCGGTGACACAATGTTCAGTAACGTTAAAATCC
TCGACGGCGGCATGGGGCGCGAACTGGCCCGGATGGGCGCTCCTTTTCGTCAGCCTGAATGGTCTGCGCTGGCACTGATG
GAGGCTCCTGAGTTTGTGCGAGCCGCTCACGATGCTTTTATTGCTGCCGGTTCTCAGGTCATCACCACCAACAGTTACGC
CGTGGTGCCGTTCCATATTAGTGAAGATGTTTTTGTGGAGCAGGGCGCGGCGCTGATTGCGCTTTCCGGCAAGCTGGCGC
GGGAAGCAGCGGATGCTGCACCGGCTGATGTGCTGGTCGCGGGTTCACTTCCTCCGGTTCTCGGGTCTTATCGTCCGGAT
CTGTTCGAACCGGTGGCAGCCAAAAAATTACTGCAAGTGCTGGTGAATAATCTGACGGACAGCGTCGATGTCTGGCTGGC
TGAAACGCAAAGCTCTGTGGCGGAAGTCGAAGCCGTGCGTGATGTGCTCGGCGATGACCCGCGTCCGCTATGGCTGTCTT
TTACCTTGCAGGACAATCTTGATGAAAATGGCAATGCGCTGCTGCGCTCCGGCGAATCAGTTGATGATGCCGTAAACGGC
GCATTACGGATTTCTGCCGGTGCGGTGCTGTTCAATTGTAGCCGGCCTGAAGTGATGGCGACGGCGGTGAAATCCGCGCG
TGCCGCACTGACGGCGCAGGGATCTGCGCTTGATATCGGCGTGTATGCCAATGCCTTCGAACCTTCCGATAATCAGCGCG
GTGCCAATGAAGGGCTGAGTAAAATGCGTCAGGACACTGATCCTGCCGGATACCTGGATTTCGCGAAAGACTGGGTGGCG
CAGGGTGCCACCATGGTCGGGGGATGTTGCGGGATCGGGCCGGAACACATCGCCGCGCTTAAGCAGGCCTTTGCTAAATA
ACATCCATAAAAAGAATAAAACGCACATTAATTCTGAAGATGCATTCTTCGCAGACAGGGGAAAAACATGATTGATCGTC
GTTCGTTTATCAAAAGTGCGGGGGCACTTTCCGTTGCTGCGGCTACCCACTCTTTGTGGCTGGGCAATGCCTTTGCTGCG
GAGGCAGAAAAGCCGAAAAAAGGCGGGCATCTGGTTGTTGGTGTGGATAACGCTTCCAGCACTGACCGTCTGGATCCGGC
ATTCTGGTTCGAAACTTACATGTATTTCGTCGGTTCTCAGATGTTTAACAATCTGGTGGAAATCGACGAAAACGCCAGAC
TGGCCCCATCACTGGCTGAAGCCTGGGCCTCAACCGACGGCAGCAAAACCTGGGTGCTGAAAATTCGTCAGGGCGTGCAG
TTCCACGATGGCCGCTCGCTGGGCGCGAAAGATGTGGTGTACTCCCTGAATCACCATCGTGGTGAGAAATCCACCTCGCC
GGTGAAAGGTTATCTCGATACCGTCAGTTCAATTGAAGCCACCGGCGACCATGAAGTCACGATTAAACTGACCGCGCCGG
ACGTTGAATTCGTCTGGCTGCTGAGCGCGGTGCATTTCGCCATTACCGCTGAAAATGAAAACTTTGACAAAGGCATCGGT
ACCGGCGCATTTATCCTTGAGAAATTCCAGCCGGGCGTCTCTACGCTGACTAAACGCAATCCGCACTACTGGAACAGCGA
ACGCGGGCATGTCGATTCTGTCGAAACGCTGGCGATGAATGATTCAACGGCCCGTGTGGCGGCACTGGTCAGTGGTTCGG
CACAATTGATTAACCGTGTGAATCCGCGCATCGTCAGCCGCATCGAACGTATGCCGAACCTGAAACTGGTGCGCGCCAAA
GACAGTATGATTTATACCTTCCCGGGGTTGTCGAATCTGGCGCCGTTCGATAATGTTGATGGCCGTCTGGCGCTGAAATA
CGCCATCGATCGTCAGAAAATTATCGATACCGTGCTCGGCGGCTACGCCAGCGTGGCGAACGATAACCCGATTTTCCCGT
CGAACCGTTACTTCGCGAAAGACATTCCGCAGCGGCCGTACGACCCTGAAAAAGCCCAGTTCCACTGGAAGAAATCCGGG
TTCAGCGGCCCGCTGACCCTGAACGTTGCCGATGCCGGTTTCCCTGGTGCGGTTGATGCCGGTCAGCTTTATCAGCAATC
CGCCGCCAAAGCTGGCATTAATCTGAATGTGGTGCGCGTGCCGGACGATGCGTTCTGGAATGATATCTGGCAGAAGAAAG
CCTTCGTGTCGTCGAACTGGGCGAACCGTCCGACCGCCGATGCGTTGCTCTCGCTGGTGTTCACCAGCCAGTCTTCATGG
AACGAATCCGCGTGGCACGTACCGGCTTTCGATGCGATGGTCAAAGCCGCGCGCGGTGAAGCGGACGAAGCGCGCCGCAA
ACAGATTTACCATGACATTCAGGTGATGCTGGTTGATCAGGGCAGCGAGATCATTCCGCTGTATGCCGATGCACTCGACG
GTTGTTCCGCCAAAATCAAAGGGTTCACGTCCGTTCCGGGGATGCCGCTGAGCGGTAACCGTGCGGCAGAGAAAGTCTGG
ATCGAAGGCTGAACCGGGTAAAAATATGTCTGACTTATCTGCACAACAGAAAGCGACTCAACGGCCTGCGGGCCGTTTTT
CGCAACATCGTTCCAGCTTGCTGAGCATGGTGCTGATACGCCTGTTTTATGGCGTGCTGGTGGTGCTGGCAGTTTCCGTG
CTGATTTTTGCCGGTGTGCAACTGCTGCCGGGCAATGCTGCGACGGCGATCCTCGGCCAGAGCGCCACGCCGGATGCCAT
CCGCGAACTGAACTTGCAACTGGGGCTGGATAAACCGGCAGTCAGCCGTTATCTGAGCTGGTTGGCCGGTGTGTTGCACG
GCGATTTTGGCACCAGTTTCTCCACCCGTGAAGCCATCAGCGGCCCGCTGTTTACCCGCCTGGGCAACACGTTGTTTCTG
GCCGGATGTACCGCCGCGATTGCGGTTCCGCTGGCGCTGCTGATCGGATTTATTTCCGTTCGTTATCAGGGCAGCGTAAT
TGATACGCTGCTCAACGCCATCACCCGCGCAACCGTCGCGCTGCCGGAGTTTTTCTCCGGCTATCTGCTGATCCTGATTT
TTGCCATCACGCTGGCATGGGCGCCGAGCAACAGCAGTATTACGGCGGATATGCCGCTGGCAGCTAAACTCTCCGCCATT
TCCCTGCCGTGTGCCACGCTGGTGCTGGCGATCCTCGGCCATATGAGCAACATGACCCGCGCCGCGCTGATTGCCGCGCA
AAGTTCGGCGTATGTCGATACTGCGTTGCTCAAAGGGCTGTCGCCGTCGCGCATTTTGTGGCGTCACGTATTGCCCAATG
CCGTGGGGCCGATCATCAACGTCGTGGCGATCAATCTGGCATATCTGATGGTCGGTGTGGTGATTGTTGAGAACGTATTT
GTTTATCCGGGACTCGGGCAGTACATGGTCGACAGCATCAGCAAACGTGATATTCCGGTGATGCAGGATTGCGCGTTGCT
GCTGGCTGGCATTTATATCCTGCTGAATTTACTGGCGGATGTGATGGCACTGGTCGCCAATCCGCGTTTACGCCACAACC
GCTGAATCTTAGGAATTGCTGTAATGCCTGCATTAAAACCTGCTTCGATACTTGGCCTGCTGGTGCTGAGTCTGTTTATT
CTGATCGCCATTTTTGCGCCGTGGCTGGCGCCTCACGCGCCGGATCAAACGCTCGGGATGTCCTGGGATTTACCGGGACC
GGATTCCATTCTCGGCACGGATAATCTCGGACGTGATTTGCTCTCCCGCCTGATCTGGGGCACCCGCGTTTCCCTTGGGG
TGACTGCGCTGGCGGCGCTGGTGGCGTTTATCGTCGGTTGTACGTTCGGGTTTATTGCCGGACTGCGTGGCGGCTGGCTG
GATCAGGTGATTTCCCGCTGCAACGATATCGTCATGGCTATCCCGACGCTGATCCTGGCGCTGATTGTGCTGGCCGTCTT
GCCAAAAACCATTCTGGTGCTGACGCTGGTGCTCGGCTTGCTGGAATCGACCCGTGTGCTGCGCGTGGCACGATCCCTCG
CGGTGGATATCGGCGTGATGGAATTTGTTGATGTGGCACGGTTGCGCGGCGAAAGCCTCGGCTGGATCCTCTGGCATGTG
ATCTTACCCAATGCGCTTCAGACGCTGATTGCCGAATTCGGCCTGCGTTTTATTTTTATTCTGCTGTTTCTTTCTGCGCT
GTCATTCCTCGGGCTGGGTATTCAGCCACCCACCGCCGACTGGGGCGGACTGGCGCGCGATAACAAAGACGGTATTTTGT
TTGGCGTCTGGGCGGCGCTGGTGCCGGGCGGCGCCATCGCGGTACTGGCGCTGGCGGTCAACGCCGTGGCGGACTGGCTG
ATGAGCGGTGAGCGTCGTGTGTGGGGGAAAAAAGCATGAATGAGCACTTACTGCATGTCGAAAACCTGCACGTGGTGTCG
CAGGGTAAAAATCCGCGCACGCTGGTGGATGACGTCTCTTTCACGGTGAAGCAAGGCGAAGTGCTGGGGCTGATCGGCGA
ATCAGGCGCAGGTAAATCCACCATCGGACTGGCCATTCTCGGGCACTGTCGTCAGGGGATGCGCATTCAGTCCGGCAGAA
TTACATTCAGCGGACAGGAACTGACACAACTTTCTGACCGCCAGTTGCGGCAGGTGCGCGGCAGGCAGATTGCTTATGTC
GCGCAGTCTGCCGGAGCGGCGTTTAACCCGGCGATCACGCTCGGCGAGCAGGTTATTGAGGCGGCGCTGAAACATAAAAT
TTATCCCCGCCAGCAAGCGCAGGCCAAAGCCATTGCGCTGTTTGAACAACTCGGCCTGCCGGATCCACAGGCATTTTATC
AGCGTTATCCGCATCAGGTTTCCGGCGGTCAGTTACAGCGCGCGATGATTGCGATGGCACTGTGCGCCGGTCCTGAGTTG
TTGATTTTCGATGAGCCGACCACCGCGCTGGATGTCACCACACAGCTCGGTGTGCTGAAAGCCATCAGCGATGTGATCCG
CTTTTCCGGCGTCGCGGCGATTTACATCAGCCATGATCTGGCGGTCGTTGCGCAGATAAGCGATCACATCATGGTATTGC
AGCACGGTAAAACGGTTGAACAGGCGGAAACGGCGCAACTGCTGAGCCAGCCGCAACAGGATTACACCCGCCGTTTGCTG
CATGCGCAGGGCGGGAGCAAAACGCCGCAAACCGGCGATGCGCCGGTGGCGCTGGATATCCGCAACATCAGTGCGCGCTA
TCATGCGCAGCCGGTGCTGCAAAACATTTCACTGAGCTTGCCGCGCGGGCGCACGCTGGCGGTGATCGGCGAATCCGGCT
CGGGGAAATCTACGCTCGGCAAAGTGATTTGCGGACTGCTTACGCCGCAAACCGGTGAGGTCAGTCTGAATCAGCAAGTA
TTACCTGCCAGTTTGCGCCAGCGCAGCCGCGTTCAGTTGCGCGATGTGCAACTCATTCATCAGATCCCCGACACGGCGCT
GAATCCTAAAGAGCGTATTGGCAGCCAGATTTCCCGTGTGCTGGCCTGCTTTACGTCGCTGAACCGCAGCCAGCGTGAGG
CGCGGGTCAGTGAATTGCTGGCGCAGGTCGGATTACACGCTGAACTTGCGATGCGTTTCCCTGCCGCACTTTCCGGCGGG
CAGAAACAGCGTGTGTGTATTGCGCGGGCGCTGGCGGCTGAGCCAAAAATTATCGTTTGTGACGAGCCAACGTCGGCACT
CGACCCGTTAGTCGCCCGCGATGTCCTCGCGTTACTGCGCCAGATCCAGCAGGAAACCGGCATTGCTTACCTGTTTATCA
CCCACGATTTACAGGTGGTACGTGAAGTGGCGGACGAAGTCGCGGTGCTCAGACAAGGCGTGATTGTGCGCCACGGCCCG
GTGGCATCTGCACTCGCCGAACCTCTGGACGATTACACCCGCGAGTTACTGCGTTCGGTGCCTGAAATGCGGGTGGGCTG
GCTGGAGGAAATGTTTGCTAATTAATACTTGTCCTCCTGCCCGGCGCTTTTGTTGTGCTCCTCCCCTTCGCAGGGGAGGA
AGCAAAATGGTCATCCTTATTTACACTTTCGCAATATTAACGTCACTAAAGATTCCCTTATTTATACCGATAACCCTTTT
GAATTAAATAAATCATTAGAAAGTCGTTCCGCTATGTAACCAATATTTTGAATTTTTTTTCATGGTATTTGTTTTATTGG
CCAGGAAATAAGGGAAATAAAATGTTTAAACTGATCAACAATATGCGTGTCGGCGCCCGTTTAGGGGCCGCATTCAGCCT
TGTCATTTTGCTTTTAGTCATTGTCAGCGGGATTGCAATCACCAAAATAAGCAGCATTAACACCAGTATTGAACAAATAA
TCAGCGACCGGTACGTGAAAGTCCGGCTGGCATTTGATGTTCGCGACGGCGTAAACGACCAGATTAAATATCTGCGGGGT
ATCGTTATCGATACTAAAAATCCTGAACAGAATAAAAAGCGTTATTTACAACTGGATGACACGGTCAAAAAAACCAATTT
AGCGATGGATAAAATCGCCGCGATCCAATCCACCGTGACGGGCAAGCAGAAAATTAAAACGTTGCAGGAAGCGGGTGAAA
CCTTCGAAACGGCGAAAGAGCAACTGATTGCCTTAGCCCGTGCCGGTGACATGGACGGCGCGACCGAATTTGTTCTGCGC
AAACTCACCACCTCGCAAAATGCGTATCTGGATCTGGCAACCGCATTTGCCAACTCTCAGGATCAGCAGTTGCAGGCTGA
AGGTAAAACAGCGATAGCAGATGGCGCCACCGCCATTCAACTGACGCTGATTTTCTCCGCGCTGGCGATTTTAATGGCGG
CGGCGCTGGGCTATTTCCTGACGCGTTCGATCACCCGTCCATTGCATACCGCAGTGAAAGTGGCAGAAAACGTGGCGGCA
GGGGATCTGACCACACAAATCCAGGTGATGTCGCAGGATGAAACCGGGCAGCTCATGCAGGGGCTGAAAAACATGAATGA
AAACCTGCTGAAAATTGTGACCGAAGTGCGTGCCGGCACCAATGCCATCACCAGCGCGTCCAGCGAAATTGCAGCCGGAA
ACCTCGATTTGTCTTCCCGCACTGAACAGCAGGCCAGTTCGCTGGAAGAAACTGCGTCGGCGATGGAGCAGATGACCGCC
ACCGTGAAGCAGAACGCTGATAACGCGCGTCAGGCTAATCTGCTGGCCGCGCAGGCTTCCCGCGTGGCGGTGCAGGGTGG
CGAAGTGGTGGGCGAAGTGGTGAATACAATGGAAGGTATCAACACTTCCTCGCGTAAAATCGTCGATATCATTGCAGTGA
TTGACGGCATTGCTTTCCAGACCAACATTCTGGCGCTGAACGCTGCCGTTGAAGCAGCGCGTGCCGGTGAGCAGGGCCGT
GGATTTGCTGTCGTGGCTTCCGAAGTGCGCAATCTGGCGCAACGTTCTGCCAGTGCCGCGAAAGAGATCAAAGTGCTGAT
CGACGACTCGGTGGCGAAAGTGGATAACGGCACGCAACTGGTTGCCAAAGCCGGGGCTACCATGGCGGAAGTGGTGTCCA
GCGTAAAAAATGTGACTGACATCGTGGGCGAAATTGCGATTGCCAGTAACGAACAAAGCACCGGCATTGAAGAGATCAAC
AAAGCCATCACTCAGATGGATGAAGTCACCCAGCAGAACGCCGCATTAGTGCAGGAAGCTTCGTCGGCGGCATATTCGCT
CAATGAGCAGGCTGAGCGTTTATCCCAGGCGATCAGTATCTTTAAAGTCAGCGCCGGTTCGGCAACGGCGGCGGTGCGTA
AAGCCGGGCAGACAAAATCTCCCGCCTTGCTGTCAAACCGTCAGCCGGTTCCGGCCGCTGACCAGGGCAACTGGGAAACG
TTCTAAATCTCCTGTTAGTTTCTCAAAGTTTTCCGTTTCATGTTTAAAACCTGACAATTTCTGTCGGGTTTTTTACTTTC
TGCCTCAGCTTTTGCCATAATCCCTTCGCCAATATAAAGGAGAAGGCTTTGATGATGAAAAATACCCTGCGTAAAACTGT
GCTGATGGCGGCGGCTGTAGTGCCAATGCTCGCATTCAGTGCGGTGTCATGGGCGCAAACGGCGACAAAAATGACGTCTG
TGCAGCAGCAACTTGCGGCGCTGGAAAAAGACAGCGGCGGTCGTCTTGGTGTGATGCTGATTAATACTGAAGACAATTCC
CAGATTGCTTACCGCGCTGATGAACGTTTTGCCATGTGCAGCACCAGCAAGTTCATGGCCGCGTCAGCCATTCTTAAACA
GAGCGAAACGCAAACGGAGTTGCTGAACCGCCGCGTCAGCCTCAAAAAATCTGATCTGGTAAATTATAACCCGATCACCG
AAAAGCATCTCGATACCGGCATGACGGTAGGCGAACTGGCTGCCGCCGCCTTGCAGTACAGCGATAATACCGCCATGAAT
AAACTGATTGAGCAGCTTGGTGGCCCGCGGAAAGTCACGGAATACGCCCGTACGCTCGGCGATAAAACGTTCCGGCTGGA
CCGCACTGAACCAACGCTGAACACCGCCATTCCGGGGGATGACCGCGACACCACTTCACCGCGTGCGATGGCTCTGAGTC
TGCAACACGTCACGCTGGGCAGCGCGCTGGCTGAACCGCAACGCGCGCAACTGGTGGAATGGATGAAAGGAAACACGACC
GGCGCGATGAGTATCCGTGCGGGGCTGCCTGCGACCTGGGTGGTCGGCGATAAAACCGGCAGCGGCGATTACGGCACAAC
CAATGATATTGCGGTGATCTGGCCGGATAATAAGGCCCCGCTGATCCTGATTACCTATTTCACCCAGCCGGAGAAAGACG
CGAAATCCCGCCGCGATGTGCTGGCTTCTGCCGCGAAGATTGTGACGCAGGGTTATTGATTTACGTTGAAAAGGACAAAG
AAAAGGGCCCGCAAGAGCCCTTTTTGATTGCCGTGTAACGGGCAGATATGGGTTATTTTAGAAACAAGAGAAGGGAATAG
AATGTCCAGGCCGTTTTCAGGATCTGCGCAGGCGCTCATGATGTCATTGCTGACGGGACAGGCTACGCACTGGCAGCGCG
CGTGGGTTCCGCTACCGTTGACCTCTTCGGTCTGGCAATCAGTCAGCGGCGTTTTATTTTCCAAAATACTGCAACCGGTC
TGGTGGTGCTGCCGTTGCCCTGAGCCTGTGGTAACGGTGAAGAAAAACACAGTGTACTGGCTGGCTCATCTGGTTCAGGA
ACCGGGTCCGGCGGCTGATAAACTGTGGATTGATGCGGTGCGAACGCGCTATCAGATGCAGACCAACAGCATCCTTCCGC
CGGAAACCGATGCGATTTTGTCGCAGGTGTTCCAGGATTACGTCACCTTATATGAGTTCTACCGCAAAGGTCGGGTTAAT
GAGCTGAATAATTAGGGAAATATCCGAAGGGATTGTTTATATACGCGGCGGACATTATTCTCTGTATTATTTCTGTAATA
ACCGCACCGATGTCGCGGTGTAATATATTTCAAAATTTATATCTGACGGCTATTCAGCCAGTTACTGCACCGTACTTTAA
TATCATCGCCCATATAACAGCCGCAGGCTATAATTAAACAACTTTCCTGAAAGACTGTTCACCGGGCATCAACCCCCGGT
GTGACGTCGTAGCCGCAGGGGTATTGATGCCTGACAACGGTGTGATTTTAAGCCTGATATGTCGCGTGTTGACCCGTCGT
TCTGCAAGACGGATGTGCTTTTTAGTGCTTTATTAATGACCGTGTAACGGAGTTAAGTCAGCACGATCGTTCATTAAATC
ATCAACATATTGATTCCTATAGGAAAGAATAAACAAATCTATACAAAATAAATTATTGAGGTGGGGGCAAAAAAGCCATA
TATTGGCCGCGTTTTTCATACGCTTGTAATTTTCTTAATCAAATTTATTCAATTGTGGCGTTCTAATAACACACGGTTGT
AGGAGAGATATGATGACGGATAAAGTCCGTATTGACAGTTTTGGTGCGAATTCATTAAACGGAAACAATGAAACCTATTT
GGCAAGACAAGCTGAATTTGAATCGAATGTTCGGAGCTATCCACGTAAGTTGCCTCTGGCAATTGCGAAGGCCAATGGCG
TTTGGATCACGGATGTTGAGAATAATCAATATCTTGATTGCCTGGCCGGTGCGGGTACGCTTGCTCTTGGACATAATCAT
CCTGACGTGCTGCAAAGCATCCAAAATGTCATTACCAGCGGCTTGCCGTTACATACACTGGATCTGACTACACCGTTGAA
AGATCAGTTCTCTGAATATCTGCTTTCTTTATTGCCACAACAGGGCAAAGAGTATTGCCTGCAGTTCACCGGACCGTCGG
GTGCTGACGCTGTTGAAGCTGCCATGAAACTGGCTAAAAAAGTCACCGGCCGTAGCGGTATCATCAGTTTCTCGGGTGGC
TACCACGGTATGACACACGCCACACTGGCGGTGACCGGTAACCTGTCTCCGAAAGAAGCTGTTAATGGCATGATGCCGGA
AGTGCAGTTTATGCCTTACCCACACCAGTACCGCTGCCCGCTGGGCATTGGCGGTGACGCTGGCGTTAAAGCATTAACCT
ATTACTTCGAAAACCTGATCAACGACGTTGAGAGCGGCGTTCGCAAACCTGCGGCTGTCATTCTGGAAGCGGTTCAGGGC
GAAGGCGGCGTGAACCCGGCTCCGGCTGAGTGGTTGCAGCGCATCCGTAAAGTGACTCAGGAACACGGCATTCTGTTGAT
CCTCGACGAAGTGCAGGCGGGTTTCTGCCGTACCGGCAAACAGTTCGCCTTCGAACATGCGGGCATTGAGCCGGATATTA
TCGTGATGTCCAAAGCGGTCGGCGGCGGTTTGCCACTGGCGGTTCTGGGTATCAAAAAAGAGTTCGATGCCTGGGCTCCG
GGTCACCATACCGGCACCTTCCGCGGTAACCAGCTGGCGATGGCCACCGGCCTGACCACGCTGAAAATCCTGAAAGAAGA
AAAAATCGCCGAGAAAGTGGCAGCGCAGGGTGAATGGCTGAAAGCCAAACTGGCTGACATGCAGAAACGCTATCCGGTTA
TCGGTCACGTGCGTGGTCTGGGCCTGATGATCGGTATTGAGATCGTCAAACCCGACGAAGCGCAGGATCACATGGGTTGC
TATCCGGCTGACGGTGAATTGTCTGCATTGCTGCAGAAAAATTGCTTCCAGGCTGGCCTGATCCTCGAACGCGGTGGCCG
TAATGGTTGTGTGCTGCGCCTGTTGCCTTCCCTGCTGATCACCAACGATGAGCTGGGTATTTTCCTCGATAAGTTTGAGC
AGGCGCTGTTAGCGGCTGGCATCAAACCTGTCTGAGCGGAGTAAGAGATTCTGATGTCCGAGTTAAATCCGATTCTGGCA
GGCTCAGCGCAAAGCACTGAAGCCTACCAGCAGGCCATTGCGCAGAGCAGTGAAGCTGTTGTGCAGTGGCTGAAACAACC
TGAGATGTATCAGGGCAAAACCGTTGCTGAGCTGCGTGAACGTATCAGGCTGGACTTCAATCCAAACGGTCTGGGTAACC
AGGCCGCGATTGAACGTGCGATTGAGTACTTTTTAAAAGACAGCCTGTCTGTGCATCACCCGCAATGTGTGGCGCATTTG
CATTGCCCGAGTCTGGTGGTCAGCCAGGCGGCGGAAGTGCTGATCAACGCCACGAACCAGAGTATGGACTCCTGGGATCA
AAGCCCGTCAGCAACCATCATTGAGATGAAGCTGATCGAATGGCTGCGTACTCAGGTGGGCTATCAGGCTGGCGACGCAG
GCGTGTTCACCAGCGGCGGCACCCAGAGCAATCTGATGGGGCTGATGCTGGCACGCGATGCCTTCTTCGCGCGTCAGGGG
CATTCCATTCAGCAGGATGGGCTGGTCGGCAATCTGCGCAAAATTAAAGTGTTATGTTCTGAAAACGCGCATTTCTCTGT
GCAGAAGAACATGGCGCTGCTCGGTCTGGGCTATCAGTGTGTCACGCTGGTGAAAACCGATGAGTTTGCCCGTATGGATC
TCAACGATTTGCGCGAGAAAGTGGCACAGGCGCAAGCCAGTGGCGATCAGATCCTGGCCATTGTGGCGACAGCCGGTACC
ACCGATGCGGGGGCTATCGACCCGCTGCGTGCTATTGCTGAACTGGCGGCAGAGCATCAGATTTGGGTGCATGTGGATGC
GGCATGGGGCGGTGCATTATTGCTGTCCGAAAAATACCGCAATTATCTGGACGGCATCGAGTTAGTGGATTCCATCACGC
TGGACTTCCACAAGCAGTTCTTCCAGACCATCAGCTGCGGCGCATTCCTGCTCAAAGAAGAGCGTCATTACGAGCTGATG
CGTTATCAGGCGGCTTACCTGAACTCTGAGTTCGACGAAGCGGCTGGCGTACCGAATCTGGTGTCCAAATCCCTGCAAAC
CACCCGTCGTTTCGATGCACTGAAACTGTGGATGGGGCTTGAAGCATTAGGGCAGAAACAATACGCCGCGATTATCGATC
ACGGTGTGACGCTGGCTCAGGAAGTCGCGCAATATGTGACTTCTGAAGCCGCGCTGGAACTGGTGATGAAGCCGCAACTG
GCGAGTGTTCTGTTCCGTTATCGTCCTGAGCAACTGGCGGGCAGCAGCGATGCGGCTATTGCACTGCTGAACCAGAAAAT
CGGTGATGCGCTGCTGGAGTCTGGCCGTGCTAACGTCGGTGTGACCGAGCATAATGGCGTCACCTGTCTGAAGCTGACCT
TGCTGAACCCGACAGTAACGCTGGAAGACGTGAAAGTCCTGCTGGCGCTGGTTGAGAAAACCGCACAGCAATTGCTGAAC
GCATAAGTCATTACTGAAGCATAAGTGTCGTTCTGCGTTAACCCGCAGCAAAAAGCCGGTGATACAAAAGTATCACCGGC
TTTTTTACGTCTGAATGACTTTCTGACCAGGATAATTCTTAATGCTGAGCGACAGGCAAAAAAGAACCCACCTCATGGGT
GGGCTATTTAAGGGTATGGTGCTTACGATCCGCTGCTCTTGCGTCAGCTGATCTAAGAGTAATCCCAGACCCCTGTCCTG
TTCAAGTCATTGACAAAAAAGTGCCACAAAGAGTGCATATTTTGGGGTGGCAGAACGCTTTTCGCATCATGCCCCGCACT
CACCCAGACGTTATCACTCACCTTACCGGGCCTTTGTTATCCGTTTCGGGCACCGATTATCAGCGCGGCGACCAATGCAA
TTGAAACGAACGACATATAACCAATCACTAAAGCTCTTTTCATATCAAGCACCTCAGTTGAACGTTTTTTCAGAACATCG
GGCTCACGCCAGAAATCATAGTAAACCGGACAGAACGTAATATAAATACCGATGACGCTAAGACGTCTGCAAAGTTTTAC
CTCTGCGACAACGCCGGTTGTCTACCGAACTTTCCTATTCCTGACCCCTGCGCTGACCTGTTTCCTATACTGGAGGTTTG
TGATTAATTCCGGGAGGGAAGATGAATTTTCTATCACGCTTTGATTTTATCGCGCTGGTGATGGCGCCGGTGTTCTGGAT
AGGTGTCGCGACGATGTGTGTCGTCACGCTTGTCACATACTGGCTGCTGAGCTGGCTGGTCTCGTTTTTGCGCAAGGGCG
TAAAACGCTGGGGGGAAGTTAATGAGGCCAGCCACCGGATTCGTTTTATTCTGGGCGAGATCCTCAACCGGACGAGTAAT
TTACTCATTTTCATTGCGGCTTTTTTATTCAGCCTGCGGTTCGTTAATCTGCCCGATAATCTCTACAACACCATCAGTCA
CGCGTGGTTTCTGGTGCTGGCGTTCCAGATGGCATTGTGGCTGGATCAGGCGGTGGTCTCGTGGTTACGTCATATTATGC
GTCAGCCCGGTATGAACAAAAATCCGGTAACGCTGGTGATCACCGGGCTGATTTTCCGGGCGGTAGTGTGGTCGGTGATG
CTGCTGTCGATACTGGCGAATGTGGGCGTGAACATTACCGCGCTGGTCGCCAGTCTGGGCGTGGGCGGTATCGCTATCGC
GCTGGCGATCCAGACCATTCTCAGCGATGTGTTCGCGTCATTATCTATCGGCTTTGATAAGCCTTTCGAAATTGGCGATT
TCGTCGTTTTCAATGATGTTGCCGGTACTGTCGAACATATTGGCCTGAAGACGACCCGGATACGCAGCCTGAGCGGGGAA
CAAATTGTTTGCGGTAATGCCATCCTGCTCCAGCAAACGCTGCATAACTACAAACGCATGCAAACCCGCCGCATTGTTTT
CAATTTTGGTGTTGCGATTAATACGCTGCCGGAAAAGCTGCGCAATATCGGTGACATGGTAAAGGAAATTATTATTGATG
TCGGCGAAACGAAATTCGACCGCGCACATTTGCTGGGTTTTGGTACCGATCGCCTGAATATCGAAGTGGTCCATATCGTC
AATACTGCCGATTACAATAAATACATGGATATTCAGCAGGAAATTAATATTCGTATTATTGAAAAGCTGATCGAGCAGGG
GATCGAAATGGCATTGCCGAATATGATTGTTAAAACCCAGGCAGAACGCGACCGTTAAGATGGCGAGGACGCTATCAGGA
TGACCGGGGAGAAGCCCGGCCAGACAGCCATGTCTAGCTGGTCGGTCAGCGTAATTTCTTTATCGCTGAACAGATCCCGG
TAGTGCCGGTAAGCAAGGTGGGGCGGCAGTACAATTTCCGCCTGCGGGAACCCCCGGGCTGGCAAACCCAGCACCAGACG
CGGTGCCGCAACAATCACCGCATCGTCATTGTGCACCCGCGCAAACGCGATGATGTTTTCGGCGTGCTTGCCGGTTGCAC
TGAGCGGAACATAGTCCCCCTGCTGAAACAGCGCAGGTTTTTGCTGGCGAAGCCCGGCGAGCGTCGCCACGAGGTATTGT
TTCAGCTGGCCGTTCAGCTTTCTTTCTGCCTGGCCCCGGCCCGTTTTATCATCCTGTCGTAACAACCGCGCCAGCCCGGT
GAAATCCGGCAGACGGCGGTTATCCGGATCAACAAGACTGAAATTCAGCGCCTCGCTGCCCTGATAGATATCCGGTACGC
CCGGCGCCATCAGTTTGATTACCGTCTGGGTCAGGCTGTTCACCAGTCCGGCATGGATAAATGGCTGGATCGACGCGTGG
AAATCTTGCAGGAATAGCCGGTTTTCCGCTGAAAGCAGATGATGCGCGTAATCCAGCACGGCCTTTTCATAGTCTTCGTT
GTTGTTATCCCAGTTGGTGCGCAGCTTGGCTTCCCGCAGCGCTTTTTCGACGAAACTCTGAAATCTTTCGTCGAGTTCCT
GCAAACCCTGTTCATCTTCAGGCGTCAGCGTGACCGGCCACGCGCCCGCCAGCGCCTGATACAGCATCCATGTCAGCGCA
GGGCGCGGTGCCGGGCCATCGGGAAGCATAATCACCTTTGACTCGTTCATCCGGTGCCAGCGTTTTACACAGGCGGCCCA
GTCTTGTGGCGCTTCGGTCAGCGTAAACAGTCTGGCGCGGGCATCTTCCCCCCGTTTGGTGTCATGCGTGGATGTCGCGG
AAAGCGCCGCCGGTTGCTCTTCGCGGCGTTTTATCATCTCCGTATGGAAGCGGCTGAGGGAGAAGGTGCGAATTAACGGT
TCAGCGCCGACTTCGTTCAGCGCCAGTTCCATGTTCTGGCGGAAGAAAAGTGTGTCTTCCACCGATTTAGCCATCAGCGG
TCCGGTCAGTTGCTGAAAGCGGGTACGGAATAAACCGGCCTGCGATGCCGCCGCCGCAGAGGTTTCTCCACAAAGAATAC
GCGCCACAAACGCAAGGATTTCAGGCTGAACGGCAAGGGCCGGGGCGCTGACCTTGCGCAGGATCTTGTGCAAAAGCGCG
GTGTCTTCTGCGGGCATACCCTGTTCCGTGCCGTAAGTGCGGTACACCGGAAACGCGATCAGTAATTCGCGCAGCGCGGT
ACGGATATCATTTTCGTCATACATCGTGCCCCCGGTCCCGGCGATGCTGTTCGCCAGTTTCCACAGCGTGGTGTACTCGC
CTTCGAAATTCTTTTCCACCATCATAAGCTTGGCCGCACGCAGCTCGTTGCGCATGTCCACCGGCTTGCCGACCACGCTG
TCGTAAAGCTCACTAAACACCGCGATATTTTCATCGTTGACCAGCACATCCGAAAGCGAGGCAATGAACTCATAGCCGGT
GGTGCCGGAGACCGGCCAGTCCGGCGGCAGGCGCTCGCCTTTGCCCAGAATTTTCTCCACCGTGATATAGCAGTCCGGCC
CGGCCTTCTCCCGCAGGCGTTCAAGATAGGCTTTGGGATCGGCAAGACCATCCACATGATCGACCCGCAGGCCATCGGCC
ACACCGGAGCGGACCAGCTCGAGGATCAGCCGGTGCGTATCATCGAAAACTACCTCGTCTTCCACGCGCACACCCGCGAG
GCCGGTGATTTCGAAAAAGCGCCGGTACGAGAGTTCACGGGGCGCGTCACGCCAGCACATCAGGCGGTAGTGCTGGCGCT
CATGTAATTCAGCCAGTTCTGTTTTGCTCAGGTCATCTGTTTTAGACGCCGTGAGAGTGCCGGGCGCAACGGGATAATAG
GTATCGAAATAGGCGAAAGCGGGCTGACCGGTTTTGGGATCAGGCGTCAGCACAATGTCGCCTTTTTCCAGCGCATCCTC
AAAAGCGTCCCCGAGGAAAGGCAGCGTCAGGCGACGCGACCAGTCGATATCAAAATGGCGTGCATAACGGCTCTTTTTGC
CATGTTCAATGACGTCACGCCACCAGATATTCTCAAGTGAAGCCGCCATATGATTGGGCACAATGTCGAGGATCAGCCCG
ATCCCCGCCGCTTTCAGCGCCTGTGCCATACGGTCGAAACCTTCACGCCCGCCAAGCGTCGGGTCTATTTCGTTGGCGTC
GGTAACATCGTAGCCGTGCGTGGAACCAGACGTCGCTGTAAACACCGGAGAAGCATAAAGATGGCTGATCCCAAGCTGTT
TTAAATAGGGGATAAGTCCTGTCGCAGTGTCAAAGTTCAGTCCATTACGGAACTGAATGCGGTAAGTTGCGGTGGGGATT
TTCACAGTAAGACTCCTGGCGCAAGACGGACAATAAGGGAGCCGGGCACTGACGTCGCGGCATCCTGCGGCCAGGCAAAG
ATCGTTTCTCCTGGCAGTTCAGGAAGCGGGTGCGTGTCCTGGCCAACATTGAGTACCAGCGAAAGCGTGCCACGGGGGAA
TGTCCATTTAACGGCGAGAAAACCGGTTGAGGTTTCGACAATCTGGCCGACTTCTCCTTTCGCAGGCGTCAGTAAGGGCA
CGATGTATTTCCGGCGCAGCGCCAGCAGCTTGCGGGTCAGCGCCAGGGTGTTTTCGCCTTCGGGATGTGTCAGTTTCTGC
CAGTCAAGTTTCGAATTTTCGAACGTACTGAGAGCGTTAGGATCGGGGACCGCGTCGTTGCCGTAACCGTTGTGTCCTTC
AAATTCACGGGCGCGCCCCTCGCGAACCGCCTGCGCCAGCTCACCTTCAAAATCGGTGAAGAACAGAAACGGATTGGTTT
CGCCGTATTCTTCGCCCATAAACATCAGCGGAATATGCGGCGATAACAATAAGGCGGCGAACAAAACGCGCGTACGTTCA
GCGCCAGCCAGCGTGATCAGCCGGTCGCCGTGCGCACGGTTACCAATCTGGTCGTGATTTTGAATGAAATCGACAAAGGC
TACCGGCGGCTGTCTGCGACTGACCGTACCGCGCGGTTTAGCGGTTTGCGGCGATTTTTCGCCCTGATACGCGAAACCTT
CCGCTAACGCGCGTGCCGCCAGTTTCTCAGGGGTCTGCGCGAAATCCTGATAGTAGGCGTGCGTTTCACCGGTGCTGAGA
ACGTGAATGGCGTTATGGAAATCGTCATTCCATTCGGCGGTAAACAGTGGCACGGTGCCGTCGGCATTACGCGGGTGTAA
AAAGATGACGTTGCGGCTGTCTTCGGTGGTCAGATGCACCGGGCGATCGGTGATCGCTTCGCGAATTCGTTCGGCGATTT
CAATCAGAATATGCGGGGAAGAGGTGTCTTTCATCTGATCGATGGCATCAAAGCGCAGGCCGTCAAGCCGGTATTCTTTT
AGCCAGTACAGCGGTGCTTCCACGATATAGCAGCGGGCCGCTTCGTTTTGATAATCGATGCCCGCACCCCAGGCCGTCAT
GCGTTGAGCATCGAAGAAATCCGGCGCGAGCAGTGGCAGATAATTGCCTTCCGGACCAAAGTGGTTGAGCACGATGTCCA
GTACCACGGAGATGCCGACACCGTGCGCCGCATCGACAAACGCCTTGAAATCATCCGGCGAACCATAAGCGGAGTGAGGC
GCATACAGCAAGACACCGTCATAACCCCAGCCGCGTTGCCCCCCAAATTGTGAGAGCGGCAGCACTTCAATCATGGTGAT
GCCGGTTTCTGCCAAATAAGCGAGTTTTGCCTGCGCGGCGCTGAAAGTGCCTTCGGGTGTGAAGGTGCCGATATGCATTT
CATAGACGACGGTTTCTTCCCACGGGCGGCCTTTCCAGTGGTGATTTCGCCATGCATAGCCCGATGATGAGGTGACCAGG
GAAGGGCCGTTGACGCCTGCCAACTGGGCGCGCGAGGCAGGATCAGGAACCGGCATGCCATCGGCCAGAATAAACTGGTA
CTCCTGACCGGCAGAAACACCGGTTGCCACAAACTCGAACCAGCCGTTTTCCGTCGGCTGCATTTCTCTGTCTTCGTCGG
AAAGTCTCAGCGTCATGTTGGCCTGACCCGGCGCCCGGACCCGAAAGCGAACTGTCCCGGCGGAAATGAAACTGGCCCCC
CAGCTTGTCGTCAATGCATCGCGTTGCATCACTTTACCTCGCAAAATAGTCGCGTTAACCGGCCGTTAGCCAACGAATAA
TAATCATAGTCGAGGATGAAAAAGAGGGCGATCTTGTCGGATATTAAACCCCGGCACAGAGGCCGGGGCATTCACGGAAA
AATTATGCTGGCATCAGGAAGAGGAGGTGAAAAAAACCAGAGAGATAATGAAAGAGACGAGGGTCCCGATGAGCAGCATG
CATTTGCTCGGCGTGAAGAACTTCTTGTTCTGATTGGCTTTATAAGCCTTGATTAATAACCACAGCATCACGATGCCAAT
GATAATAAATATTACGCCACCTGATATACTCGCGACTGGAGCCATATAAGTATCCTTCTCATCGGTAAATTTTAATTATA
GCTCAGCATCTGAGAAGCGTTTTCCGCTTCATATTAACAGTTATCACCCGAACTCATCTCAGGTGCTCCCTTTTGTCCGA
CCTGCGGCAACATGCAGTTCTGACTGTACTGATGCAGCCGACCAAACGTATAATATCCCGCCGCGATGAGGGCATGGCGG
TATTACCGGGTTACGGCGACTTAAGTTAAATAAACCGTGCAATAAACCGGTTGCTATAAAAATAATTTTCAGCCTCAGAT
AATAATCACACAATACCTAAGGGAATTAAATGAAGTTACTTCATGGTTTGCTTTTTATGCTGTCAGTCGTCATAACCGGA
CCGTCCGGTGCCGCAACAACGACACTGACTGATGTTCTGGGAAATAAAATAACCTTAGAAACCCCGGTGAAAAGAGCGGT
ATTAGGTTTCTATTTTGAAGATTATATGGCGGTCGGTGGTGAACAGGCATTTGATCATATTGTCGGTATCTCCCGCGAAG
CCTGGCATGGCAAAGTCCCTGCGAACTGGGATATGTATATTAAATACCGTCCGTCCATCGCCAACATTCCGGATATCGGC
GAAATCGACCTGCACAACGTGTCGCTGGAAAAAGTGATTAGCCTGAAACCGGATGTGGTTATTTTAGCCAGCTGGCAGTA
CGCCGCCCTGAAGTATGAAGTCACGCAGCTTCAGAGCCTGAATATCCCGGTTGTCGTGCTCGATTACAATGATCAGACAG
TGGAAAATCATGTGAAATCCACGGAAATTATCGGGATATTAACCGGCCAGACTGGTCGCGCGAATGAGCTTGCCCGGCTT
TATAAAAATAACATCACGCTGATTGAAGACAGGATCAGACAGGCGAATCTGCCGAAGCCAAAAGTCTATATTGAGTTTGG
CAATAAAGGTCCGGCGGAGTATTCATTTACCTATGGTGAAAATATGTGGGGGGTGATGCTGCGTCTTGCCGGTGGTGAAA
ATATTGCGGCACCTTTCGTTAAACAGTGGGGCGAAATTAACCCTGAGCAGTTGCTGGTTGCCAAACCGGATGTCATTTTT
ATTTCCGGCAGGGAGAACAATAAAGTCGATAAGGCGTTAGAAATGGGCATCGGGGTCAATGAAGCTACAGCAAGAGCAAA
ACTCAACGGATTTGCTCACCGTGACGGCTGGAGTTCATTACCGGCAATTAAAAACGACAAACTCTTCGGGGTTTATCAGG
GCGCATCACGGACGCTGGTGGATTTCACCATGGTGCAGTTTATCGCCAAGTCCCTTTATCCTGATTTATTCAGGGATATT
GATCCGGTGAAAAACTATCACGATTATTATAAAAAATACCTGCCTGTCATGCCGGTGGGAACCTTTGCGTTATCGGCCAG
TGATAAACTCCACTGATCGTGGATTTTCCTGTTAATCGATCCCTTTCAATCCATTTGCTCTCTTTGAAAGGGATCGGTGT
ACTTACACCCTGGGTGTTGCCAGAAATTGCGGTCGCTGTTCGGCCCGCAGTGTGAAGCTGTTCGCTTGCGCATACTGGTC
GGCGTTCATGATATCTGGCAGCATCGATACCGTAAAACTCCAGGCAACGGCGATGCTGATACCGGCTACAGTCAGTATAT
CAGGGGCGCTTTCCTGCAGGCTGTCATCAAGCATT
>k127_72477
AGCTGGAAGCGCTGCTGGGTGCTCACCGGGATTTGACGGCCCTAATAATCGATGGTGAAGGCAAGCTGCTGTTCGCAGAT
CCCGGTCCGGTAGATATTCCGAAGGAGTTCCGCACAACCACAAACAACAACGTCTGGGAGTGGCGGGAGCAAGAGCAGAT
GTTCCGTGGCGTGACAGCACAAGCCGTTGTGACGGGGCAAGACAAGCCGTTGACAGTCATTTTGATCTTTGACGTTACTC
AGCATATGTCCTTTTTCGAGACGCTTGAGCGCTGGTTTTGGATAGGGCTGGTAATTAGCGCGCTGGTCAGTGCGGCGCTT
GGCTGGATGGTAGCAAGCAGTGGCATGCGGCCTATTCGCCAGGTCACGCGGGTCGCCGCCTCTATGTCAGCAAAATCACT
AAAAGAGCGCATCCCTTTAGCGCCTGTTCCTAAAGAACTTCAGCAAATGGTGCTGTCCTTTAACGCAATGCTGTCCAGAC
TCGACGATGCATTTGTCCGGTTATCGAATTTTTCCGCAGACATTGCCCACGAACTACGGACTCCTGTAAGCAACTTGATG
ACCCACACCGAAGTCGTGCTTTCAAGAAAAAGGGATATAGAAGACTACGAAGACAACCTGTACTCAAATCTTGATGACTT
GAAGCGTATGAGTCGGATGATTGATGACATGCTATTTCTGGCGAAGTCAGACAATGGTCTGATCACCCACGAGAACAAAC
CAATAGATTTGGTGGAAGTCGTGGAGAAACTGCTTGAATACTACCGTCTTTTGGCAGATGAGCGAGGGATAGAACTGAAG
GTTTCAGGAAGAGGCAGCGTCCGAGGCGATGTCCTTATGCTCCACAGAGCTATATCTAACCTGCTCTCTAATGCGCTTCG
CTACACCTCGGAAGGGAAGATGATCAGTGTCGAAATCCTCCAGAAGGAGATGTCGGTATTGGTCGTCGTGGAGAACCAGG
GTGAACCCATTGCCCCCGAACATCTTGAAAAGCTCTTCGATCGTTTTTATCGCGTGGACCCAGCGCGCAGGGAAGGAAGC
CCAAGCAACGCAGGGCTAGGTTTGTCGATTACCCGATCAATTATTGAGGCGCATGATGGCAAAATCTGGTGTACGTCATG
TGACGGTAAAACGGCCTTTCATCTCGAGTTTCCTAGTGTTGACTTGCAGGTCAGCTGAGCAATGCCGCATTTGTGATCAA
CGGCGTTAGCGCGACTTGGGCCTGCATCCAGTTTCGTAATTTTTTGAATGAGTGAATACCCCAGTATTTGCGGCGTGCGG
TCTCGTTTCTAAGACTTGCGACCTTCGCCAATTCGATCCCAAACAGCGTGTCAAGCTGACTGAAATGTAATCGAACAGTT
TGCGTTCGTGTGGCATCGTGTTCTTGCACTGTGACGTTGGGGCTTAGCGAGATTTTCGTGTTCAACCTGCACTAGAGATG
GAAGCTCCGAGTTAACCATCAGTGGTTTTAAATTGAAAATTACAAACTAGTTCTTCCCAAACAAACCTCAAATCAACAGC
TCTTGCTGTGAGGAGTCTTGCATGTCATTCCTTAAAACTACGACCGTAGCTGTTGCACTTACTGCTGGTTTGCTTCTGAG
TGCCGTAGCTCAAGCACATCCAAAGCTCCTTTCTTCCACTCCGGCGGAAGGCTCGGATGCGGCGGCCCCTTCGAAAATTG
AACTGCACTTTTCCGAGAATCTCACCACTCAGTTTTCCGGTGCAAAACTGATCATGACTGATATGCCTGGCATGCCGAAC
TCTCCAATGGGTGTAAAGGCCGCCGTCGCTGCTGGCGGTGATCCGAAAACGATGGTGATTACGCCGGCTGCACCTCTGAC
GACCGGTACCTACAAAGTTGAATGGCGTGCAGTCTCCTCGGACACCCACCCGATCACCGGCAACTTTTCCTTCAAAGTGA
AATGATCCATGAGCGACTCAATAAATATTGTGGTTCGCTTTGCTCTCTATTTTGACCTGATGTTGTTATTTGGATTGGCC
ATATTTGGCTTGTACAGTCTCAGGGGAAAAGAAAGGGTATCGGGCACGGTCTTGAATTTTGAGTCGCTTCTTTACGGTAC
TTCTGTTGCAGGTGTAGCTCTGTCCCTTGCCTCGATGTTGTTGCTTGCGAAAGCAATGAGCGGTGTATCGGAGCTTATGG
AGCTACATCACCACATTTTTGAAATGGTCATCATGGGCACCGACGTTGGGTTGACCTGGATGGTCCGAATAGCCGCCTTG
GTTGGGGCAATTATGGGCGTCGCGTTGAACAAACGATTTCCGACACCCAGCCTCTGGATCGTCACCGTGTGTGGAGCAAT
CGCGTTGGCCACGCTAGCCTGGACAGGGCACGGTGCCATGGACGAAGGCAGCCGCCGCTACTGGCATTTTCTGAGCGATA
TTTTCCATTTATTAGCGGCAGGTGGCTGGTTGGGTGCTCTAGCGGCCTTCGCTCTACTGCTGCGGTTGAAATCGCTGAAG
GGCGAGGAGGAAGCACGAATTCTTGCCCGCGTGCTGACTGGCTTTGAGTCGGCCGGCGGTGTGATTGTTGCGATCATAAG
CGTAACGGGAGTCGTGAATTACCTTTTCATCGTCGGTCCAAACCTTGATGAGGTCATGCTGAGTACCTATGGTCAGCTGC
TGTTTTTGAAGATCCTGCTCTTTGCCGGGATGATCGTTTTAGCCACACTGAACCGCTTTCACTTAAGCCCGCAGTTGGAG
CGCTCAGTTCGCAATGGTCAATACTCTGTAGCGGTTAATGCCTTGCGCCGCAGCATGAAATTCGAATTCCTGATGGCAAT
CCTCATCATCTGTCTGGTCGCATGGTTAGGCACGCTAAGTCCTGAAATGGAAATGAGCGCGCAATAGAGGTTTCTGGCAG
CTAACCAAGAAGCCGGGAACGGGATTGTTAGCACCATTTCTACTGGCTACACTTCAGTCCATGACACGCTATGTACGGTT
TTGCCTGATATTCCTGATTAGCTTGGCGCTTCCCCTCAGTGGGATGGCGGGTGTTCAGGCGCCGACAGAGCCGTGTCCCA
TGCAAACCATGGGCATGGCGATGATGGACGGCATGGGCCAAGACTGCTGCCATGACATGAAAAGTCCCACCGAGCATGGT
AAACCCTGCAAGCCGGGCCAGGAGTGTAAGACCGGCGGCATGCTGCAAGTCTCTATCATCAAGCCTCTGGTCCCCCTATC
TAGCCCCCTCGAAGCGTCCATCTCCATAGACTCCCATCCTGTCCAAACCCCTTCAGGGGTATGGCGACCGCCCCGCATTT
GATTCCTGTACCACACTGAGCCTCATTCCGCGTTAGCGGGATGGCATATCTGCGTGCATGTCTGATGAAGCGCGCAGTGG
ATCATCACAGGAATCGTGAACATGAACTCCAAGTGCTATTGCACAGGGTGGTCCCTCGTGGCCGGCCTGGCGGCAAGCGT
ACTGGCATTGCCGAGTCTCGCTGCCGCATTGACACTCGATGAAGCTTTGCAGCTGGCTGAAAACAATGCGCCGTCGCTGA
CTGCACAAGACGCGAAAATTCAGGCTGCCAGTAGTGCGGCCATCCCCGCTGGTGAACTACCCGATCCCAAGTTGCTGCTA
GGCGTACAGAACTACCCCATTGGGGGGCCGGATCGCTGGAGCATCGACCAAGACTTCATGACTATGCGAATGGTCGGAGT
CAGTCAGGAGATGCCCAGCAGCGCTAAGCGCAAAGCCCGAATCGAGGTCGCTGATGCGGCCATTGAACGCGCCGCCGCTG
AGCGCCGGGTCGAACGTCTAAAGGTTCGTCAGGCCACGGCGTTGGCCTGGATCAACAGCTACTCGGTTGAGCGTAAAGAC
ACTCTGTTTCAGGACCTCTACAAAGAAAACCGTCTGCTGGCCGATACCGTCCGGGCACAAATTGCCGGTGGCCGCGCTCA
ACCTGCTGATGCAGTAACGCCCAAACAGGAAGCGGCACAACTGGAAGAGCAGCAGGACGATCTGATTCGTCAGAGAGCGC
AGGCCCGAGCTGCCCTGAAGCGCTGGATTGGACCAGCCGCCAATGACAAACCTGTGGGCAGCTTGCCTGAATGGCCTGTC
GAAGCCTCTGACTACTCTCATAAGCTGCAACATCACCCAGAATTGGCAGCTTTTGCGCCAATGACCCGCGAAGCGCAAGC
CAAGGTCCGTGAAGCCGAAGCGGAAAAACAGTCGGATTGGAGCTGGGAAGTCGACTATCAGAATCGCGGCCGACAGTTCG
GCGACATGGTCAGCGTGCAATTTTCCTGGGATCTACCACTGTTTCCTGACTCTCGGCAAAACCCCAAAATTGCGGCCAAG
CACGCTGAACTCAACCAGCTAGAGGCCGAGCGGGAAGCCCTGTCACGCAAGCATACCCAGCAACTGGAGGACGATCTGGC
CGATTATGAACGCTTGAATCGTGCCGTTCGCCGAACCCTGGACAGTCTGCTGCCTCTGGCCAAGGAGAAGGTCGAGCTCA
GCATGGCCAGCTACCGCGCCGGCAAAGGCGATTTGAACTCCGTCGTGGCTGCTCGGCGCGAGCTTATCGAAGCCCGTCTC
AAGCAGATTGATGTTGAAGAGCAGCGTGCTCTCACCAGCGCTCGCCTGTATTTCGCCTATGGGGAGTCCGCTCAATGATC
TCTAGAACACGGAAAGGGGTATTTGTTGTCAGCATCTCAGTTGCTTTGGGGGTTGCCGGTGGTTACTGGTTGGCCCAACC
GAGGGTGAGCTCGGTACCGGATGCAGCACCGGAGCAGAAGCCTGAGTCATCAGTCGATCGCAAAGTTCTGTATTGGTACG
ACCCCATGTACCCACAACAGAAATTCGATAAGCCGGGTAAGTCGCCCTTCATGGACATGCAAATGGTCCCTCAGTACGCG
GATAGCAAGGGGGACAGTGACACTGTTCGCATTGATCCAAGCCTGACCCAGAACCTCGGTGTGCGACTGGCTACCGTCAG
TCGAGGTGTGTTTGCTTCGAGTCTGGACGTTGTCGGAGTGTTGGCTTTCAACGAACGGGACGTCGCCGTCATTCAAGCCC
GTACGGCGGGTTTCGTCGAGCGCGTGTATGCCCATGCTCCTGGCGACGTGATCAAAGCCAATGCCGCCATGGCGGATATC
CTTGTACCTGAGTGGGCTGCGGCTCAGGAGGAATTTCTCGCACTCAAGCGCAGTGGCGATACAGGCTTGCTGGCAGTGGC
TCGCCAGCGCTTGCGGCTCACCGGGATGCCGGCGGCATCAATTGCTCAAGTAGAGCGCAGTGGCAAAGTCCAACCAAACC
TGACCCTCACCAGCCCTATTAGTGGTGTGCTGCAAGAGCTCAATGTGCGCGAGGGTATGACGGTGGCCGCCGGCGAGACA
CTGGCACGCGTTAATGGTTTGAGTAGCGTCTGGCTGGCCTTGGCCGTTCCGGAGACTGAATCTGGATCGATCCTCATGGG
GCAAACGGCAGAGGCGCATTTGCCCGCGTTCCCTGGGGTTGTGCTCAAGGGCGTCGTCAGCGCGATTCTTCCGGAAACCA
ATCCGGATAGCCGCACCCTTCGCGTACGCGTCGAGTTACCCAACCCAGAAGGCCGTCTCAGGCCGGGTATGACCGCACGA
GTGAGCCTCAATCGTTCAACGGAGCAAAGTGTGTTGTGGGTGCCGAGCGAGGCCGTCATTCGCACCGGTCGACGTGCTCT
GGTGATGCTTGCTGAAGACGCTGGCCGCTATCGTCCTGTTGAAGTGTTGATCGGGCAGGAAAACGATGACAAGACGGCGA
TCTTGAAAGGTCTGGAAGAGGGCCAGAAGGTGGTTACCTCTGGCCAGTTCCTGCTCGACTCGGAGGCCAGTCTCAAGGGC
ATCGTTGCAAGCTCGGAGGAAGAGTCACCACCCAGCGCAGCAGTCTCCAGTTTTCATGAGGCGGATGGGCAGATCGTTGA
GATCAACGACAAAGAAGTCACACTCGCCCATGGTCCCTTCAAAACGTTGGGCATGCCTGGCATGACGATGACGTTCCCAC
TCGCTACTCCGGCGCTGATGCTGGGCCTCAAAACGGGCGATAAGGTTCGGGTTGCGGTGAGTCAGACCGACGATGGCCTG
CGTGTTGAGCGTCTAGACAAATCGGGGAGCCAGCCATGATCGCCGCCCTGATTCGCTGGTCAGTGGCCAACCGATTCCTG
GTGCTACTGGCGACACTTTTTGTCACGGCTTGGGGCATCTGGTCGGTGCAGAGCACGCCCATTGATGCGCTGCCGGATCT
CTCCGATGTTCAGGTGATCATCCGCACCCCGTATCCGGGACAGGCACCGCAGATTGTCGAGAACCAGGTGACCTATCCGT
TGGCCACCACCATGCTTTCGGTGCCTGGCGCCAAGACCGTGCGCGGCTACTCCTTCTTTGGTGACAGCTTTGTCTATGTG
CTGTTCGAAGACGGTACTGACTTGTATTGGGCCCGCTCGCGGGTGTTGGAGTACCTGAGCCAAATACAAAGTCGCTTGCC
GGCCAGCGCCAAACCGGCGTTGGGGCCAGATGCGACAGGCGTTGGCTGGATTTTCCAGTACGCGCTGGTAGATCGCAGTG
GCGGACACGATCTGGCGCAACTTCGTGCACTTCAGGACTGGTTCCTCAAGTTCGAACTCAAGACTCTGCCCAATGTTGCC
GAGGTGGCCACCGTGGGTGGGATGGTCAAGCAGTACCAGGTGCAGCTTGATCCACTCAAATTGGCCAGCCTCGGTATCAC
GCAGGCCGAGGTGACCGAAACGATCGGCAAGGCCAATCAGGAAACCGGCGGCGCCGTCCTAGAGATGGCAGAGACCGAGT
TCATTGTGCGGGCTTCCGGCTACTTGAAAACGCTCAATGATTTTCGGGCGATCCCACTCAAGCTGGGATCGGGCGGTGTG
CCGGTGACCCTTAGCGATGTCGCCACGATCCAGTTGGGTCCGGAAATGCGGCGTGGCATCACCGAACTCGACGGCGAAGG
CGAGACGGTTGGCGGTGTGGTAATTCTGCGCAGCGGCAAGAATGCTCGCGAAACCATTGCGGCGGTCAAGACCAAACTCG
ACGAGTTGAAAAGCAGCTTGCCGGCGGGGGTGGAAATCGTCACCACCTACGACCGCAGCAAGCTGATCGACCGCGCCGTG
GAAAATCTCAGCCACAAGCTAATCGAAGAGTTCATCGTCGTCGCGTTGGTCTGCGGGATCTTTCTCTGGCACCTGCGTTC
ATCTCTGGTGGCAATCATCTCCCTGCCGGTGGGGGTACTGATTGCCTTCATCGTGATGCGCTATCAAGGGATCAACGCCA
ACATCATGTCCCTGGGCGGGATTGCCATCGCCGTCGGCGCCATGGTCGACGCTGCCGTGGTGATGATTGAAAACGCGCAC
AAGAAGGTTGAGGCCTGGCACGCGGCCAATCCTGGGGAGGAACTGAAAGGTGAACGTCATTGGCACGTGATGACTGAAGC
GGCGGCGGAGGTAGGACCAGCACTGTTCTTCTGTTTGTTGATCATCACGCTGTCGTTCATTCCGGTGTTCACCCTGCAAG
CGCAAGAGGGGCGGCTATTCGGCCCGCTGGCTTTCACCAAGACCTACGCCATGGCCGCGGCGGCGGGATTGTCAGTGACC
TTGGTGCCGGTGTTGATGGGCTACTGGATTCGGGGACGAATTCCCAGTGAACAACAGAACCCGTTGAACCGCTGGCTCAT
CCGGATCTACCAGCCGGCTCTGGATGCAGTCTTGCGACGACCGAAGATCACGCTGCTGGTCGCGTTGCTGGTTTTTATCA
GCGCATTATGGCCAATGTCGCGCTTGGGTGGCGAGTTTCTTCCACCGTTGGACGAGGGCGACCTGCTCTATATGCCTTCG
GCTCTGCCGGGATTGTCGGCGCAGAAAGCGTCGCAACTGCTGCAACAGACCGACCGCCTGATCAAGACCGTGCCGGAGGT
CGAACATGTCTTTGGTAAAGCCGGTCGTGCTGAAACTGCCACCGACCCGGCGCCGTTGGAGATGTTCGAAACCACCATCC
AGTTCAAGCCGCAGGAGCATTGGCGTCCAGGCATGACTCAGGAAAAGCTAGTGGAAGAGCTGGATCGAGTGGTGCGAGTT
CCTGGGCTGACCAATATCTGGATACCGCCGATTCGCAACCGTATCGACATGCTGGCTACGGGGATCAAGAGTCCTGTTGG
GGTGAAAGTTGCCGGCACCAATCTGACGGAGATTGATGCCGCGACTCAGGCGGTCGAGCGAGTGGCTAAGGGCGTACCCG
GTGTCAGTTCGGCTTTGGCCGAGCGATTAACCGGTGGGCGTTACATCGACGTGGATATCGACCGAAAAGCCGCCGCCCGC
TACGGACTGAATATCGCCGATGTGCAGTCGATCGTGGCCGGCGCTATCGGCGGTGAAAATGTCGGCGAGACCATTGAAGG
GCTTGCACGCTTCCCAATCAACGTCCGCTACCCTCGGGAGTGGCGGGATTCGCTCGGTGCTTTGGAGCAGTTACCGATCT
ACACCCCACTAGGCAGCCAGATCACCCTTGGCACCGTGGCGAAGATCAAGGTCAACGACGGGCCGCCAATGCTCAAGAGT
GAGAACGCACGGCCTTCAGGCTGGGTGTACATCGACGTGCATGGCCGGGACATTGCCTCCGTGGTGGCCGATCTACGCCG
GGTCGTCAGTGAGCAGGTAAAGTTGCAGCCCGGCATGAGCTTAAGCTACTCAGGTCAGTTCGAGTTTCTTGAAAGGGCCA
ACGCACGACTCAAACTGGTGGTGCCTGCCACGCTGTTGATCATCTTCGTGTTGCTCTACCTGACATTTGCACGCCTTGAT
GAGGCTTTGCTGATTATGGCCACGCTGCCATTCGCTCTCACGGGCGGGGCATGGTTTCTCTATCTGTTGGGATTCAACCT
GTCGGTCGCCACCGGGGTCGGCTTTATCGCCTTGGCCGGTGTTTCTGCAGAATTTGGCGTGATCATGCTGCTCTACCTGA
AAAATGCCTGGGCCGAGCGTCAAGACCTCGGTGACAACACAGAACACGGGTTAATGGCCGCGATTCGTGAAGGCGCTGTG
CAGCGCGTTCGACCCAAGGCCATGACCGTTGCGGTGGTTATCGCTGGTTTGTTGCCAATACTTTTGGGAAGCGGTACCGG
CAGCGAGGTGATGAGCCGCATTGCCGCCCCGATGATTGGAGGTATGGTTACGGCGCCCTTGCTATCGCTGTTTGTGATCC
CGGCGGCCTATCACCTCATGCGTCGTCGACACTTGTCCGTTGAGCCTGGCAAGCACTGACGCGTAAAAATGCATACAAAA
GGGGCTGCGCTTGCAGCCTCGTTTGAACTGCACAGCCCGTTTTCATCAGTCCTACGCGCGGTATGTATCGAAATTAGCAA
GTTTATGTCTTTTGCATAAACTCGCTAATTTCGATACATACGCTGTGGTCAGTGCCGTTACCCACCAGCACTTGCCAGAA
AAACGAACGCTGCCCTACTGTGTTTCGATGAGCCACAAACAGCATCCTGCTCAAAGCCGACTCAGCATTCGTCACCCTCA
GATCACTCTTGAAATCGAGGCGAATGACCTTAATATGATCTTATCTTGCCATCATCGTTTTCAATCATGGATGTTTCTCT
GGGGTAGGTCGGAATGGCAGAACAAGAAGACGCTAAACCCGCAAGCGGGCGCTTCAACACAAATGATGAGACGAAGCGGA
TCGTATGGACACAGACCGCTGGTCATTGTGAACTGTGCGGCACGGATCTGACGTTCGATTATCGTGCCGGCAAGCCAATG
AAATGGGGCGAAGTGGCGCATATCCTGCCCGCCAGTCCCAAAGGCCCTCGGGGACGCGCGGATCATGATGCTGAGGCGCA
CACAAACAATACCGCTAATCTGATGCTCCTGTGCCCAGGTTGTCATGACAAAATTGATCGTGACGCAGATGGGTATCCTG
AAAATGATTTGAGTGGTTTACACCAAGCGTACCTGGAACGCATCCGGCTCGCGGCAACGACCCCCGATGGTGGCAGAGCC
ATTCCGCTCATCGTCCAGAGTCAGCATTTTCAGACGATCAACGATATCCCCGTTCGCGATCTGTTGACTGCGATGTCCGC
CGAGGGATTAACCGCCTTCGATCAAGGCATCAAAATCACCTTCGCTGCGCCCGGACCACGTGGCAGGGACACTACCTATT
GGCAGAACGTCAAAGACAGCGTCCAGTATGAGCTGGAGCAGCAACTCAAGCGTCGCGGCGGCACCTATGGCGACTCGCCT
GCGCTAGCAGTAGTCGGCTTGGCCGACATTCCGGCTTTGATGATGTTGGGCCAGAGTATCGGCGACCGTTCCAAGCGCTT
GATCTTCTCCTTTCACCGCGAGCATCTTTTGCGCTGGCCAGATCAGTCCGCTGAGCCGCCCGCTTTTTTGTTTACACCTC
CCCCCGACGGCGACGGGCCACTGGCGCTTGTGCTCTCCATTTCTGCGCAAGTTCCAGTTCGCGACGTGGCCGAAGCTCTG
CCCGGTGCACGTATTGCAGAGCTGTCGATCCCAGAGCCAAGCTATGCGATGGTACAAAACCGTCGGGTGATTCATGCCTT
TCGTGACGCACTTCAAATACGACTGAGCCAGCTTGAGGCTCTGACTCCTGACCCTATCCACGTCTTCGCCGCCATTCCTG
CGGCATTGGCCATCGAGTTTGGCGCGTTGCTCACAACACAGCATCAACATACATACCTGATCTTCGATCGGGACAAAGAA
AACCAAGATCGGTTTACGCAAACACTGCAATTGGGCTTGGTGGCCCAGGAGGCTAGGTAAATGCTTTTGAGCAACGAACA
GACCAAGCGCAGCAGTTGGGAATATTTTCTGCTTCGCGCTGCGCGGGAAATCTCGCTGTCGGAAGCGCAGTACGAAAAAA
TTAATGACCGCTACTCCCAACTGGAAAAAATCCTCTCGGCTTCCGACAACCCGCTGCTCGCTGAGGCCCATATCTTTGTG
CAAGGCTCGATGCGGCTGAAAACGACCATCAAGCCAATCCCCGGCGCGCCTGCGGATCTGGACACCATTGATGCGGACGC
GATTATCTGGCTCCCTCACGCTCAAGGCGCTAGTGCGAAGGAAGTTCTAGAAGCGATTGAGCAGCGTTTTAGGGAAGGCT
CCCGCGTCCAAGAAGAAGTTAAGCAATTACGTCGTGGCATCCGGATCGTTTATGCCGACGAAAATCCAGGTTTCCACATC
GATGTCACGCCTGCCCGCGCGATCAACGGAAATGGCGAAGCAAACGGCGAAGGTAAGCTGGAGGTTCCGGATCGGGTCAC
AGGGTGGAAAGCAAGCAGCCCTATCCCTTACTCGAATTGGTTGCAGGTTGCTTCTGCCCAAGAGATCTCTCTGGAAAGCT
TGGTAGTTGCCAAAAGCCAGCGGATGCTTGATGCCGCGACACAAGATCCTTTGCCGCATTATCAGGATTACATCGATCAA
GATCCCCTGCGTGCAACCATTAAGCTGCTCAAGCGGCATCGCGATGAATGGGCCATTAAGACAAGGAGCGCTGATACTCG
CCCAATATCTGCGGTCATCACCACCCTGGCCACGCACGCATACCTGGATGTCGTAAAGGAGTCGCAGGCGAAGCCTCTGG
CACCGCTCGATGCAATTTTGGAAATCGTTCGCAGGATGCCGCAGCACATCGGGCAGAGAGGTAGCGACTGCTATGTCTGC
AACCCTGCCGATAACGGCGAAAACTTTGCAGAGAAGTGGAATCGACCGGGCGAGGGGCAAGGCTATCGCCAAGCATTTGC
CAAATGGCATGCGGACGCCAGTGCATCTGTTTCATTGGGTTTGGAAAGTTTTGAATCCAACGATTCCTTTGCCGAGGCAG
TGAAAAAGAATTTCGGTATTGCACCGGCATTCATTACGGCAGTGAACAATGAGATCCCTGCGAATTGGACTATGCCCGGC
CGACCGGATGGCACTACTCGAAACTCTGCTTCGATGGGTTCGCTCTTCGGAGGGGCCAGCGGTGGCGGAACCTCTCAGTC
GAGCGTAAAGCCAGTTGGACGCCTTGGCTGATCCTCTTAAGACGCCATTGCAGCGCGGAATCGCCGCACTGCGAGATACC
CTAGGTCAGGATGCAGCTGATGCATTGCTCCAGCCCGCACCCATGCGGGCTGACGAAGCGGCGTGCTTTCACTTCCCCTT
GCCCATCGATTACACGGGGCAGGAGCGGCGACTGCGTATTGGTTTCCCCTCCAACTTTCCCCGTGGGCTCTTGCGGCTGA
ACGTCGAACCCTCTCCATGGCTGGTTTGGCCGCAT
>k127_378500
ACACAACTCGCCCAAAGCACCCTGCCCTTCGGGTCGCTGAGGGTTAACTTAATAGAAACGGCTAAGCATGTAGTACCGAC
AGCGGAGTACTGGCGGACGGGGGTTCAAATCCCCCCGGCTCCACCAAAATCTGGATAAGTCGTTCATTTCTAAAGACTTT
TTCATCCTAGCGGGATGACAGCCCTCACAAAGGGCGGCAAGAGTCGGCAGGAATGGGCGGCATATCTCACCAACCTTTGA
CGCACTCATCTGGAGTGCGTTATGCCAAAATATATCGAGAAGAGCCGTCACGGTCTCTATTATCTCCGACTACCCTCCCG
CCTCGCTCACCTGAACGACGGCAAAAGAATTTCTCTCAAAACACATAGCAAGCGCCTTGCGATAACTCGCGCCAGCTCCC
ATATTTCTGCGATAGAGCAGACGATGAGGAACGCGATGTCGCTTAAGCCCAGAGATCACGAAGAATTGGCCTTCGAGGAA
GAAGTGCGTGCCCTTGCCATCGACATGGATGAGCGGAATGCCAAGCTGGATAGCATCCTGAGAGCACACCCTGGTGACCA
AGCACATGCAGCTATCGGATTAGTCTCACAAGAGAGACTTCGAAATGTGATGGTGCAGCAGGCCAGCGATCTTATCTCAG
AGCAGATTCGAGGCGGCTATCTCGCACCTGGGCTAACACTCAGCGCTCAGAATCAAGTTTTTCACAATCTATGCCAGTAT
GCAGAAAATGTCTCAATTGAGATCCAAGGCGCTAGGGGAGTGGACGGCGCCATCAGCGCTGTCTCACTTGCCAAAGCTCA
AAAAAGTTACAGAGAGTTACTCTACAGCTCTTACCTTGAATTATGTGACGTAGCTAGGGCGAGTGCCGCCGCAACAGAAC
CGACCATAGAGCGCACCTTAGAGGCGCAATCTACTGACAAACAGGCGGGGAAAACTAGTCATACCCTGCTAACAATTTAC
GAATTGTGGATAGCCGAACATAAATCGCTGGGCGGCAACCCCACTTTTTCGACTGAGCAGGAATATCAGAGACACGCGAA
TGTTCTCGCAGTGCTAAGCAATCACTCGCCGATTGAAAGCTTTACAGTTGACGATTTTTCACGCCTTCATAAAAAGACTT
TGGAGATTAAAGCTTATTCGGCGACTGGCAAAGAAAAAGATATGCTGACGATAGATATTTTAATTCCAAAAAACGGTGAT
TATAAAAAGATTTCAGCAGAGACAGCTTTAGGCTATTCACAGCGACTATACACTCTTCATATTTTTGCTTTCCATAAAGG
GTGGACATCCATCAACCCAGAGAGCATAAACAAGCCTATGTTCGATAGGATCGCTGAGGATGGAAAGCGGCAATTGTCAC
ACGATGAAACACCAAGAAAGTCATACAGCGTCGCAGAGCTGAAAGCTATTTTTGACGGATGGATTTACCGCCCTGCCAAA
ATCCATAACAACGCCTCTGTCTTTCCCTATCAATTTTGGATACCACTTATCGCGATCTATACGGGAATGCGAATAGCAGA
AATATCCGGACTGACAACAAAAAACATTGAGCACCGAGATGGAATTTGGTGCATAAAGATCGAAGAAAACGCTGATCTTG
GAACAAGAGTAAAAACTTTTTCATCGAAAAGGATAGTCCCAATTCATTCAAAGCTTCGAGAACTTGGATTTCTAGATTAC
GTACAATCAAGAAAAAAATGTAAATCATTGATGCTTTTCGATGGAGTGTATTATCACGAAAAGAATGGATGGGGACATTC
CCCATCAACTTTCTTTACCCGAATACCCTCTGAAAAATCGCAAGGTGCTGGATATTTCTATAGCACAGGCATTCACAAAA
CCGCACATGACGGGCGTGATGTACACGCATTTCGACACACCCTAATTGATGAATTGAGGAATAGCGGGCTCTCCCATACC
ATCACGCCGTATATAATTGAATCTATCAGTGGCCACCAGAAGCCTAAGAAGACTGAGGCTGATCATTACGGGGACGGGTT
GGGATTAAAACAAACCGCCGAATTTCTGGAATATGCGAGATATCAAGGCCTTGACCTTAAGCATGTAAGCTATGAAACGT
TTATAAAAACCTACAAAGTGCGACTCGAAAGATCCTTGAGAAAATTTAAAGAGAGACAGTTGAGATAAATTAGTTTTTTC
TAATGGCCTCTATATGAGGCCATTTTTTAAACAACTGTTTGAAAATAAATGAAAGATCAGATCACTCTCCTTTTACTAGT
ACAACTTAATTCACCACTCAACAAATTAAAGACTGTCAAGTTTTAGGCAATTTACCTCATTGATTCTATTCTTCCAATGT
TTTAATCTGAGAACACACACAATAATAAGAGCATACAAAAATGTCAGATCATCTTTTAGATTTTGTAACACTATCAAAAA
AAATCTGCCTATCCCGTTACACAATTTACCGATTGATCGGCGATGATACGTTTCCCAAAGCACGGAAAATCGGAAAGGCA
AGTCGCTGGATTAATTCTGAGATCGAAGAATGGATTGCCAGGCTGCCTACTTCCTCGGCTGACGAGTCAGATCGTTCAGA
ATCAGAGAAGTGATTTAGGTATATGCTTTCCAGTCAGCCTAAACCTTCAACAGTCACAGATAACGTCATAACGCTATTTG
ATCCGCGCAACAAAAAAATGTTGCGCCGTCTGACTGCGGATCAGGTTAGCGGATTAACGAAACATTTCATCTCCGAAATC
CAAGCCAAGATAAATACCATTCAACAAAATAATCTTACGGAATATAAAAAACTATTTTCTGGCGATTTCAAAACCCAACC
CCCTATGAATTTCGAGAAAAAGTTAAAGTTAATAACTTTAGGTGACCACGCTTGCGATAAAATAAAGCAGGTACTAAATA
GCGAAGCTGCTCGACGTGACCAGGAACTGCGAGCTTTATCCGAATTTGAAATTTCGATATATCCGTACCTACGCGCACCT
GTTCGAAACTGCGATCATATAATGCAACTCAGCTATTTGACGGATTTTAGCTTTGTAAAGCGAAGATTCACAAAATGTGT
GCATAACGCTCGGCTAGAACATGAAGCAAAAACAAGATCAATCGGTGGCAACACCGAAATAGATTATTGCTCAAATGAAA
CTGTGACCTTTATCCGTCGCAGAGATGAAAAAAACGCTGAATTCCTAAAGCGCAGGAGTGTTCTTGTTAAAGAAACCGGA
CAGCTGATTAATTTATACGACTTGCATTTAAAGCAAGCAGAGCGAAAATTCAATGAAAGCTACTTTATTATAAAGAATCT
CGAAGCTATTGCGACTGAACGGGGCCTCATGCCCTATATGCTAACGCTCACTGCGCCAGCCAATTATCATCCTAACCCAA
TGAATGGAAGGTCTAGTTTCGATCAGACCAGCAGCCATGATAGCCAAAAATACCTAAGCCGCACTTGGGCAAAGCTTAGA
GCACTATTAAATAAACGCGGAACCCCATTCTCACTTGAAAAATGCTTCGGTGTTCGCACAGCGGAGCTTCATAAGGATGG
GTGCGTTCACTGGCATATCTTGATGTTTATAGATCCCACCACTCTAGACGGCTTTCAAAAGTGTCTAGATTTCTATTTCA
CTTCACGGCAGGCCGATGTTAAAGAAATCGATGGGGTGGCGGCTGCGACATATGTACTAAAATATATAGGAAAGACAGTC
GATGCCAATAAACTCGACCGCACCGACCTCTACGATGAGCAGGCCGATAAAATCAGGAAGGAACAGGACCTATCAACAAT
AGTCGACGTTGAACGGGTTCGGGCCGGTATTCGAGCTATGGGTATACGGCAGATGCAATATTACGGGATCGAAGGGTCTC
TAACCCTATTCCGAGCGCTTAATAAAATAACTGACCCGCTAGCGAACCTTCCAGAAAGCGTGCGCGCAATTTTGTCAGCG
TGCCGTATGCATGACCGATCAAATGGAAATACCAAAATTACAAATTTTCTAGCCTTTAAAAACTTCTTATGCGACCACCT
AGCAAACGTCGAATTGATTCGTGAAAAGATTTTAAATAAGCACGGAGCAGCGACAAAGCGAGTTATAGGCGTTCGTTTCC
TCGACAGCATGATTGAAATATTGACCAGCGATAAGTACGAAGTTGTCACGAACATACCAGAAACCACCAAACCCGCCGAA
ACCAGAGCGCTACTACATTGGCAGGAAGGCGAAAAATCAAAGTCAAAAGACGAAGTTACAGTTATTTCTATTTACCCAAG
GGAAAAGCCCATCACTAAACTAGTGATGATCCCCAGACCTACAGCGTCAGAGTTATTAAAAAAAGCCCGAGAAATTAACC
CATCTCGTTATTATGTCAACTACATAAACCCTTATATCAAAAACGCTTCACTGACAACGTTAAGTGCAGATGAAGTGTGC
ATGTTAATGTCAACTGCATAAACACTGTCAATGACATTGTCGATACCGGCCGCTGGCCGAATTCTCCCAGGGGGAGGTTG
CGGTTTAAAAAGGTTTATGACATTGACACTATACATATTTAAAGTGTCTAAGTCCGCATGCGGGGCCTCGCCCCACACCC
CGAAGGCTCCCGAGAGCGCGAGACATGGGGCCGTCTCGCACTCCCGCCAGCCTCTAATCGACTAAAGATGCCCTCGTGCC
ATATTCATAAGCTAAGGCTTGCTGTAAGAGCCCAGGAAGAGAGTGGCAGCTCGAATCTAGATAGTCCAGCGTAGCCAAGC
GGACTCGACCCAGAATGGCCTCTATGCGGCTGAGGGCGCGCTCCAATGCCGTCGGATCTATGACTTCGTAGTGTAACGTA
GCAACCTCATGCCCTTCCAAAAAAACTTGAATATGCGTAGCGTCTTCAAATGCATTTTCATGAATATCCCGGACGCATAA
AGCTCGCTGCAATACTGGCCGCTCCAATGATCGCAATGGTCTCACTTTTTCATCCTCGCCAAATAAAAGATTCAGGCGAG
CACTAAATTGCTCTTCAATAGCCGAAGTCTCATCCAAACAGCTGGTAACTAGCCGCTGAGAAGCCGAATCTAGGGAATGC
AGATCAAACCGCCGAAGGTAGTTATCAAATGAAAAAAGTGGACTGTAAACTCTCAAAAATCTTTTGGCTGCGTAAAATAT
ATCAGCAGAATCACTTGCCCATGGCCCTTTAAGAATCATTGCGATGCCCCTTCATCTTGGATTGACGAAGATTGAAGTAA
AAAAATAATCTATACAACGCAAAAGATCTTATTTGACAGACACAAAGCTATAGAGACCGGCTATGTCAATTATATAAACC
GGAGACAAAAATAGCACTACAGTTTTTCTGTACTGACATTTCTCATGCTAAAACGAAGCCACCAAAATTTCGTCTTAATC
TAAAAAGGCAGGATCAACGTAATGGGGAAAACCGGTATTTTCGGACGAGGCTTTAATGCGCCTCCACTCATCCAACCGTT
TATTTGCGCCGCTGATACCGCATATATCAAGCAGCTCCAAGTAAAGTAGATCAAGCCTCATCTCTTCATCATCAATATCT
TTAAATCGGTTACTCATAATAATCACCTTATATTTAATTACTACAAACTAACAACAATAAAACTAGTATACAATCATATC
AACACCAAGAACAAGGCTACTCAAGGTGTGCACTGCGTGCCACCTTGATCCTTGCAAGGGTTCCCCTTGAACCCTAAAAG
CGTGGGGTTCCCCCACCCCCCAATAATAACAATAATAATGGCACAGACTTATGAACGAACAAGACGAATTGCCTACTGTT
AAACAGCAGTCAAAACTTACGACCACCCGTATTCACATCAAATTAAAAAAAACACTTAAAACTGAGCTTGAGCAAAAAGC
TTCTGAAAATTTTATGTCGCTATCACAACTACTTTTGCAATCAGCCCGAACATCAACTATCACTATTAAACGAACGGACG
CTCCGAAAAGCTCCAAAGAACTGCTTGTAATGACTGCCGCGTATAATAAATTTGGCAGCCAGTTGAATATGCTCGCCAAG
CATTGCAATACATTCAAAGAAAACAGCAACACAATGAAAATTTTATCTTGTTTAATCGACATCGAACGCGGCATAACAGA
ACTAAAAGCTGAGCTACTTGGAGAACTGTAATGGCAATGCACGGCTTCAGTTGCCATTCAGGGAGTGGCGGGGGCGGCGG
TAGCGGCCCAGTCAATTATATGATCGATGAAAACTACTACGACAAAGAGGTAGCCGCGTGGGTACTAAGAAACCCATTGC
CAAAAGTGATCGAGGGCAGCCCGGACCTGATGAAACAGATGATCGATGCACTTGATCATAAGCACAAATATACCAGTGGT
GTCGTGTCGTTCACCAAAGACGATACCGATAAAATCAAATCAGCTGGTCTAGAGTCTTCAATAGCCGATATCACACACCG
CCTGAAAGAGATGCTATTTGCGGGAATTTCCCAAGAGCACCAGCACATCTTGATCGTCGCTCATACCCACCTAGATCGAC
TTGAGCTTCACTACGTTTTACCTCGGCATAATTACGAGATAGACCGTGCCTGGAACCCAGCCCCACCAGGTGATGGGAAG
TATAGGCAAATGGACGCTTTCACAGATCTAATTAATGTCAAATATGGGTTGGACGATCCGCGTGATCCTGTGCGCGCCAG
AGTAACCAAAGAACCTGAATGGGCCCCGGCTGATAATAAAGCCACACGACAAACATTAGATGCTTTTTTTAAACAAGCTG
TTGTCGACGGTGCAATTGATAACCGCGATGAACTGATTAACCTAACCAAAAAAGCAGGGTTCGAAATTACCCGCGTAGGC
AAAGACTACTTGTCTATAAAAGCCCCGGGGGCGGAGAAGGCGATAAGACTCAAAGGAGAGATTTACAATGAACGATTCAC
TAGCACATCTGAGCTTGCAAATACAAAATCAAAAAGCGCAGAACGAAAAAGCTATCTCGCAAAACCTGAGGTTGCTCGAA
GATATAAAGCAGCACTCAATGAGCGTCAGAGCTTTATCGAAAAGCGTTTCGGAAAAGCACTTGGAGTCCTGCGAAATAGC
GAAGATTATAAAAGCTTACGAAACATCAATGGCGCAAAGCGCGGCGAAATTTTGGAAGTTAGTAAAATTGATAGGTGCCG
GAGCAACATTACTAATGATAATCCAAATCGCAATTCTAATAAAAATGGCGGCCTAAATGACTCTTTTGGAAGACACATTG
ATCAAATTATTACAGCAGCAGAACGAACAATTGGAATTACAAAACACGGAACTATCGCAACAAATTTGTGCTTTCGAGAT
TCAACTGAAATTGTTAAGCAAGGAGCTTCAATTCTTAAATCGGCAAATCCAAGCATTGAGACCCTAGTTTCAAAAGCAAT
ATACGCATCAGTTCCCTCAGCGCCTATAGCGGCTTTAGGATTTGGCGGAGACTCGGTAGATTCAGGCGATCCAGAAGCTG
ATAGGGTCTTGCGCATTAAACGCATGGAAGGGAATGAGATAAACCAAAAAAATGTTGCGCGAGCGAACAGAGAAGCAGTC
GCGTCCCGAAAATCTTTCGACCTTGAGCACTAATTTAGGGCTAATTATAATGCAAATAAAATCTCAAATAGACGAGTCAG
AATATCTCGATGACATTGATCAAATGTTAATAGAAAACTCCGAAAAGCGCGCCTCTGTCGTTGCTCAATGGCTCGTGACA
ACAGCAATGATTGGTTGCTTCTTTATTTATATAGAGATTTTTAAAATCCTATATGCTTCTTTTTTACACCACATGAGAAA
TTTAACATGAGAGAGACTACAAGCAATAAAATAAACAATCAGACTGGTGTCTTGGTCGCAGAAATAGCGCGCCTTCAGAA
ATCGATTACCTATTACCAGCTTTTGCTATCTCAAATTTCCATGGCAGAGAGAATCAACGCTCTTGGTATTGATCTAGGTA
TATCAGACCCTACCCATTATGACTACATACCTCTATCTCCCGCTGAAAAAAATTGCCCTTCAGAAAAATCCCGCGATTCA
AAAGGCGCTAAAGGAAGCAAAGCTACAGGTGACACCACTACCTGTAACACACTGAAGCTGCAAAGAGGGGGGGACTACCG
CCCTCTAAACAACTACGACTGAAAAACCTTAATTAGGCCAAGCCGCATTTAGCTCTACACAAGCACGAGTGAAGTAATTT
TTTTCAACGCGTAATTTAACATACTGAAAAATCACGGTGACGATCATCAACCATGTTGCGAATTGCATATGGATATCAAT
GAGCCTATCCATATCTCCATGTATATATTGCACAGGAAACCATACCGCAATGCTCATAATCAATAGAAACAAAGCGTATA
GTCGATTAAAAGGGTTCTTGCTGTAACGACCGAGGATATTTTTACCGGAAATTAGAGCGCCTCCACCTATAACGATGCCA
CCTATATAGCCGAACACCGGCACGCTTAGACACGCGGCATATATGATAGCCAGCAGAATCGCCTTTGGCGTGTTTAGCAG
TGCTTTACCTTGTACTGGGTCTTCAACCGGGATTTCACCTCCCCGTTTGAAGGCGATCAGTTCATTATTCAGAAACGCTA
GGCCTATCTTTCTTCCCACGATGCGAGGAGTGGTCGAATTAGTAAGCACCACTTTTTTTGTCGACTGGTCCCTCAGGTTT
TTTAACCAAGCCTCTTTAAAATGTGTTGTCTCGATGGAATCAGCATCACCGTGTATCACACTGCGCTGATCTGCACTTAG
TACTTCAAAAATTCCCGCTTCGAATCGCATATCAAGTCCTTAGAGCATTTCGAGTACGTAACATCCTGACTCACCGACAA
CCTAGTTTTTTGCTCAACGTAACGCAGGAGTCACGTTTTGGGTCGTAAATGCCGTGGCCATAAAGACATCATAGCGGCGA
GAGTTTGCCCATGGCAAGGATCTCAGCAGGCTCAGATAAAAACGGTGCGTTGATAGGACTCGGCGCGGCTATTCGTGCGC
GGCGCAAGGCTATGGGGCTGTCTCAGGAAGCACTGTCAGACGCAGCCGAGATCGACCGTTCTCACATGGGAAAAATCGAA
AGGGGGGAACGCAATATCACTTTTCTCAACATAGTAAAAATTGCGAAAGCGGTGGGATGTAGGCCATCCGATTTACTGCT
CGAGGCGGAGCTATAGCATGAGCAGAAAGCCCAGTTAGATAACTGGGCTTTCTGCTCCGCGTAGCGTTATCTTTCGTATA
ATCTAAATGGAAGATCCTCAGCTACAGCTTGGCCTGGCGTACATAACCATTGCCAAAGCTGTTCTTCCGTTAAGCTCTTT
TCACAAAGCCTCAGTAACGCCTCCCCCAAATCACCGCTCTCAACCACGCTTAATCGACCGCAAGGAATTACCGCTTGAGG
CACACTTGGGTCTACTCCTGGGTGACATAATGTGATGCAGAAAGAATTTTTATGACCATGAATTTCGGAAGCAGCTAAGA
CTTCTACAGCTTTGTTATAGTCAACTAGCTTATCGCCTTCTTTAGATTTCAGTTCTACTACTACCGGAGAAGATCCAGCT
AACTTAACTAAGTAGTCAGGCGCACCGGTTTTCGTTTTATCATCTAGCTTTTCAAAAACGACACCTAGCTCTGTTAACAC
ATTTTCAAAAGCAAGTTCAAAGGCATCCCCTTTGGCTGAGTAAAATTGCTCAATCAAGTGTCGGCTTTCACATCTGGCGG
CTCGCTTCAAATGCCGCTCCGCAGCTCTCTGCCGCTGAGCTACTTTCCATACCCTACAAGCGTCCCTTATCCAATTAGCT
TTGGCCTGAGGATTGGGTTTCGCTTTTGAAAATGCCAGCACGCGCGCAGCATCATATTCAGCGCTACCTTGCATAAGCTG
TTGAGGGGTAGTAATGCCCTGCTTTTTTAGAGAAATAATTTCGTGTCTTCCGAGACGGTAATCACCACCTGGCGGGCAGA
GTCCAACCATCCAGAGCACGTCGTCAGGCAAGCCTTCCTGTACTCGGAAAGCAAGACGCTTAAGAACACGTGTAAGTTTA
GAAATTGAGTGTAGATTCTCATCCGCTCCCCGAAGTGCCGCAGGTCGAAGCAAATGCGGCACTCGACTATCTCCAGCAGC
CATCGCTATCGAGGCTAGTCCCTGTAAAATCCAAGACAGGTTTCTATTCATGTCACTAATTACTCCTGCACTTAGCGACT
CCAACTCTCTTTCTATAGACCTAATTTCAGCGCCATCCACCCATTTTTTACATAATGACGCCGCGTTAGTGGGCGCGGGA
TCAGCTTGCCAGATCGGCTCCATTAAATTATTGGATAAGTGATCAGCATCATAAATTATTTTATTTTCTAGCTGGTAAGG
CAGAAACCTTGTCGGCTTAACGCCGCCGCGAGAGCGAAACTCTGGACTAGAAAGACAAGCAGAGAATATAAGCATCTCAA
GGCGAGATTTGCTTTGAATATTCCCAAAATCGGAAAATAGAACTGCAAGGATATTTGCATCCCTAGCTAGGTAATTTACA
AGAAACATTCCTGTCTCAGGTAAAAGCCCGCTAAAACCTACAGCCTTTCCTACCGGAGTTACACTAAGAACTCCGCCCCC
ATTTTCGATAACGAAACCAGCGGCTATTAGGCCGTCGAGAGCCTTCGTGATTTTGGCTGGCCACGTGGCGAAAGATACGG
TATTTGTATCCTCTTCTCTAAGAGCACTAAATGTCTTACATATTAAAGCTTCGAGTTCAGCCCTAGTCGTGCATAGACCA
GAAGACAACAGCTGCAATGCGAGCTGGTTGAACCGCTCAGGAGTTACTCTAGCTTTGATAGCGGGCATATCAGCTATCGA
AAGATAACTGGTAGCTAATGCTAGAGGCACACCGGTGCCAAAATAAATGACCTTGCCTTCATCATGCTCGAACCCCATCC
GGCCCACACGACCAGCCATATTATGGAAATCTGCACTATCAATCGGAACATACTGACGTTGCGCGCTATTCCACCTGCGC
CAATCGGAAAAAATCGCCGCTCCCAATGGAAAATTGACACCCGCAGCGAGAGTAGTAGTAGCGAAAACAACATCTAATTT
ATCTTCTAGCAAATACCTTTCTACAATACTACGCTCTTCGTCGGTTAAATCTGAGTTATGGCTTGCGACCCTAAACTCGA
GAGTTTTTGCAAGTAGCATATTAGCAGAGGTTTCTGGCAGAGCTTCAAACTCTAAAGAAAGCTGTCCCTGCTTCCCTGAG
TGAAACCTTCTTATAAAACCTTCTGCCAAATCATAGGTATCTTTCTTTTTCATGCAGAACACTATGATTGGTAACGGTGG
TTTCTTTTGTTTTAGCAAATGGCAGAGAACAGATAATGTGTCCGACCCCACACCTACGGGTATAACTCCATTATTATCTA
ATATATCTGGCCTCGCAGTGCTCACAGTGTGCACGCGCCCACCCGCCCAGCACTCATAACGTAAATGTTTTTCGCGTGTA
TGCTCTTTTAGTAGAGCCACACCAAGCCAGTTAGCGAGTTCTTCAGCATCTTTAGTTTGCAGGACCGCAGACAGACCTAC
GAATTGTTTCCAGCCTGCGTTTTTCATCAGTGTCAGCAGGACTTCGACGTTTTGTCCGCGACTCTCATCCCCCATTAGCT
GAATTTCATCGCAGACCACTACGGTGTTCTGCATACTTTTGGGCATGCCGGATGCAGAGAGCAAAGCTAGATATTTTTCG
TATGTCGCTACAAGAAGCGGCGCACTAAGGGGCGCGCTTGGATATTGGCCATTACCGTCTTCTACATAGTCGCCTGTGGC
AATGACAATTGCAGACTTATCTCCGCCTAGATAATCCTCAAGCAATACATTCTGAAAATCTTCAAATTTTTGCTTTGCTA
ATGCTCGGTGTGTGACCAGATAAACTGTATTGTTTCCTGACGACAGTCCCTCCGCTATGGCCCAAAGTCCAATTAAAGTT
TTACCGGTCGACGTGGGTGAGACTACAAGCATGCTCTTTCCGCAAGCGACCCCCTGCTCGAGTGCCTTATGCTGAACATC
AGTTAGGGAGATATTGCCATCCTCCCTGAAGACCAGCCCGCTTAATACGGGCTGCGAAAGTCCATGCCCTTCAGGAAGAA
AGTCCTTCATGTCTGCTCCTTTGACTCGTGTATGGGACAAATTTTGCTTGAGCGGATGCCCTGTGATTCTCCGTCCCCAG
TATTGGCATTCGTAGCATTAAAAAGCCATACTCGCCACAATCCCAACGCGTCAGGGCGGCAGATTTGGCAACAGGGGGGT
GGCAATGTGATCCCAAGAGCTACGCAACTATCTGTTTTTATTGATTTTTTTAAATCAATTGATGCGGGTTCAGCTCCCCC
CGGCTCCACCAAATAGCTGTCCAGACCTGTCTAAGACAGTCTGCGAAACACCCAAGAAGCCCGCCCCGTGCGGGCTTTCT
TGTTTCTTGTTTCTGGCTATCCCTTCCTGTCTCCCCCTATCCAGACCCACCAGGTATCCTCTCCTGTACCACGCCCGAAA
ATTGAAACTGAGGGTGTGCAAGGAAATGACTTTCAAGGCTTAGACAGCACCATTCACTGCCAGAGCAGCAAGTGAAGAGG
ACTGCCCTGCTGCTAAAAAAATCCCGCGGCGCCCCCTTACCAGCTCAAGTTCCTCAGGGGCCACCTCGTTTTTGAGATGC
TAGCCAAGCGTGTTAGCTTTCTCTTCTGACTAAGGACTCTGGAGGCGACATGGAATCAGCACGCGATAAGTACACAAGAG
AGATGGTGGAGGGGGAAGACCTATGGATGCTTCCTCAGGTGGACAAATATGGTTATGAATGTGGCGGCTGTGGCATACAG
GTATTTCCAGCCTCTTATGAACAGTCCAACCTTCAAAGGCCTCATTTCCGGAAACCCCAAAATACTTCGCACAAAGAAAA
TTGCGATATCGATGGCGATGAAAAAATAGTCACTAGAGGGAAGAAAGGAAGTGTACGCAATGAACTCGAAACGAGTCCCG
ACCTGTCGCCGTCGAGACTCTCATTAAGAGATGAGCGCCCTAAAGTTGATCCTGAACACCCGCCAACCTCAGAGCAGACC
TCAAGCGCAAGAGCTACAGAGCGCCTTGACGATGATGGAAGTGCCAGAGCTAAAGGCCGGCGCGCTGCCAACAGCATACG
TCCAATATGCAGAGCATTCGTGAGGTTCCCCTTTGACAGAAAAATGTCACTTGACGTCCCAGGAGTAGAGGAAAAAACCT
ATCTACAGGCATTTAAAAAACTTCGCGGTGAGGGAATAGAAACGTTCCCCCGTGCAAGAATTTTCTACGCAGAGCTAGCT
TGGGCGAAACCTCAGGAGAAAGGTGAGTTTTTGATCATTCCACTTTCTGCAGGTGAGTGGAGTAATGACAAAAAGTTGGT
TCGGCCTTACAAAATCCGCATTGCCTGGTCGCAATGGTCGAAATACAAAAAAACAATGGTGTCGAACGAGCTCGAAGTCG
TTCGACTGGAGGGCATAGCGGCTAAGAAAAAAGATGAGAAGCATCGCCCTTATGTATTCTTCGTTGCCGAGCAAGATAGT
AATGAGCCTGAGTTTTTCAACGTCAGTGATCATCGACTGATCTGTGGGGTGCTTGGTACGATTTCATACCCAAAACTTTA
AACCCCTAGTGGCAGTAGACGCATTCTGCAGTACTGAATAGCATCACTGTGCCGAAACGTACCAAGCAGGTGCGTCTCTC
AGAGGTGGCCTCCTGAGACTGATGATGGCGGGCTCTGTTCTATGGGTTATAGGTCCTACGGGGTTCATTGCAGGCTTTGT
AATTTCAGAAATCATCTCTCATCTATCAACGCTCACTATGGAGGATTGGCATATGGTCAAGAAGGCGATACACGAGGTTA
TGGCATACGTTAAAAGCTTCCTGAATCGCTTCATCGCGTCTTTGGGCGCCCACCTCCCTTCCAGGCAAAGCCTGCTGAAG
AGCTTGTGAAACTCAAGCGAAAAGGAGTCTGAGAAATTGCGTTATCGTTTGAGAGTGCCGAACGACACTTGAGCGGCTGA
TTGGGATGAAAAAGTGGACGAACAGATAGCAGCGTGTATCCCCTGCAGTATCCCCGCTAAAAACAGAACATCTCAACACC
AATGGATTCACTACATTTTCCATTGAGTTCAAATGACCCCGGCCCACCAAATCCGAAAAAAAAAGACGTCTTAGGCCGTC
TTTTTTTATGCCTGGGATCCAGTAAATACGAGGTTTGCAGCGCTTCAATTGCCTTTTGAGATGATTTGAGTTTCGGCCAT
TCGGGTTTTGCAGCCTATCAGGTGCTAATCGTTGAAATACCGAATCATTGCCTGAAGACAATCTCATGCCAACCCAAAAC
CTCTCCCCCTCCGTGCTACAACTCAAGGGAGTCAAGCTCCAGCCTTTATGGACACACTCACTCCCCCTCGCTAGTAATCC
TTACTGGTAGATAACATGTGAGAAAACACAAAAAAATCTGCGAAATCAGTAAAAAGTCTTACAATCCAAGGCCTGATTTC
CTAAACATTTTTTGCCCCCCACTGATACCCAAGAGATAACCCCCGTGAGTGACTCAGACAGCTCATCCACGCCACTGGTT
GACGTAGTGAAACTTGCCGCATCCCTCCAGCGGTTCGCAGATGATCGCGACTGGCAGCAGTTCCACTCCCCAAAAAATCT
CATCTTGGCGCTCACTGGCGAGGTAGGAGAGTTGTGCGAGATTTTCCAATGGATGAGCGATGCCGATTCGCTCTCCGCTG
CAAAAAGCCCGGAAATGGGCCAAGCAGTCAAGGATGAGTTGGCGGACGTACTGATGTACCTGGTTCGCCTGAGCAGCGTA
CTCGGCGTTGATCTCAACGAAGCGGTGACACAGAAACTCGCCTCGAACGGCCAGAAGTACCCCGTGGATAAAGCCAAAAG
CAGCAGCAAAAAGTACGACCGACTCTGAACAACTCGAATCTAAGGACAACCCGTGATCGTTTACGCTGCGACCAAACAGC
AATTTCTAAAAGACAACGATAACGATGACATTGAGGAGGTGATCCTCAGGCATTACAAGGAAGCCACCGGCAAGACTGTT
GGCACCTCGGAAATCAGGTCGTGGCAAGGATCGCTAACGTACATGGCCAAGGTCCTTCGAGACGAGGGCCTGCCGAGCGA
TGCAGGCTTGGCCATTGAACTGCACATTCCGCAGTCGTCGAAGCGAATCGACTTTCTACTTACCGGTCGCGACGAAAGCC
AGGCAAAAAAGGCCGTGCTGATCGAGCTGAAGCAATGGAGTAAGGCCAACGCTACAACCAAGGATGCCATCGTCAAAACG
GCATTAGGTGGCGGCCTCGTTGAGACCATTCACCCGTCATATCAGGTGTGGTCATATGCAGCGCTTTTGGAAGGCTTCAA
CGAGGCGGTGTATGACAAAAGCATCGAAATTCATCCGTGTGCCTACCTGCACAACTACGTCAGCGACGGCATCATAGATT
CAGCTCACTACAAGCCCCACATCAGCAAGGCTCCGCTGTTTCTGAAAGGCCCGGAAGAGCTCAGCAAACTCAGAACCTTT
CTGAAAAAGCATATAACTCATGGCGACAACAAAGAGGTTCTGTACGAGCTATCCGACGGAAAAATTCGCCCTTCCAAGGC
ACTAGCCGAAGCCCTCGGTGGGTTGATGAAAGGCAAACCCGAGTTCGTATTGATTGACGATCAGAAAGCAATTTTTGAGT
CGGCGCTGGCGGCGGCAAGCGAGGCCTCGGACCAAGCACCCAAGGTGATGATCATCGAAGGTGGACCGGGTACCGGGAAA
ACTGTTCTGGCTATCAACCTGCTGGTGAAGCTCACCGAATTGAAGCTGATGAGCAAATACGTCTCCAAGAATGCTGCCCC
ACGCAAGGTCTACGAAAGCAAACTGGTTGGCACCATAAAGCGCAGCCATTTCTCGAATTTCTTTTCCGGGTCTGGGGCAT
TCATCGACACGGAGCCCAACACATTCGATGCGCTCATCGTGGACGAAGCTCACCGGCTGAATGAGAAAAGCGGGCTTTAC
GGAAACCTTGGGGAGAACCAGATCAAAGAGCTGATTGACTCAGCGAAATGCTCAATTTTCTTCATTGATGAAGACCAGCG
TGTAACCTTGAGCGACATCGGCAGCAAGCAGGCAATACGCACCTTTGCAGAAGCCAAGGGTGCTGTGGTTGAAGAGCACG
TGCTGTCTTCGCAATTTCGCTGCAGTGGTTCTGACGGTTACTTGGCATGGCTAGATGACACGCTAGGCATTCGCTCGACG
GCAAATTCGACGCTTGAGACTCAGGAGTACGAATTTAAGGTATTCGACTCACCTCAGGCGATGCATGAAGCGATCAACGA
GAAAAACCACGGAAACAAAGCTCGTGTGGTCGCAGGCTATTGCTGGCCTTGGTCGAGCAAGAAGGACCCCACCGCTGCTG
ATATTGTCATTGGTGATTACAAACGCCAATGGAACCTGGATCAGGATGGCAGCCTATGGATCATCGCTGAGAACTCCATC
GAGCAGGTTGGCTGCATTCATACCTGCCAGGGTTTGGAAGTCGACTACATAGGGGTGATCATCGGGCCAGACCTAATCGT
ACGTGACGGTAAGGTAGTGACATCCCCGGACGAGCGCGACAAGCACGATAAATCGATTCGCGGCTGGAAAAAAATGATGA
AAGAGCAACCTACCCTGGCGAAAAAAGAAACAGACCTGATCATCAAAAATACATACCGAACTCTGATGACACGTGGGATG
AAGGGTTGCTACCTGTACTGCACTGACAAAGAGACAGCGCAATACTTCGAGAGTCGGCTTAGACAACACAGCAATCATTG
AGGTATCGCTTGCTAGGAGCCCCTGTACCTGCGAGTGGGAACATCGTACGCGCAGGGGCAACAATCACTGCCAAAATTTT
ACTTAAGCCGTATTAACACCAACACCTCATTCACACCCACCGACACCACCATACATAGCCAACAGCCACTAGCCCATCCG
CCCTAATTGCCCTCCCCCCACCCAGCCCCAATACTTCCAACCTCTACCCCAACTCAAACCAAAAAAAACCACCCACGGCG
GGCGCGGCCTTTAAACCTTTAACGGTTAGCCAGTAGCTAAAACAGGGCCTGCCCCTGCGATGTTCAGTGCGCCTCATAAA
GCCCCGTCACGCCCAAAAACCCATCAAAAAACAATCAGCACTCCCCAGAGGTTGCCATGAAGCTTTTTCACTCAATGACG
GTTCTTACTGTATTCAGCACCTTGGCTATCGGCATGTCCGGGTGCCAGGTGGTCAAGCCTGCGGAGGGTGATCTTAAGAG
TCGCGCTCAAACCAGTATTGGTAAGCCGGTTACGGATATTTCGAACATCCGCAATGATTTCAATACGACGTACTTCAGCG
TTAAAACCGCCGGCGGGGAATATACGTGTGAGTTGCCCAGCGGCCCGATGGTGGCTCTCGCGTCCATGGGCATGGGGGCA
GGCGCGCAGTGCACTAAGCAATAAACTCGCACTTGCGCCAACAGCTGGTTAACCCGTTTGTTTGCGCGCGAGTTCTCGCA
ATGTTGTGCGTAGTTCTGTCGGGCGCACGGGTTTGGAGAGGATGGCGATATCGTTTTCTCGAAGCTGTGTCTGGATTTTA
TCGGTGTCGTGCCCGCTGAGTATTAACGCGGGCACCGCCCAGCCGCGTTGTTGGCGCAGGGCGTTGATGCACTCGATGCC
GGTTGCGTGGTTGCCCAGGTCATAGTCGGCGATGATGACGTCGCAGTCGCTGCTCAGGTTTTGCCCGGTCAATTCGGCCT
GCACTGTGCAGCCCCAGCGCTCCAGCAGTGCGCGGGTGGCCATTAATACGTTGTGATCATCTTCGATCAGGCAGACTTTC
AAGCCTGTGAGCAGCCAGGCTTTGTGCTCGCCTTCTTGAGGGGCAACGGTTGGCGGCGGCACTGTCGGCGCTAAACCATT
CAAGCAGACTGACGTGCCGTGCCCCACCCGCGAGCGGATGGCAACGTCGAGGTTCATCAAGTAGCCCAGACGCTTGACGA
TGGAAAGGCCCAGGCCCACGCCTTCAACGTCTTTGTCGCGCTGATGGCGCACGCGGTAAAACTCTTCAAACACTTTTAGC
AGGTGCTCTTTATCAATCCCCCGCCCTTGGTCATGAACCTCGATCGCAAGCCCTTGGCCGCGTATGCGCACGCCGATCAG
TACCGGGCGCTGGGCACCGTACTTGAAGCAATTGGACAGTATGTTTTGCACCATGGTTGTGAGCAGCACAGGGTCGGCTC
GTACCCAATGCGGGCAAGGCCGCAGACGCAATTCAACACCCGCCCAACGCGCAGCTTCGGCATGTTGCCGTACCACGTCG
GCCAAAAAGTCCCCCAAGTGCAGGGGCTGAAAGGTGGGCAGTACGCGGCCGTTGTCCAGGGTGTAGAGGTCGAGTATCGA
GCGAAAGAGTTGCGAGACGTTGAGGAGCGAGCGGTCGATGCTGTCCACCAAGCGCTGCTCATCATCCCCCAGGCGGGCTT
CGCGCAAGCACGCGGTAAACAGGCCGATGGAATGGATGGGCTGGCGCAGGTCATGGCTGGCCTGGGCCAGAAAGCGGGAT
TTTTCCAGGTTGGCGGCCACGGCTTCTTCAGAGGCTTTGCGCGTACGCTCCAGCAAGAGGTGCGCATACACCGGAATCAC
CGTGCTGGTGATCATCAGCATCAGCACCATAAACGGCTGCGTCTGCCACCAGGGTGTCAGCCAGTAGACGATCATTAACG
CCAGTAGCGCCAGCGCCGTGGCAATGGCCAGGTAGCGCGAACCATAGCGCATGCCGTTGCCCAGGTTGATCCAGACCATC
ACCGCGTAAAGAGGCAGCGCCGCTTCGGCGCCGACGATCAACCCGAACGAGGTCCCGGTGTAGTCGTGAACCATCCCCAA
TATTCGGCGCACAGGGTAATGCCCGGGCCACTGAGAAATGGCGTAACGAAAGCCAATGGACGCCAGCAGGAACAGCACGT
AATAAAGGATGACAGGGAGATAACGCTCTACCTGGTGCCCAGGCAGAAAGCCCAGCACGCTGATGTAGCCAATGGCGCAG
AGGGTCACAATGATGCGCAAGTTGGCCTGGTCGAGTTCGGTGTTCTTCTGAAACGTCATACAGAGCATCCTGAACTGAGC
ATCTGGCAGGCCGTGATGGGCCCTACGGGTTATCAACAGGCTCGATGCTAAAGCCATCCTTATAAAAAGCCTGACTCAAG
GTAAAACACGATATGTCATGCAGAATCATTATTGCCGACGACCACCCGATGTTTCGCGAGGGGATGTTGCGCACCGTGCA
ACGCCTGTTACCTGAGGCGACGGTAGAGCAGGCGGGCGACTTTCAGACGGTCAAGGCGTTGATACAAACGGGCGAAGAAG
TCGACACGCTTATTCTCGACCTGCGCTTTCCCGGTTTGACCTGCATGAGCCTTTTGCATGAACTGAGACAAACATTGCGG
CGCACCACGTTGATCGTCGTTTCAATGGTCGATGACCCGGCGCTGATCGCGCAGGTGATGGCTTTGGGCATCGATGGCTT
TATCGGCAAAAATATCGCCCCGGACGCCATCGGGCAGGCGCTGCTGGCCATTCGAGAAGGCAATGTGCTGGTTAAATGTG
CACCCTCGGGCTTGCTGCCGCTGCACACCCATGTGCTCACCACCCGCCAACAGGAAGTACTGCGCCTGATTGCGGACGGC
AAGACCAACAAAGAAATTGCCAAAGAACTCTCTATCTCGCCCTTTACCGTGCGTATTCATGTGTCGGCACTCTTGCGCGC
CTTGAATGTGCCCTCTCGGGCAGCAGCGGCGGTGAAGTATTCAGGCATCCATTGAGGCCTGACTGTATCAGTGCGCGAGT
ACGGGGTAAGTCATACAGATGGGCTAATAGCGGATTGATAGGCCACAAACAGGCAAAAAAAGGCACTGGTGATTGCTCAC
CAGTGCCTTTTTTTACTTGAGGGCAAACCTGCCCAGCCCGCTTACACCTGAGCGTTCGGCACCACCTGGATCGCCGATTG
GGTACCTCGCGTCAACTCGCGGTACTCGTAGGTCACTTTGTCAGGCGTGACCTTGCCGCTGTAGCCCTTCTTGATGTTGG
CGACGATGTAGTTGAAGTCGCTCTTGCTGCGGGTGGTGACGACGATGTTGGCGTTGCTGCTGGCGCTGGACACGTAGTTG
CCCACTTGCGACAGCGGCTGCTGGAGGCGTTTGTCGCGTTTTTTCACCAAGGCCTGCGGGACGTTGACCTGCATCGAGTC
CATGCTTTCGACACTGGCCGCGCCAACGTCATTGCGCTTGTCTACCGGTACCGCCTCCTGGCGGGTCGTCAGTTGCACCA
CCGCGACATCGCCCGACTGGCGCTCGATGGCCGCCTTGGCTTGGCGGGCGTTTTCCAGGTCTTTTTGGCGACCCACGTAG
TAACCGGTCGGCGCGCCCAAGGCCGCACCAATGGCGCAACCGACGCGAGGATTGCCACCCGTACCGGCCGCAATCGCCGC
GCCACCAATGCAACCGAGCACACCACCGACCGCCGTACTGCCCACGGGCGAGTTCTGGCAACCACTCAACAACAAGCCGC
TACAGGCGAGCAACACGGTCGATACAACAAGTGCACGTGACAAGGGCGATTCCTTTCGAGAGTGAAAATGAGCATTCATT
GAGGCTGATACCCGTAGGACAGGCCCCCGAGCAGGTGCAGGCGCACCCGTTCGTTAAGCGGGTAAAACACCGGCTGGACC
TGCGCCGTCCACTGCACACTGTGGGCAATGAGCCAGCCCATGACCCCAAGCGTGGAGCCGTTCTGGCGCTTGAGGTCGAG
AAACAGCGGTTGTTCGGTCACCTTGTTGGTCCACAGCATCGGCACCGCCAGCACCACCAGCGCATAGCCTGCGAAGGCGG
CCATGTAGAGCCTCGGCGGCACATAACACAGCGCCCGCCCGAAGAACCCCAGGCACTTGAAGATGTGGGTAAAGGCGCCG
AGCAGGGAAAACAACAGGGCGATCATCGGCACAATCAGCGCCCGGTAACTGTCACGACCGATTTGCGCCTTTTCGCCTCT
GTCGCGGTAGCTCTGCGGGTCCACCAGGCGATCTTCGATTAACTGTTTGGCATCATGGCTAATGGTCGGCCGGTACACGG
TCTGCTCAAAGCCGCCAAGTGACAGGTCGGGTTGCAAGGTGATCATGTAGGGCAAATGCAAAGCATCGCGCCATTTGTTC
TGTATCGGCAACTGCGCAAAAAACTGCCCGCGCGGCAAGCCCGGATCGATCCATCGGTCGACCGACTTCAGCCCGGAGGC
ATAGGCGCTGCGGGCATCCAGTTGCACGCGCTTGGCCACGGCCCGATTGAAACCCGCACGGTCATTGGGGCGCCAATCGT
CGGCCACCGCAATGCCCTTCTCGCGCAGCGACTGGCGGACTGTGTTGGCATGGCGCCTGGGTACATTGTTGGGGGTCAGG
CGGCGATTACGTTGTTTGAGGCTCTGCTCGTAATCGCTCCAGGCCTGCTGTTGGCGCCGGGCGATAGAGGCCGCGCTGAT
CGCCTCCAGGTAACGGCTACTGCCCAATTGGTACTGGCGATAGCTCTCGTTCAGTTCGGCGAGGGAATCTTGGTAGTGCC
GATAATTGACCGCAACGTTGCCGCGCACGGTTTCAGCGAACAACTCGAAAAACAGCTGAGCCTGGGGTTTGATTTTTTCG
ATCAGGTGATCTGCCGACAGCAGCATATTGGGCAATGTCGCCAGCAGGGTCTTGCCCTCGGGGCTCTGCAACTCCTCGCT
CGTGAGATTGAGGCCAGTCAGTTTGAAATCGTCGTGCCTCACCAAGTACGTCGCCGGCACACCCAAAGCCGCACGCGCGC
GCTCATCGGGTGTCGAGCGATCCACCAGGTGATTGACCAATGCCAATTGCGCATAGTACGTGGTGCCGATGCAGGCGACG
ATCACCAGAACCGCGCAGATCGTTGTGCGAAGACGGCTCCAGCCTTGGCGCAAACTCCTTTTCAGCACCGCCCCCAACCC
CAGCAGGGCCACCGCCGTGCCGGCGATCAAGCGTCCGTAAACCTCAATGGACTCCACTTGATGCTGGCTGGCCAGACCAC
CGACGACATCCAGCAAACGGGCGTTGAAACCCATTTCGACAATCAGGTACAGCAGCGTCAGGGTCAGCATCACCAGTACC
AGTACACGCTCTTGATGCCGGGGCAGCGGGTTCTTGTCTTTGCGTAGCCAGTGCATCAACCCACTCGGTGTCAGGCCGGT
CAAAACCCGGACTCCGTGCTGGAGATCAAGTTGATCTCTACTCGACGCCTGGGTAACGCGGTCGCCTGAGCATGTTCAAC
GACGGCATCCGCCACCGGCTGTGGCAGCGTAGAAGCAATCGCCTCGTTGGGCTTCGGTTTGGGTATGGGCTTGGGTGCAG
GTGCAGGCGCAGGTACAGGCACAGGCTTAGGGGGCACTGGAGGCTTGGGCGCCGGTGCGGGGTCAATCGCTGGCTTGGCT
TTGGACAGGCCAAGCAGCAGCCCCGGCAGGTCGATCTTCATCGGCCCACGGAAGTTTTTATCTTTCGAGGAGTAGGTCCA
GGCCTCGGAGCGTCGGCCATTCATCTGCATGGCGACAAAGTTCTCGCCGTTCTCACTGCGCTGGAAGGCCAGAATGTCGC
CACAGCCGCCCAATCGATAGGGGCCCCAGACAGACTTGCCGGAGATCACCACCAGCGCAGTTTGCGAATCGCATTGAGCA
GTGCGGTAGCTCATGACCACCGCCGTGTCGCCGTCCAGCTCCATCGTGGTTTCGACGGTGCTTTCGCGCCAGTCGTCCGG
CAGTTGCACCTGCATTTTGCGCTCGTGCAGGTTCAAGTACGCTCGGCCAGTCGGGGTTTCCATGTGACTGAAAGGCCCGC
TCACCGAATTAAAGCGACCGATCACCTGGTCGGCCTGCGCGCCGAACGCGCTGCACAGCAGCACAAGCAACAGGCTGCGA
GTCACCAGCCTGGCCAGCACTTGCAGCACTCTGATGGGTTTCAACGTGCGTCATCCTTAACCGAATTCCTGGGCGAGCCG
ACAATTCGCTTCGCGCGGGGATGCTAGCACAAAGCCATAACCTCACGATAACGCAGTTTTTTGGTGTCTGCGGCCTCTGT
GTCTCAGTAGTCCGCTGTTTTAAAAGCGTTACGCACCCACCTTCGAGATATTTGGAGGGCCGGAGCGAGACAGGCGAGCA
CAAACGATAAAGGTTAATTAATGTCGACATTCAAGCATTTCCACCTTCGCGCACCCGTCTAGTCTCCAACCTCAAAGCGC
CCTGGCGTCGATCAACGCAGCAGTTTCCACCAGAGGAGGAAGGCATTGGGTTGGCAGTAAATCGCTCGTAGTACGTGTGC
GACGGATCCAGATCGAGGGACACCCAGGGTGCTGATGACCCTGTAAGAACAATCGGCATTCATAAAAGTGTCACACGATT
GTTGCAAAGTTCTCGGGCCCGATCTCACACGGAATTTCTTTGATGAAAAGCTTAATGAAGTCTGCTGCACTGGCTGTTGC
TGTTTCTCTCTGCGCTACGTCGGCGGCATTTGCTGCTGAGAGCGTACGTCTGACAGGTTCCGGTGCCAGTTTCCCGGCTC
CGATTTACCTGACCTGGTTTAAAGATTTCAGCAAGAAAACCCCTGGTGTCACCGTGGACTATCAGTCCAAGGGCAGCGGT
GCGGGCGTTCAGGACTTTTTGAACAAGACCGTTGATTTCGCTGCAAGCGACTCGGCAATGAGCAAAGAAGACATCGCCAA
AGTGGCCGAAGGCGTGCAATTGCTGCCGATGACCGCCGGTGAAATCGTTTTGGCGTTCAACCTGCCAGGCAACCCTAAAG
AACTGAAATTGCCACGTGATGTGTACTCGAACATCTTCCTGGGCAAGATCACCAAGTGGAACGACCCACAGATCGCCGCT
GCCAACCCTGGCCTGAAGCTGCCTGATCTGCCGATCACTGTGGTTGTGCGTGCTGACTCCAGCGGTACCACCGCGGTCTT
CACCAAGCACTTGGCTGCCATCAACCCTGAGTTCAAAAAAGACCTGGGTGAAGGCAACACTGTTAACTGGCCTGACAGCG
ACAAGTTCATCAAATCGCCTAAAAACGATGGTGTGACTGCCACCGTTCGTCAGACTCCAGGCGCCATCGGTTACATCGAA
TACGGCTTCGCCAAACTGGCCAAAGTTGACTTCGCTCAACTGCAAAACAAGGCCGGCGAGTATGTTGTGCCTAACGCTGA
AAGCGGCGCCGAAGCCTTGGCTGCGGTGAAGATGCCAGAAGACCTGGTGGCCTGGCTGCCAGATCCGGACGGTGCCAAGT
CTTACCCGATCACCACGTACACCTGGATGATCTTCCGCAAGCACAACGAAAACCCGGCCAAGGCCAAAGCCATGCGTGAA
ATGGTTGAGTATGGCCTGACTGAAGGTCAGAAAATCTCTGACTCGATGGGCTACATCCCGCTGCCACCGTCGGTTGTTGA
TCAAGTTCGCAAAGCGTCTGCCAACATCCAGTAACACGCGTGAGGTCTCTCCCGGCAGGCGCTTGCCATGCCGGGAGAGT
GTCCCCCCAGCTCCGGAATTAGCCAATGAATACACCATTTGTCGTACCGGTTAATCCGGATTCTGCTTGCCAACCACCGT
CCGCAAAGGACTTTCTGGTTGATCGCACCTTCCGTGCACTCGCTCGCATAGGGGTCGTTTTGATTTTGGCGTTGGTCTTC
GCCTTGGTATTCGAGGTAGGACGCAAGGCTCTCCCCGGCATGGAAAAGCACGGCTTTGACGTGATTTTCGGCAGTGTCTG
GGACGTTAACCAAGGCAAATACGGCATTCTGCCGGCTATTTGGGGCACGCTTTACAGTGCCTTTATCGCGTTGCTGATCG
CAGGCGTGTTCGGCGTCAGCATGGCTATTTTCCTGACCCAAGATTTCTTGCCAGCCAAACTGGCTGCTGTGTTTCGCACC
ATCGTAGAACTGCTCGCCGCCATCCCGAGTGTGGTGTATGGCCTGTGGGGCATCTACGTGGTGATCCCGGCCATTCGCCC
GTTGACCGCGTGGTTGAACACTGAGCTGGGCTGGATTCCTTTCTTCGGCACCTCTTTAAGCGGGCCGGGACTTCTCCCCG
CGGCACTGGTACTGGCAATCATGATTCTGCCAACCATTGCGGCTGTTTCGCAGGACGCCCTCACCGCCGTCCCGATGAAA
ACCAAGCAAGCTGCCTACGGCATGGGCACCACCCACTGGGAAGCGATTCTCAAGGTGATGGTGCCTTCGGCCGCCACCGG
TATTTTCGGCTCCCTGGTACTCGGCCTCGGCCGTGCGCTGGGTGAAACCATGGCCTTGGCGATGCTGGTCGGCAATGCAA
ACAATATTTCACTGTCTCTGTTTGCGCCGGCCAATACACTGGCCGCCTTGCTGGCACTGAACTTCCCTGAAGCCGGGCCC
AACGAGATCGAAGTGCTGATGTACGCAGCCCTGGTGCTGATGTTCATCACGCTGCTGGTTAACGTGTTCGGCTCCATGAT
CATGCTCTACGCCCAGCGGGGTCATAAGTAATGACAAACCTCACGTCCCCTACCAAGGCGCTGCCAAGCCTGCAACGCCG
GCTTGAAGGCCGCTCGCTGCGCAGCCTGATCCTGACCATGCTGGTGTGGTTTGGTGCGCTGCTGGCCAGTGTGCCGCTGA
TTTCCGTCCTCTACATGTTGATCACCCGCGGCGGTGCCCGCCTGAGCCTTGAAGTGTTCACCGAGCTGCCACCCACCGGT
TTTGAGACCGGCGGCGGTTTCGGTAACGCCCTGGCCGGTACGTTTGTGATGGTCGGTATCGCTGCCGCCATCGCGGTGCC
GGTCGGCATCCTGGCTGCCGTGTTCCTCGCTGAACTGGGCCCGGACAGCAAGCTGGCCAACGCTTCGCGCTTTGCCGCCA
AAATGCTCACCGGCCTGCCATCCATTCTGGCCGGTGTATTTGCCTACGCGCTGGTGGTGATGACCACCGGGACCTACTCG
GCGCCCGCCGGTGGCGTGGCACTGGCCGTGTTGATGCTGCCGATCGTGGTGCTGACGGCTGAAGAGTCGATGAAGATGGT
GCCCAAGATCATGAAAGACGCCGCTTACGGCATGGGCTGCACCCGTTCGCAAGTCATCTGGAAAATCGTCTTGCCCACCG
GCCTGCCGGCCATTTTGACCGGTGTGATGCTCGCCGTCGCACGCGCCGCCGGTGAAACCGCGCCGCTGCTGTTTACCGCA
CTGTTCAGCAACTACTGGATCTACCACGACGGCAGCCTGGCGGTGATGAATCCAACGGCCTCGCTTGCCGTACTGATTTA
CAACTTCTCTGGCATGCCCTTCGACAACCAGCTCGAACTGGCATGGGCCGCTTCGCTGGTGCTGGTGATGATCGTACTGC
TCGTGAATATCGTCAGCCGTATTTTCGGCAAGCCAAAGTATTGAGATAGGGAGCACCTGATTTTGAACGTATCAACTGCG
CAAATAGCCGCTCCGTTTATCACCCAGGCCCCTGTGGTCATGGACTGCAAGCTGGACAAGATTTTCTACGGCAACTTCCT
GGCCGTCCGTGACAGCCATGTGCCGATTGAAAAGAACAAGATTACTGGCTTTATCGGCCCGTCTGGCTGCGGCAAAAGTA
CCGTGCTGCGTAGCCTCAATCGCATGAACGATCTGGTTAAAGGCTTCCGCTTTGAAGGCCACGTGCACTTCCTTGGGCAG
GACGTCTACGGCAAGGGCGTAGACCCGGTTGTGGTACGCCGCTACATCGGCATGGTGTTCCAGCAACCGAACCCGTTCTC
GATGAGCATCTTCGACAACGTCGCCTTCGGCCTGCGCCTCAACCGCTACAAGGGCGACATTGGCGACCGCGTCAAACACG
CCCTGCAAGGCGCGGCGCTGTGGGATGAGGTCAAAGACAAGCTCAAGGTCAGCGGCCTGTCGCTGTCCGGTGGTCAACAA
CAGCGTCTGTGCATCGCCCGCGCCATCGCCACCGAGCCAGAAGTACTTCTGCTGGATGAACCCTGCTCGGCACTCGACCC
GATCGCGACCCGTCGTGTGGAAGAGCTGATGGTCGAGTTGAAAAAGGACTACACCATCGCCCTGGTGACCCACAACATGC
AGCAAGCCATTCGTGTGGCGGATACCACGGCGTTTTTCTCGGTGGATATCTCCCAGGGCACCCGTACCGGTTATCTGGTT
GAGATGGGTCCTACCACCCAGATCTTCGATAACCCACGCGAACAAATGACCAGTGACTACATCACCGGCAAGTTCAGCTG
ATTAACAGGCGCCCGCACGTCAGCGGGCATCGGTTTGTTACAACGTGCTTTTTACTGTTTTCCAGGAATACCAATGCCTG
CATCGCGTCGTCTTGATCTGCCAGCCATTGAACACTCACTGCGTGAGGTTCAAAGCGGCTTTGCCGAGCTCAGCCGGCAC
TTTACCGAGCAGCGCGACCCGCTGACCGACGAAGTGCTCAACAATGTGCTTGAAGGCTATGCGCTGATTGATGACTATGT
CGCTCGGGGTGTCGACCTGTTTGACCTTCAGCAACTCAACCTGATGCTGGAGATCAATGCGACCGTGCTGTGTGGCAGCG
ACCCGCAGCGTCGCCTGGAATACGCTCAGCACCTGTTGGCGACCGAGGAGCACTTCTTCAACAACGTTGAGGGAGGCATA
AAGGACTTGTTCAACTGGTACGGCGCGCACCGCAACGAATCCGTCTGGAAGCGTGCGGCCGGGGTCTATGTACGCATTCT
CAGTGAGCCGCAATTGTTTATCGAAGGCAATCACCGCAGCGGTTCACTGATCGTCAGCTATTTGCTCATGCGCGAAGGCT
TGCCGCCGTTTGTACTGACGCTGGAAAACGCCGAAGGCTACTTCAACCCGTCATCGGTCATACGCAATTCGGCCAAACAT
GGCGTCAGAGCGTTGTATGAATTGCCCAAGATCAAGAAGAAGTACGCCGCTTTCCTGGAAGATCAGTCACCGGCTCCCAG
AAAGTTTTTTCTTAAAGACAAACCCTTGACCGTCATTCAAGGAAGGCACTGATGAACAAGGAATCAACCCTCGCTAACGG
CCCTACGGTGGTCGGTCGATTAAAGCAGGCCGTCCAGGCCAGCCTCCCGACATCGCTGCAAAAACGTCAACGCGTGCGTA
TTTCGTTTGATATCGATGACACCCTCGCCTGCCAGCTTCACCATTGCGACGTCGAGCAAAGCCGTCTGCCCGATTGCGTC
CATCGCTGGTTGGGAGAACCGCTGCGTTTCGGCACCCGCGCCCTCATCCGAGAACTGCGCCGCCAGGGCTGTAGCATTTG
GGTCTACACCTCGTCCGGCCGCACCCCGGCCTACATCAAGCGCTGGCTCATGCTGTACGGCATCCGCGTTGACGGCGTGG
TCAACAGTGATCGACACAGCCTTGCGCTAGCAGCTCGCGGGCTGTCAAACGCCCCGTCGAAATTGCCATCGGCCTTCGAT
ATCGACCTGCATGTGGATGACTCCGAAGGCGTGAGGATTGAAGGTCAGGACCACGGTTTCCGCGTTGTCGTGGTTCACCC
TGAAGACGAAAACTGGGCCCAACAAGTGCTGGACGCAGTCGCCGTGGTCCAGGCGCAGCTGGACTGGCAACACTCGTTCA
AGCGCCCAGCCCCGGCAGCACAGACCGCCAGGGCGTTTTCTTCCTGATCCCTGTAGCCCGCCACTCAGGGTCGCTTCGCA
ACCCATCGCAGCCTCATGCTTCGGCAGCGACTACAGGGTTCATGCAGCTTTTGTAGCCGCTGACGAGGCACGAAGGCTGC
GATGCGGGCCGAAGGCCCCCCTTTCAAGGTGGCTACGTCCGGCCAACCAGCCGTCGCGGCCACCTCACCATCCCCACCAC
CAGCGCCAGCAACATCATCCCCAGCGACACCGCTTCGCTCGCCCCCACCCGATGGCCCAGCATCAGCATCGAGCCCACAA
CCCCGAACACCGGAATCAACAACGACAACGGCGCAACCCTCGACACAGGGTATTCCCTGAGCAATACATTCCAGCCCCAG
TAACAAAAATGCGTGGCGACATAGACCTGAAACAACAGCGACAACACGGCCACCCACTCAATGTGCGAAACAACGCTCAC
AAACGGCGCGCTGCCGTGTGCCAGCCACGTGAGCGCAAGCAACAGCAGCGGCGGGAACAGACTGGCCCAGACCACAAAGG
CAAAGATCTCCCGCACCTTCGACTGCTTGATGATGATATTGCCCACGCTCCAGCTAAAGGCACTCACCACCAGCAACCCG
TAGCCCACGGTCGTCCCATGGCCGGGGCTGCTCAAGATGATGCTGATCAGCCCCAACACTCCGAGCCCTACGCCGAACTT
CTGCCCAACACTCAACCGCTCGCCAAACAGCAACACGCCCCAGCCCAACGTGAAAAACGCACTGAACTGAATCAACAGCG
CAGCGGTGCCCGGCGGCACGCCCATCTCAATGCCCAGGTTAATCAGCGCCCACATCGCCACGCCGAAAATCAATCCATAC
GCCGCCAGCCATTTCAGGGCGATGGGCGGTCGCTTGATAAAAAACACCCACGGTAGCGCCGCCAGCGTAAAACGCAGCGC
GGTGAGCAACAGCGGATCAATGGCCGCCAGCCCCAGTTTAGTGATGGGAAAGTTAAGCCCCCACATCGCCGTCACGGCGA
TGGCCAAGGCCAGGTGTTTGTTTTGCATCGTGATGGCGTCCAGTCGTCAGCGCGGATGCCTGTCTGCATCCGCTGGACGT
CACTATGCGCAATACGCGACATGGCCCGCTTGCACTCCAAGGTCAACATTCATTAAATTCGGGCCATGCGCGAAATAAAC
ATAGATCCCTACGAAAACACGCCACGCGATGCCGTCGTCACAGCCAACAACTACCCCGACGGGCAGCACTTTGCGCTGCA
CACCCATCAACGCGGGCAATTTGCCTATGCCGCCTGCGGGGTCATCACCGTGTTCAGCGGTCAAGGCAACTGGGTGGTTC
CGCCACAACGGGCGATCTGGGTGCCGGCGGGTGTGGCTCACGAAATGACCATGGCCGGGCCGGTGACCATGCTCAACACG
TACATTGCCAACCCGGTCGCCGGGCAACTCGCCCTGCCCGCCCACTGCCAAGTCTTCGGTGTTTCGCCCCTGCTGCGTCA
GTTATTGCTGCAAGCCCAGGACATTCCTGCACTGTACGACGAGACCCAGCGTGAGGGCCTGTTGATGCGCTTGTTGCTGC
ACGAAATCGCCGCCATGCCACGCTTGTCCCTCAACGCGCCCTTGCCCAACGAACCCCGGCTCGCACGTGCCTGCCGCCAC
CTGCTGGCGCAGCCGTCACTGGACATCGGGATCGATGACATGAGCCAACAAGTGGGCATGAGCCGCCGCACCTTCACCCG
GCTATTTCGCCAACAGACCGGCATCAGCTTTGTCGAATGGCGCCAGCAAGCCTGCTTATTGGCCGCAGTGGTGCGCCTGG
GCAACGGCGAACCGGTCACACGAGTCGCCACCGACTTGGGCTACAGCAGCCCCAGCGCATTTACCAGCGTGTTTCGCAAA
GTCCTGGGTGAGGTGCCGAGCCGGTATTTTGCGCACGCCAATAATTTGTAGGAGCGAGCTTGCCTCGCGATCTTCAGATC
TTGGCCTAAGCCCCCTCACACCGCCCCAACCCCTGAAAACGCGCCTCAAAATCTTCCGCCAATTGCTCCAGCGTCACACT
GCCAAGGCGTTCGATCAGCAGTGCTTGAGCGGCATCGAAAGCATCGGTGAGGGCGGCATTCACAGCTTGTTCAACCAGGC
ATTCCGGGTGGTCGGTGGATAGGCCGATGGCGAATAGCGAGGCCGAGCCGAGGGCTTCGTGGATGTCCAGCAAGGTCATG
TCCGCCAGCGGTTTGGCCAGTGTCCAGCCGCCGCGATGGCCCTTTTCTGAGCGTACGTAACCTTGTTCCTTGAGCAGGGC
CATGGTGCGCCGAATGACCACGGGGTTGGTGCCCAGCATCTGCGCAAGGGTGTCGGAGGTGGCCGGTTGTTCGTGGCGCG
CCATGTGGATCAGGACGTGCAGCATGCGGGACAGGCGGGTGTCGTTTCTCATGGGCGTTCGTTTCAAGCGTGAAGGTGCG
CCGAGTATCGCTCGCCACACTAAAAGTTACGAGAGTGTTGACACACTTACTTCACGTAACTTACGTTGTATCGAGAAATC
TTCGAGGGGTCGAAGAATCAACGAGAGGCGTAATCATGGTTTACGACGTGGTGATTGTGGGTGGGAGCTATGCCGGGCTG
TCTGCGGGCTTACAGCTGGCGCGGGGCCGACGCAAGGTGTTGGTGATTGATGCGGGGCTTCGGCGCAATCGATTTGCTCA
GCACTCGCACGGTTTTTTGGGGCAGGACGGCCGTGCCCCTGGTGATATTGCCGCTCAGGCGCGGGCGCAATTGCTGGCGT
ACCCGACGGTTGAGTGGGTCGATCAATCGGCGGTAAAGGCCGGCCAGTGTGCTGAAGGGTTTACCGTGGTGACGGCCGAC
GAACAACGCTTTGCGGCGCGGCGCTTGATCATCGCCACCGGCATGGTCGATGTCCTGCCAGAAATACCGGGGCTGGCAGA
GCGCTGGGGCAAGCATGTATTTCATTGCCCGTATTGCCACGGCTATGAACTGGACGGCGGGCCGATCGGGGTGTTGGCGG
CCACGCAAGTGGCGTTGCATCAGGCGCTGATGCTGCCGGATTGGGGGCCGACTACCTTGTTTCTGAATGGTGTGTTTGAG
CCCGACGCCGAACA
>k127_90603
CCGGGACTCTCTGTGGCTGTTTAATGTATCCTTAGGTCGCTAAGGATGTATTGCTCAAATTCTGATGTATGTATTCAATA
AGCGCTCGTGTTTTAGCGGGCAAATAACGCCTGTCTGAATAAAGTGCGAACAATTGAAGTGGGGCTGGCGGTTGTTCAAA
CTTAATCTCGATCAGCCGTCCATCGTCGATGTAGGGTTGGCAGGCCTGTTTTGATAGAATCGCAAAACCTACACCCGCTA
CCGCTGCGCGTCCTGCCATCTCTCCGCTGTTTACCCGGTAATGGCCTTTAACCTTAATCGTCTCGAATCCCCCCTTTTTA
TTCACAAACTGCCAGGGAGCACCTTTAAGTGCATTTACCGTGGTAATACAGGGTAATGTTTCAAATTGCTGTATACGAGA
AGGGATGCCATAACGCTGAATAGCGGAGGGGGCTGCAACGATGGTGCAAGGAATAGTTACCAGATGACGGGCTATGTAAT
CACTGTCATCCAGTTGGCCACGGCTCACAATAATGGCTAAATCCAGATCGTCTCGCAGGGATTCAAGACCAGACAAATTT
GTGACACAGCTAATTTCCAGATCCGGGTGCTGGCAGGCGAAATCGGCAATCACAGAACCCAGCAGTGCAGGACCTATTTC
ATTGGGAATACAGATACGTAGTGGCCCCTTGAGCTGCATCTGCCGCAACGTTAATTCTGTTTCAGTTTGTTCAAGCGCTT
CCAGTAATGGCTTCGTCCGGGTATAGAGCAGGTGCCCCGCTTGTGTGAGTTTCATATATCGGGTGCTGCGCTCAATGAGC
TGAAGATTCAGTCTGTCTTCTAACTGAGAAATACAACGACTCACGTTTGATGTCGGCATTTCAAGGACTTTAGATGCCCC
TACAAAACTGTCTCTTTCAACCACCGCAATGAAAACTTTCAGGGTATTAAAATCAAGAGCTGGCCGCATCAACTATCCCA
TAAATGATAACAATAAGTGCCATTTTTACCACCTATTTAACAAAAATGATAGCAGTTAAACTTAGATATCTTTCATCCAC
AGGTCGCTTGCTATGTCATTGATCACACCAACGTTTAATCATAAAGCCCTCATCCGGATAGCGGTTGTCATGGCGTTTAT
CCAGTTCACAAATGCACTGGAATATATGATGTTCAACCCTGTTTTTGCTTTTATGGCAGCAGACTTCGCCGTTCCCGTAT
CATTCTCAGGCTACGTATCCGGCATGTATACCTCCGGGGCGGTCCTGTCGGGAGTTATCGCCTTTTACTGGATTGGTCGT
TTTAATAAGAAACGTTTTTTAATCGCCAATATGGCACTACTCTGCCTACTGACACTTTTGACGACATTTACCTCCAGCTT
TAGCCTTCTGCTTGCATTACGATTCAGCGCAGGACTGGTAGGAGGCACAACAATGGGGGTGGGTATCAGTATATTGATAA
ATCTCGCCCCGGCTAACTTGCGAGGAAAAATGTTGGCGACGGTCATTGCATCTTTTTCGATGGTAAGCATTGTCGGAACG
CCCACGATACTATTTGTGTGCGCTCATTACGGCTGGCATGTCGCTTTGTGGTTAATCAGTACGCTGTGTTTGTTGGCATT
GCCACTGATTGTTTCCATCATCCCTAAGGATCCAGTCTCTTTCGACACACCCCACGCAATGCCTATCGACGTTAATACTT
TACTGTTCGCTTCCAGTAATGCGCTGGTACAGTTTAGCCCGATGCTGGTCATTCCTGTTCTGGTACCATTAATGACCCAG
CAACTGGGGGCCTCTCAATACCTGCTGCCAGGGCTATTTTTCGCCGGGGGCGTTGCAGGATACCTGTCAACAAAAATGAC
AGGCGCGTTAACTCCGCATTTTTCTGCTGTGAGTCTGGCTACAGGGTCAACTTTCGTTTTTTTACTCGCTTTGCTAATAC
CTGTTATGGGCTATTCGCATCCGGCGCTATTTATTATTTTATTTCTCGGTGCATCTTACAGTCGTCTGGTTTCCTCCTCG
GCGGTGAGCATTCAGTTTCCTGATGACAGGCAGCGAGCGGGATTCTCTTCATTGCAGTCATCAATAATGTACCTGATCAC
AACGGTCGCATTTTTTCTGTCTGCTTTTCTATTACCTGGGCACGCCATAGCACCACAAAATATGAACACGTTGCTGGGGG
TTTGTGCAATATCCGCATCAGGGTTCCCCATCGTCGTTATCATTCTGCAAAAGAAACTGGCTAAGCGTACGCTCCAACCG
AATCATCTCATCAATGATTAGCATAA
>k127_288694
GGATGAACTCCGCGATGCCTACTCGCTCAAATTAATGGAGAAGCGGATACCAATGCGCGGCCCTGGCCGTCCCCCGCTTT
CGCACCAGGTGGTGATGGACTGGCTGAACTCATTCGAGTATCACCACGATGAAAAGAAGAGTGAAGCAGTTTTGCGCGAT
CTCGGCCCATTTGCTGAAGAGCAAAATGGGCTTGGTATCGCCACCTTTGCGCTCGTCGATATGGTTCAGGCTGTTTTAGC
CACCGGGGATTTCGTAGAGACGTTGCAACTTTGCCAGGCAGGCTCTATGCCTGAGATTCAGTGTCCTAGTCAGTATTTCT
GAATCGCCCCGGATTATCCAGGCATAGAGGCTATGCGTCGACACACCAAGACGGGCCGCTACCTCAGCGACAGGCAGCTT
CTTTTCGGTCACTTGATTGACTGCTTGGATTTTGAATTCTTCGGGGTAACGCGGATTGCTCATGGCACCTCCTAATTGGC
CTCAGTTTAAGGCAAAGAGGTGTCTACGAAACCCGGGGCGATTCAGCGTACGGAGCCATCCAAGGAAGAACCTAGATCGA
CGTTGGTTACACGCATCACCAGGTCGTCGACTCCTTCGCTGGCCAACTCAGTCGGGCATCGTCACCGACTTCAGTGTGCA
CTAGGCCACGATTGCACTCTGCCGTACTTGTTGCCAAGGGAGCCCGTACGATTGACCCTTGTCCTGGACGTCTTTGGTGT
CTTCATGAGCATTTATGCGGATGGCTCCAAGCGCCAATGGACAAAACCAACATTCGAGGCAACAGATATCACACGCTTCA
ACATCATCGATGCTCCTGCAATTTTGACGAAAAACCAAAGCACTGGCCGCGTGCTGATCGTGGCCGAGAGTCCTAATGTT
GCTCTTGACTACCAGTTGCAAGTGAAAGGTGGCGTTGATAGTGAGTATGTCGATGCAGGAGCGATGCCTTTCACGCCGTT
GTTCTCGACTACGAAAGCGATGGTTGCTGGGTGGACTGATATCAGCTTGGTGATGTCAGGTGGGAAATTGCACTCCACTT
GACCACCCATTTGCATTCGACTTGACCACTCGCCTAGCGAATGATGGGAAGGCTACAGCAGCGCCACGGGGGGCACTACC
TGGGGTGTGCCATCAGCGATGCACATCCAACCCCAAGTCCTGAGCGCCGACGTCTTCTTAAACTCCTTCACCAGATCGTC
TGGGATTTCGCCTATGTCCGTCCGCAATTCGAACTGCGGGCGCATTGCGTGCAGAACGTGAATTCCCATAAGCCAACGCT
CGTGTGCCGACTACTGCGAATCTGTTACCCAGACATAAGATGTGCAAGATGTGCAGATTTGAGAGGGCCTGTGAGAACTT
GGCACATCACTACAAGGGCGGCGTCTTTTGCTCAAGGTGCAGGTACTCCAGCCTGACTGGCCTCCGCTGATGTTGACTGG
CTGCAACCGGTCGCCGGCCACCAGAGGCGACTCTTGGCCGGCAGCAGCGCTTTGCTCGAGGATTACTACCCCTTCAGTTT
CCCTTCAAGCCGCTATCGCGAGTGAGAAGGCGGCGTTTCTAATATTGGCTAGTGGTCTAGGAGGTAAGTGCTCCCAGCGA
CTGCTCCTTGCCGATTTTTTCTGTTGCCACCGGCAGCTGTGGGTCGTTTTCAGCCGGTCACAACAGGCAGAAAACGGCCA
AGAGCGGTCATCCAGAGTGTTTGCAAAAGACGTTTAGCTGTTCAAAACCGCGATTTTAAGAGTGCCCCTATTAATAGATA
AAAAACCACACCTTTAAATCCCTATATATACCATGGCATAGTGGCGTTTTGACCTACCATGATGTACCGTCACATCCAAT
AAAAATAAAGCTGGAGATGAGGAATATAAAATGGATAATTACTTTCAAGATACTATCTCAAAAATTTATGGCGATGATGA
CGACTTTGTTGTCATAGGTCTGACCGGGCGCACTGGCAGTGGCTGCTCCACTGTGGCGAATATCCTATCAAGTCAGCAGA
AAGACATAAGACACTCTCTATTTACAGGTCACAACCCAAAAGACAATAATCAAAGAAAGCAGAAAGTTATATTTAGTTGT
TTTGAAAATAACTGGGAGCCTTTTATAACAATCCAAGCCAGCACCGTTTTGCTACTAATGCTTTCTGAAGTAAGCATTGA
AGAGGCAGGAATTTTTATCGGAAAATCAGGTGACCTGGAGCACAGTATCGCGACAAAAACAACTAACATACTTAAAAGCA
TTAGCAACAAGTTAGTGGTTGTGGAAGACATTAGCTCTTTACGGAAATTCTATACGGAGTTTTTACCAGCTAAAAACAAA
GAGCTTAAAGATGTAATGACTGGAGCTGCTTACGTTAAGTTGTTTCAACTCATTGGCAGCAATCTACGGAATTCCGGCTG
TGTTACTTCCGATGAAGTGGTTAGCGGAAAGTCCTTTTCGTTAGCTGAGCGAATAAATAAAATAATTAAAGAGATTCGCA
AGGCAAGAGTTGAAGGTGATAAAACCTTTATAGTCATCGATGCAATAAGGAATCCATTTGAAGCTATATATTTCCAAGAT
AGATACTCTTCATTTTATCTCATGGCCGTTTCTTGCAATGATGACGAACGAAAGCGCCGACTGCGTGGTCTTGGGTATAC
AGACACTCAAATTAAAGTAGTTGATAGCGAAGAGTACGGTAAATTAGACGCAACCAATCAAAAGGCCTACGTCAAGCAGG
ATATCAAAGCTTGTTTGCAACGAGCAGACTTGCATGTGAGCAATCCAGACTCAGGAAATATGGTTTCTAATTTCAACTCA
TTAGCTGATCAGTTATTAACTTTTGTTGCTCTTATGATCAGGCCTGGCTTAGTCACGCCAACCCCTTTAGAACGTTGCAT
GCAAATAGCATTCACGGCTAAGCTTAATTCAGGATGTATTTCTCGACAAGTTGGCGCCGTTGTTACAGACGCTAACTTTT
CAGTACAGTCTATCGGTTGGAACGACACGCCATTTGGACAAGTTCCTTGCAGCCTGCGGAATCGATTTGACCTAACTAAC
GGCTACGATCAAAATGCTTACTCTCAGTATGAAAAACTTGACGTAAAGTTCATTGGTGCCATTGAGAGCAAAAATGAAAA
GTTTGTAAAAGTCGCTAAAACCGGTAGAAACATATCATATTGCTTTAAAGATGAATACAACAGTCTTACTGGAAAGGAAA
ACCAAGTTCATACAAGATCTCTTCATGCGGAGGAAAATGCCTTTCTACAAATTGCAAAGTATGGTTCTAGAGGAATTGAA
AATGGGAAGTTGTTTACAACGGCCAGCCCGTGCGAGCTGTGCTCAAAAAAAGCTTATCAGTTGGGCATAAAGGAAATTTA
CTATATCGACCCCTATCCAGGTATTGCGATGAGTCATATATTGATGGGAGGAAGTCGGAATCCAGAGCTTGTAATATTTT
CCGGTGCTATAGGTAGGGCATTTCACAACCTATACTCTCCAAAAATATCCTATAAAGATGAGCTCTACGCACTCGCCTTG
TAATGCGACTTTTCTTTCTGGTGGACTTTACCTAATAGAAGTTCCACCCTAAGTTTTATCGACTCGAACCGGAGACGACC
CAGAGTTAATGTCCATTTTTGGTAGGTGGTTGCCTATTGCGACCGAGCGCCCCGGGTCGGGTGGCACCGGTCACCTCCCG
GCCCAGAGTGGGTAAAAACGCTTCGCTAAACTTGAAGTGCGCGTCGCTACGCAAAATCTGATATTTATCGACAGGTATCA
GATTTAGATTTCACTTAGGCGCGCGATTTTAAGTCCGTTTTGGCCGCTGGCAGCCTTTACCCAAGGGCGGCTAACGGCCG
ATTCTGTAGAAAAAGTCGGTTTTCTGAAACGGCCAGGAGGCCGACTGCTGTAAGCATCCTTTTTACAAGCTGCCATGTGA
AATCTGAGTCCGGTTGCCTATACCAAAAGTAAAGATTTCAATCTCGGGCGCATACTTTTCTACCGTCAATCCCACGTCCG
ACTTTATAAACAGAATGGGCCAGTAGCGGACGATCAGCTCTGGGGCCGATTCCAACCCAAAGTTACCCGTCAGCTGTTCT
AGGGTTTTGTATAAATTGCTGACGGTAGGGATTTATTTAAATTAAAGAATATAGGCGGATATGAATCGTCGCTTAGAACA
AATCGATTAAATTGTATCCTAGGTGTGCCTTGAAATCTCTCGAAAGGCCGCAGAGGCTGACCCTATACTATAAATTCCTA
AACAGTCCTGCATATTATGAAGGGCGTATTATGAAGCACTTTAAGGTTGAGCTATATGATGAGGGTTGAGCCGACTGGAA
AGTTTAATCCGGTGATTCAGTAATGTGTTTATCTTGGATCGCACCACCTAGTTGCAGGAGTAAATCTGTTCCGTTTACGA
TGCTGTTCGCGATAACGAAATTTGGAGAAAGACTCACCAAGGTGCTGCCGCAGCAGGTGGATTCAGTGCCGAGCTGCTCA
AAGATTTAGCCTAAGGGTTCATTAGAAAAAAGTCTCCGATCAAACTGGCAACGAAATTTAAAAGCCACCTCAAGAGCGGC
TTGGGTATTGTTGTAAGACGATCAGCTGTTTGCGATGCTCGGTATTTCATAGAGTCGGAAGCGCACCCCCCTCGCGCTGA
ATATGCGGTCAAAGTCTCCACCTGGCTAGGTTGCCCGCCAGATGCCCGATTCACGCGGAGAAAATCTCAACGTTCCAACC
CAGCGCCCGTATTTGCTGGCACAATACGAAAATTTTCATAGTTATGACTCAAGGACTCGAACAGATAATGAGCGCGACTT
ATCCCGGCCATCGTTCGTTTTACAAATACGCTTCTCCCGAAGCAGCGATAGCCATCCTAAAAAACAAAACCGTTCGATAC
TCTTCACCTCTAACATTCAACGACCCGTTTGATGTTCAAGCAGGCTTACACTTCGATTTCAACTTGGAAGACCTACTTGA
AAAGTTCGTTGATCATATTGGGCGATTTGCTAGCACACCGAATGTTCAGCCGGTAGATAAAGACCATCCCATTGGGCAAA
TAGCATTGATGGCTAGAAAAAATTTCCCTACCCACGGCTTTGATAAAAAGGCTTGGTTGAAACTCATGGAGTATAATTTT
AATGAAGATCTGATTCCGATAATTAGGCGAACACAGAGTGACTTTCAAAATTACTGGAAAGACATGCTGCCAACCGTGAG
AGTATTTTGTGTCTCAGAGAATCGAGACAACTTACTTATGTGGGCCCACTACGCGAAAGATCATACGGGCGTGGTTTTTG
AGTTCCTCTCGCTGCCGGAACATGGCAATGCACTTTCTGTCGCGCAACAAGTTCAATATGTCGACTCCCCCCCTCCATTT
TTCAATGAGCAAGAGTGGCTAGACGATTTCATCACCACGAAGCCTTTTGATGACAAGGCGCTACATCGAAGATACGTACT
TCACAAGAGTAGAGATTGGAGCTACGAAAAGGAATGGAGGGTTTGGTATCCAGACTCTCAGTTCGAGGGTCATCATGACT
ATCTAGAAGTAAGCGAGAACGAATTTCCTGCAATATTTATTGGTTGTAGAGCGGAAGAAAAAATTACAGACGATATTATT
GCAATGACTCGTAAAGGCTTCCCGAACACTAGAATTTTCAAAGCCAATCGGCGCTCAGATTCATACACCCTTGAGTACGT
AGAAATATGAGATGTAGGGGGGGCAGACCAAATTATCTGACAAAATAGCGCCTTCGAACTCTTGGCATATTCCACAGGAA
GCGCCGCTAAGTGCGAAGTGGTGAGAGGCGCGGCGCACGCCTCTCTCACACCCAAGACCCATCCCTGATAAACTGCGCCC
TATCCACCCCGCTGACTCATCCCTCAATGCCCCTACAAACCGCTCCCATCTCCCGCTGCTTCTCGGCCGCCCCGATGATG
GATGGAACGCTTAAACCTAGCGGAATTATTGATACTAGCTTTTGGACGGCTTATTTTCATATGCATGCGAAACAATTATT
CCTATCACCTCTAACAATATGACCAGTGCGGGCAGCGTATCGACTCCTAGTGGGAAGAGCATGCGAGATACAACGCGACA
CGGTTAAACGTTGATCCGGCAAAAAACGGGCGTTAGCAGCAGTACCACCTTGGTAAGGCGAAAGTCCGCTTTTGGCCGAT
CTCTGCCTGCCGCGAGGGCCGTAATCGGCCCAATCCGGTCGGCGCACGGTCTCTGCACTCAACGGCAGTTCACTGAGTAG
AGCCGCCGCTCGCAGGTCTGAATCGAACAGCGGTTCTTCTGCCTAGTTTGTAAGCCAGCAGACTATCCTGAACCCTTCAC
CTGCAGCAATACTGGTTGCTCTAAGGCGCGGGATAGGGGGCAGACTGCAGAGTAGGCCGGATATATGCCGAACTCTTTGC
CGCCTAGAGCTTTCCCGAATGACGTTTTGCCAACTTGAACTCTTTGGCGGCCTTTCCAGCTCCGTCGTGGCCAGGAAACA
GTGTCGCTGCGGAGAAACCATAGTCATTGCATTTAAAAATAAGGTTGCCGACATGCTGATGCGAAAGTACAACTTTGTGC
AAAGTCACATCTGCGTTCGCACGAAGAATCTCATCAATGGCGGGGCCTATATCAAAATCGGCGTCACGAGATTGTCCAAC
TATCCATTTCACCAACAAGAAACATCCTTTTTGTGCTGCAAGATTCTTGCTGGTAATACCTGGTAACTCTACATGATGGA
TTTCAGTTATTGCGTTGGTTGTTTCGTGACGAATAAGATGGATCTTGCGTGCATCGACACCCCATACAACGATATCATCA
GTCAAAGACCCACAAGGCTTCATCAAATCAAAAGCTTGAATCCCGGCAAAGTATGCAGCAACAAAAGGGGACCGTGTCCA
GTCGAGAAGCCGTGTCGGGACGCCATGGTGCTGGGCAGAAGCAAGAAGCGGGTAAAAATCTTCCGTAGGCCATTCATTTG
CATTTGAGCCAAATTTTTCGGCAAAAGTGAAGAACTCCGCTTTCTGCCGAAACTCATGCGAGTCGCCAGGGATAGCCAGT
CCCATTTCATCACAATGATGTGCGTATGCGCTAAGAAGCTCATATTCAAAAAACATCACGTGGTCAGTCTGACGGTAAAT
AGACCTCGATCTCTTGTATTGATCGATCACAGTCTGGCGAAGCGCTGATGGCTCTAGTGGCCACGATGCTTTGCCTTGCC
CGCGAAAGATGGGGCGTGCTGTCCTGCCCATTCTCTGGATCAAGTCGCCGTCTGGTGAAATAAATTGCCAGAACTCAGTT
AAATCGCTGAATTTATGCTCTTGGATCGGCATACCTATTTCTCCGTTCTAGGTTCCGCACTTCTCGAAGCAGGCAATCTT
GTCGTTTTCGATGTAGTGGCCAATGCTTGCGGTAGACATGCATGACAGTTTCAGCTGGATTATACGCGCAGTCTATCAGG
CAGGTTTCTCAGACAGGGCCTTCTTCGGAGCTCTCATCTCACACGCCGGAAGAGGTTCGTCAGGGGCTGGGGTTGATGCT
GATCGTTAGCACTGCTGGCAAGGAATGGATCTCGTACCAGAGCGCTATACCGGGCAACTCCAATACTGTGACGCTTGGCC
TGATCAACCGGGGCTTGTTCAACACCAAACCTCTGGCACATTCAGCAGGAGCTCGTGCTTGGGCCGTATCTGAAGGGTTC
GGCGTCACTGACTCGCAGTATTTGAAGAGCGAGACTGTATCGCTGAGAATGCTTCCGAGGACGCAGACCGGTGTTCTCGA
TGTCGATAATGCTGTGGTTCATTCGTACAGTGTTGTCGGGGCGAACATGGTGCCTTGGTCTCCAGGACGTGTGCGTGTGA
ACGGTGTCGAAGATGGTCAGATCTCAGGTGTAGCCACAGTGACATGGAGGAAACGCAATGGATCTTTACCTGCTGTTGTG
TTTTATGACGACGATGAGAGCCAATCGAGCGATGCGACGTGTCAGGTGGTCGTGAAATCAGACGGGAATGTCATCAAATC
CGTGAGCGGTATCACGGGTTATTCTTGGACGTTTACTGATGAGACGTCGCTGAATAGCGGGGATTACTTCAACGCCCTGA
CTTTCGAGATCGGCACTCAAAAGCCAGGGGTTACGGATTCAACAGCTATAACAATAAATGTCAGTCGTTAACTACCAAAG
CCGGTTTCTGGTTTGTTGCGGTCAAACCTGTACTTCATGATTAGCCGTTGGAACAGGCTAATGTGGCTATCACGCTTCAT
GTCTGCATAGATGTAAGCATTTGGATTAAGTTCATCCATTGCAAATTGCAGATGATTGAAATCAAGAACGCCCAAGTGAA
TTTTACCGCAATCCATTTTGCCAGGGAGTGAAGTACCAAATGACAAATGGAATGTTACAGCGTAGTTTGTGTAACCTCCC
CGATACTCTGTACTACCGAAGAGCGGCCCCCTATATTCAGTTTTAACAGTAGTTACGGGGCAAACCGGTTCTTCAAATGG
GATTTTGCGCCCATCACTATTTAGCATTTGTGTGGGCACGCCATACTTAGTGAGGAGCGCCACATCAGGCCCAGTAAACT
CCATGCGTACAACGTCATTATTTACACCTGGGCGTCTGTCGTAAATATAACCAGCATCAACAATATCGAGCTTGAGATTC
ACTCTCAAGGGTTTTGTATATTTCATTCCGTTTTTTTGCGTGACGACATACACGTTCCCTGTATATGTGTCCGCCAGTGG
ATCGCGGAAAAACCCAAACAGAATCTCAGCACAAATCCAGTAAATCACTAAAAAAGTAACAAAGCTGGAAAATCTGATTA
CATATATTCGAGTATCTGCATCCCTGTTTAGCGGCGGCGCAACATTGGAAAATATAATCAAGACTGAAACAATGCCGACT
CCCTGCCATATGATGTCGCCGAACACGGGAATGAGCGTACTCGTTCCGGGAAGAATTTTTGCGAGAATCGAGACGGGATA
AGAAATGATAAAAGTTACGAAGTCCGGTACAAACTCGAATGAAAGCATATTTCTTGTTGCAAATAACAGTTCCTCAAACG
TTACTCCTTCGGCACTTGATGCTAGCAAAAAAGCAGGCACAACAATTACAGTCATGAAAATCAACCAGTAAAACCGAACA
TTGCTCATCAAACTTCCTTATTTCTTATTCCAAGTTACCACCGCAATTAACATCAATTGTTAAATTATGCAGCTACATAT
CCAACTGTCGTTTTTCTTATCGCGCCGAGAGCCTCGGCGTTTTTGAATATTTCACATGCACGCAGATTTCCGATTCTTGA
GTTTTTCGCGAACTCTTTGAGTCTCACAGGAGTGCCAGGAGCTAGAATTTTTGCTTGAGAAACCAGGGTTTCAAGAATCT
CCGCATTAGTATCCATTAGTGTTTCTGCGGTTTTTAAGGTTTCTGGAGCTCCAATTACGAACGATGGCAAAACGCTACCT
TCTGAGTCTACAGTGACCGGAATAGAGCGTCTAGAACTTCGAACGCTAGATAGAATCAGTGCAGGAACAATCTCTAGGGA
AATTGCAAAACCTAGGCATAAAAAGTGAGCTAGAAACGCTGGCAGGCTCGCAACTTTAGCTACTGACGATTTGATGTGCG
CAACCTCTAAAGATCCTTCATTCATTCTAGCTATAGCTGATGCACGTTGAGACTCCGCTCGAATCGCAACAGATTCTTCT
AACTCTAGAGCTTTGGAGATCATCCCTCTTGCTCTCAAGTCGTTAGCTTGTATCGCTGCATCAGATATTTCTCTATCGAG
TCGAGAGATCAACAACGAGTCATTCTTAACCAAATCGTTTAGATCATGAACGCGATCAGTCGTCATCACAGTGTGAGTCG
CTTTACTGATAGTTATAGATGACATAAGGCGATCATAAGTTGCCCAGCCACTAACTATTGATAGCATCAATGCGCAGGCT
ATTGTTAAAGCTGCCGCAGAACCTCGCAACACTCTTATCGCAACCGGCCAAGCTAAATATTTAAAGATATCTAAAAGCAC
TGCTGCGAAAGTAAACAGCAACGCTAGGAGCTTATCATCTATCAATGCGTACATTGCGAGAGCAACTGAAATGACAGTAA
CACTAGACAATAGAAATGCAATTGCGACAAGCAATGCCGACAGCGACTTACTCATATCAAACCCCAAAACCTCTCTGTAC
GCTCATTGTATAGCGACTTCCTGTTAGTGCAATAGCACCTATAGGTAATTTGACATCAAACTACCTTTATCTATATTGCA
TTTAACTATTGAGATAGCGCGCCCAATTCAATAATATATTTATAAGCCATAATAAAAAGAAGGGGCAAGTATGAATATTT
GCGCACTTATCGACCAGCAAGCCATCGCCGAAGATCTCATTAAGTTCGGCGACTTATATAAAGATGGTTGCGGGCGCGAC
CTTGATTCAATACACAACAACGAACAGGAACTTCATGATCTAATTGGTAATGAGTTAGATGTAGTCGAAGTTTTCGGCGA
AGCCGGTTTACGCGCACTTTCGAATAGAGCGCTGGTGCGTGCAGATGAAGTTCAAGTTCAAGCGAAGCTGGCTGAGGAGG
ATGCCGAAAATTCCGCTAGGGAGATAGCACTCTCAGAGTACGACACTCAGGCTCTCATCAGTGCAGTGGGAAGCGTCGAC
GGCGATGCTGATGCGTACGAACTCGCCAAGATTATGGTGCAAAGGGGAATATATACATCTGACGAGATGATGCGTCTTTC
AAACGCTCAGCTGATTCATTTATTATCGTAAAAATGACTCAGCAAATATTTCAGTGAGTGGTGCATACTTCTGTTCCCTG
CTGAGTGACTTTACTAAGAATGTTTTGCCGTCTCGTGACTTAATGACTAAGCCGCGCTTCGTCAGTTGGGTCTCAAAATT
GCACTCTGCAAACAGTCCCAGAGCGGTCATATCTCCGTCTACTTGTCCGTAAACCCACCCTTCGAGATCAATCAACACGT
CGCTGAGCTCGTGATCTGTGTGTCTCATTGATCTCTTTATCATTCTGCCTACACGTCTTGCGCCTATCGCGATCATTACG
ACCAACCATATAATCGGAAATAATGGTATCGATATGATGACTCCAGCCCATACATTGACTCGACTGAAAAACCACCGCAG
CAGGCTCCACAATGCTCGAACGGGCACAACCCAGTTGATTCTCATAGTTCTTTCATCTTACCCAGAAATGCAAGAGCGAA
TAGCTCAGAAGTCTGCTGTCGGTTACGATTTACGGGTTCTCTAGAATCCAAACCAAGTATTAGATACTCATTACCGCTGA
CTGTTAAGAAACCTATTCCTTGGCTGTCAATCCAGGCAGTTCGTACAAAGTCCGCCAGGTGGTTATCCCCATCAATTACT
TTGCCGTTTATTATGCCGAAGCAAATGCCGGCAACACACATATTAGCAATAAAACTAGAGCTATGAATTCTCGCATCATA
TAGGAGCACGGCTGATGACATATCAGATTCCTTTCTTGACCTGCTGATAATTATAGCGCTTGCTTGCCTTAGCAGCAAAC
AGATATCATATCTATAAGATTTTTCACAATGGAGAGTAGCAAGTGCTAAGAGAATATTATGCTTCAAGATATACGGGGCT
AGCATGCACATTCTCTTTTCTAATTCGAGAGCATGGCATCGAGAAAGTACACGCGATTGTTCTAGAAACTGCTCGAAGCT
ATTCTATTGGGCCACGAATAGACCCCAAACAATCTGATGCACTATCGAAGCTAGCAATAGCTATTGTCTCACCAAGCATC
AAGAAGGCTATGGAGAGCGTTCCACGAGCAAAAAAAGCTTGGCACAAAAAAAGTGAAGCGCGGATTAAGTCCTTCGATCA
TATTGTAGAAATTGCGGACAGTATGAATTTTAAAGAGCTGGCACTGTACAGCTTCTTGGAGGTTATTGACTCTCCCTTTA
CTCGGATTAGCGCAGCAAGATTTACACCTTCAGAACCTGTAGCTATAATCCAATCACATCTCGATAAGTTTTTTACTAGA
AAAGATGAGGATCACCTACGGCATGAATTTGAAAAATTCGTACTATCTATATTCCCCTCTGAAATAGATCGTCAAATCGA
ATTTTATGACGAACTTATCACCATTATTCATCCAGAACGCCAGAGCAAGAAAAATCTAAAGCAAAACTCTCCCCTATCTA
CCCTAGGACTCAAACTAGGCTCCGCCCATAAAGTTGCTGAAGTCGCTCCAAAATATGAAAACGCAAGAGCCCTCGCTCCC
AAACTTAAACTATCAATTAAAGAGTTTGAATCTACCTCGGCAGCTGAGCTTGATGGCGGGCGCTTGTGGGAAAAGGCACG
GTATGAAATCGAAAAGTGTATCCCTGATAGCTTGGGAGAGCTGATTTCTTACGAAGCTATCACGGATATTCAAAATCAAG
TGAAACAGAACACTGCAAAGCCAGCGGGCGATTTTTCTGCCTCCGATATAAAGAACTAGCGCTCCTAGAGCAAGCCCCTG
CATTCAAGGGTTGACTCATCCGTCAACTCTAGGGGCATCCCTGGAAGATATTCATAATAGTGGCGCCTCAGTTGGCACTC
CCTCGGCTTAAACAGAGTACCAAAAATCATCTCAATTAACTCCAGTATATCTTTGATCATCTTTTGGAGTTGATAATCTC
TTGCTGTGAACTTGATATAGATGGGATTTCTCTTGCGCCCACGAACTGAGATGAACTCGAAATAGTAGACTCGAGCGTTT
TCTTGTTCTGGGCTATCTCTTCTTGCAATTTCTTTCTGAAGTTCTCGAATAGTTTCTTGGTCATAATGTATTCCTTCTTG
CGTAGTTAGTTTGTGCCAGGTAAGTCTTGATCTTTTGAGCTGCCTACCGCTGATATGTTTGCCGCTAAATTCAAAGCTGA
TTCCTTTAGGCTGTCCCTCGTCGTTGAGCGTCAGGCTGATGTAGACCTTTTGCTTCTTGAGCAACCGGGTGAACGTGAAC
ATGTCGCCATCGACGGCGTTCGTGGCTTCTATAGCTCCGGCGATCTTCGCAATCATCTTGTGCTTCAGCGGCAGGTCGTT
GTCCCTGATAGAAGCCTGGAGCTCTGCGTGGGTGATCGAGACTCCCCACGTGTCCTTCGGCTTGGGAGCTTTGCTCAGGT
TGAAGCGGTCTTCGATGCCAGAAACTGACTCAAGGCTGGTCGAACGTTCGTTGCTGTCTTTAACCATCGAGAAGTCGTCA
TTGAGTCGGATGCGGTTTGCGACGATGTGGACGTGTTGGTGATCCTTGTCTTGGTGCATCACTGCGACGTACTGGTTCGT
TTCGTCAAAGCCTAGATCGGTCATGTAAGTCTGGACTGCTGTGCGCCACAGAGACGTCGTTAGGGACTCTCCGGGGCGCA
GACTTAACATGGCGTGGAAGACTGGCTTGATAGCCTTTTCAGAGTCGATAGAGAAGCGACGGAGCATCTCGATTTGATCG
AACTCCTTGATCATTTCAGAGAGGTCTGCTTCGTTACCCTGTAGGACGCCAGGTAGCGGGTCTTTGCTCATTGTGTTGTG
GCTGATCGTCCGGATGCCGGAGATTTCATGGTCGTGCTTGGTACACCCAAATATATACCTGATGCGGCCCTTAAATGAGC
CAGCAGACTTTGGAAAGATCTTGCCGATCATTGGACACCCCTGAGATTTACCTGGGCGATGCACTTCACCTTCTCAAGCA
GTTCGGAGCCTAGTCGGTCTGCGTTGATCATTGAAGCAAGACTCATGAGCTCACGAGCTATCTGAACAACGTCCTGACCT
ACTTTGGGCTTCACCTGACCGTTAGCAACGAAGTCGCGGATAAAAGCCCCTGCAGACTTGTAGCCTGCCTCAGTGATCTT
TGTTTCTAGCATTTCAAGTTCGGATTTATTGAGTCTGAAAGTAATTCTGGACTCTTTGCTTTGCTTCTCAATAGTTTTCA
TCTTGACCAACCTTTATTATTCTAATTATCGAGCCTCTTAACGCAACACCCGAAGGGATGTGAGTATCTAGCCTTACTTG
TCTGACATAGACACAACTGGCTATAAACAAGCTCTAGATCTATTATGCAAAAGGAGCTTTTAGTGGATCTAGTGTTTTTT
ACTATTTTTTTGGTTAAATTATTTATATACCAAAACTTTCGCAGAGTGTGAATGCGCAATCACAATCGGACAGTGCGCAA
TCGCAAGCCATTAAAGCGAATTCGCACTCATGCACTGCGACAATCACAAACCATGACTGTGGTTTCACTATGGCATAGTG
CGAATTCGCTATTGAACCTTACGAACATATTAGTTGATACTTACAACTTAACTTCAATAGTACTGAGAAGAGCTTTATCA
AGACTAGGTAATTCGGACAAAAAACCGCGACAGACATAATCCTTGTCAAGGCCTGCGCTGATCAGGATCTCATTTTCAAT
CTTAATAGCTGCCATCCTTATTTCGGAAAGGTACGCCATCTTGTAACCGTCAGTGACGTCAACGGATTGACCTGCAGAGT
CATGGTTGCACAGTACTTTGATATGATATGCACCCACTCCCGCATGCTCAGCAATCGACATGAAACTGGCACGCATGATT
TTGCGTGGAAGATGCTTATTGATACGCTTAGAAATTCTGCCAAGGAAATCTCGTACGTTTGACTCGCTGACCTTTTCCTG
CTGCACGCCAGGAAATACGTAATCACCTACAGAATGCTTCATTGAATAGAGCAACTGACAGTAAGCTGCATCATTAAGTA
CAAGATGAAACTCCTTACCATTCTTCAAAGTATCCTCTTCATTAGTTTTATTACGAGCAGGAAAAACCACTGCGCGGGTC
TTGTGGCAGATGTAGCTCCGACGAATCTTTGTGATCTCCCCAGGCCTTACACCTGTAAAGAGCATAAACAAGACCGCTGC
GGACACTGACTTAAATGATGTCGGCACGTCACGAAGCGGTGGTGTTTCAGCAATATTAATAGAGCCTTCAATGATAGGGG
CTAGATCCTTTGGGTTGATTCTGATTTTATCTCGCTCGGTATTATGCCACTGCTTAGTTTGTTTCATGATGTCGACAGGG
TTGTACTTATAAATCGGATCACCGACCTCATTTTTATACCACACGATAGAGAACGAAAAGATTCCCCGGAGAAGGCACAG
GGCTTTGTTGGCCGAACGCTCTCTAGGAGGGGTGATTCGCCCGTTCGGCCTCACAGCAGGGACGGTAGTCTCGTCATGGA
GGTTTACTACGTCTTCACTTGTGATGCTAGAGATGGCTCTAGGGCCGTATTTATTTTTGATGTAATTTTTATATGTACGG
GTATAGTCTTTGATAGTAACTTTTGTCAGCTTCTTGCTCTTACGGCGAATAAAGTTCTCGAAGGCCACGTCCAGCGTGAG
GCTATCTCGGACAGATTTAGCATCCTCAGCCTGAAGGATCTCGTCGAGGTTGGCGTAGATCTTCTCTGCTTGCGCTCTAA
CCAATGGCAGTTTGGTCGTTTTCAGATTAAAAACGTCAATCTTGCGGCGGTGGTCTTTCCCCAATACCTTCCTGACTACA
TAGAAGGCCTTGCCCCCAGCTTTAGTTACGCGCAGTACCAGGCCTTTAGTTTCAGTATCATATGCAAGCATGTCTGCCTT
GCCTTCGGGGCAAACGAGTGCCTCCAGTGAAGCTTTCGTGAAGTTAATTTTTAGAGCCACGGGGAGTCCTTACGAGTCTT
AACGTATTGATTTGATCTGTTTTTTCGTGTCTAATGCATCGCCTGCTTGCACCGCCTCGATGGTGAAATTGGTAGACACA
TCGCACTTAAAATGCGCCGCCGAAAGGTGTACCGGTTCGACTCCGGTTCGAGGCACCATCTCTTCTGCAACACCCAGCCC
ACCTCGCTGCCCCCACCAGAACGTCCTTCGCGTCTAAAGATCTCGGGACAAAAACCGTCCATCATTTGTACGTTTCATGA
TCAACTTCTAGGTTTATGAGCCTTGTTAGCTCTTGGGAGCCGCTTGGTAGCAGCCACTGAAAGCTGCTCAAATCTGCCAG
CATCTCTCCTCAGCGCTCACCATCTCTCGACGACCTGGCAAATATCCCGCTAAACACTTGATATACCTAGCTTTTAAGCC
CAGAAACACGTTCAAAAGCTTTCCTAAGCTCTCGACTGCTCTGCGCTGCCAATGTGGGGCAGAATGACTTAAAATCCCCC
GCTCGTAAGGGCGTCCCGGTTCGATTCCGGGTTCGGGCACCAAACAAATCAAGGGCTTGCATGAGATTCTTCGTGCAGGC
CCTTTGTTTTTTGTTCCGCAACAGCTCCCTTTTCGACCCTCCCTGGCGTCCAGCCAACCTACGAAAATTCGTTTCCCCAT
CACCTGCCAGACTGCTCCTTCAAAGAGGATCACTTATGCCGAACTCTGGCCTGATGCTGGCTGTCCCTCGCCTTGCCGCC
CGGTATCGTTTCGCGAGAGAACATCCGCCGATACTCTGAAGGCGACGTGCCAAGCTGAGCGCCAAATTGTTGCCTCAAGG
ACAAGGGGGTTCCAAAACCGGCCTCGCCGGCAACGCATTCAATCGGTAAATCCGTCGTTTCAAGCAGTTCCTGCGCCCTG
ACGACTCGCTGAGCATTCAACCATTTAGAGACGGTACTGCCAGTGGCCTCCCGAAACCGCCGGGTAAACGTACGCCTGCT
CATTTTTGCCCTGTCTGCCAGGGCGTCGAGCGATAGATCACTGGCCAGGTTCACTTGAGCCCACGCCAACACATCGGACA
AATGAGTCTCGCTAGAGAGTTTGGGCACAGGATGCTCCACGTATTGAGCCTGACCCCCCTGCCTGTGCGGTGGGGTCACC
AACATCTTCGCGGTGCGATTCGCCACATCAGCTCCGAGCCGCTGGCGTACCAAATGCAGGCAACAATCGATTGCCGCCAC
CGTTCCAGCCGAGGTCATGATGTTGCCGTCACTGACATAGAGCACATCGGGCCTGAAGCCAACCTCTGGAAAGCGTCGCG
CAAACTCGTCTCTGCCTGCCCAGTGAGTGGTCGCTTCTTTACCATCAAGCAGTCCGGCTTCTCCCAGTACGAATGCTCCC
AAACACAACCCGACGATGAGCTTGCCTTGTGCATTCGCCTGCTGAAGGGCCCTCACAAGCGGTGTCGATGCCGCGACCAA
TTGTTCGCCCCACGATGGAATGACAATTACATCAGATGCCTCCATCAACTCCAGGCCATGGGCAACCGATAAGTCGATGC
CTTGGTCGCAGCTCACCATTCCAGGTGTCTCTGTGCAGTAGCTGACCTCGTATCGAGGTTCGCCAGGTTCGGATTGAGCC
GTCCCCAACACCATTCCCGGCACCGAAAGATGGAACAGACTCACGCCGTTAAAAGCTAGAACAGCGACACGTATGGATTT
CATCTGGCAGCCCCGATCATTTGGCCCGATTTTAACGAATTATGTCATTTAGGCCGCTATCAGGCTTCAACGCATTGGGC
AAGAATGGTGTATTCGATGCATTTGCTGGATAACTGATTCAAACCCTGCTGGACGTTGGCAGAAGGCATCTTGCTTACTC
GAATGCCGTCCCAGCTTTCACTACAACATCACATTGATAAATTGGAGATCGTTCATGAAACAAGGTCTTGTAGTAGTTGA
TCTGCAAAACGAATACCTGCCCACTGGCAAACTACCGCTGGACGGTATCGAGGCCGCTGTGGCGAATGCTCGTCGGGTCA
TCGACCATGGGCGAAATAAAGGGATTCCTGTTTTTCACATACGGCATGAATCCGATGATGCGAATGTCCCGATTTTCGTC
AAAGGCTCCAGCGGCGCGCAGATTCAGCCAGAGGTGGCTCCTGAAGGTGACGAGCCCGTGATTGTTAAACAACACATCAA
TGCCTTCAGAGACACTGACCTCAAGAAGCAGCTGGATGCTTTCGATGTTCAGGATATCGTGGTGATAGGCGCGATGAGCC
ACATGTGCATTGACGCAGTCGTGCGTGCTGCGGCGGACATGGGCTATCCGGTTACTGTGCTGCATGATGCCTGCGCCACC
CTGGATCTCTCATTTCACGGGGTGAACGTGCCTGCGGCTCAAGTTCATGCGGCGATGATGGCCGCCTTTGAGTTCGGCTA
CGCCACCGTTAAATCTGTGGACGAGTACCTGTCGGCATAAACGTGTAGAGCCTCAACAAAGCCCTTGTCAGGTTCTTGTG
TGGCCGCACGGCCGGCAGCGCTCTCGGCTCCCGACTCAACATCCTCCAGTGCCTTTGCTGCGGCAATGGCCTGGAGAGCT
AACCGTTCACAAGTGCGCAGGCTATGCAGGAATGACTCACTCGTTTGCGCACCAGGGTGTGCGCAAGATCTGCTTGCGAC
CTTGGTGGTCTCACCCTCTCGAGTTAGAGATGAGCTGCTCAATGAAAAACTCCAGCCCCCCTCTGGGGCTACCCGGCAAT
GGCCAGGCGTCGACCCTCAGGGCAACGCTCTGAAATGCCTTGGCGATCTGAGAGCGCGGAAAACTTTGATAAACGGCGCG
TTGAGTCTGCACAGATTTACGCACGCATTCGTCATACGGAATCGCTCCCACGTACTGCAAAGAGACATCCAGGAATTGAT
CGGTAATCTTCGCCAACTTGGCGAACACGCTGCGTCCACCCTGGTACTCAGGCACCATGTTTGCCAAAACCCTAAAGCGG
TTTATCCCGTAGTCACGATTCAGCAGTCTGATCAGTGCGTAGGCATCGGCGATAGACGCTGGCTCGTCACAGACCACCAG
CAAGACCTCTTGAGAGGCCCGGGCGAAACTGATCACCGATTTACCGATCCCGGTCGCAGTATCAATCACCAGCACATCCA
GACTGTCGGCGATGTCGTTGAAGGCCTGAATCAGGCCTGCGTGCTGAGTGGATGACAGGTTCACCATGCTCTCGACACCG
GCAGAAGCCGGGACGATACGCACACCTCCCGGCCCCTGCACCAGTACATCCGATAACGCACAACGACCTTCCATCAAGTC
AGCAATCGTGTATCGGGGGATAACGCCCACTGCAACATCAACACCCGCCAATCCAAGATCACCATCGAGCAAGACGACTC
GTCTTCCGCGACTCGCCAACGCCAAAGAAAGGTTCACTGCCACAGTCGTCTTTCCGACGCCCCCCTTACCACTCGTCACA
GCGACAACTTGTACAGAGTGCGCAAGTCCCATGTCAGTTATCCCGCAGATGTCATGTCTTAAATCATTGATTACCCCATT
AATAGTTAGCGCAGACAATACTCACATAGCATTAGTAAATGACTGCATATCCTGGATAGAGAACGAGGACTTTCAGGTAG
GCGACTTGCGCGCCAGGGCCATGCGCCTTGACCTGTTGTCAGACATTCGCAGCGCACTGGAAACCGCGATGCAGGGTGGG
CAAACCCTCAAGCAATTCACAGCCGCCTTACAACCGACCCTCCAAGCCCTGGGCTGGTGGGGCAAACAGGTCATCGTCAA
CAGCCAGGGCGTGGGCGAGCTGGCCGGACGAAAAGGAATGGGCACGCAGACCGTAGCAGCTGTCGAGGAACGAAGGCTGC
GTTCGGCGGCGAAGCCGTCGTAAAACCATTCAACCTCGGTGTATCAGGTAAGTCGCATTTACCAGGTTTACGACGGCTTC
GTCGAGGTGCCGCATCACGCCGAACGCAGCCTTCGTTCCTCGGCAGCGGCTACAAGGTCGCGGCAGACATTTAGCCTTTA
AAAACAGCCGTTTCATACGACCTTTCGCTTTCATTTCCGCGAAATATCCTAAAAAAATCCAGCTCGCTTGCGCCTGCCCA
TGAGCGCGGGGGGCTTTTTACGGAAGCAGCATTATTGTTAATCAGGTGCGACTGGCTCGACCGATCAGCGCGTACAACTC
TTCTAAGGCCTTATCTACACTGGTTTTTTTCGCCACACTAACAAGGTATCGCTGGGCCGCTTCGCCGCCAGCTTCCGCCA
ATGCCGCGTAAATTGGCTTGAGCTTTTCGTCAACGGAAGTTTTCTTCGCTTGGGCGATCAGATAAGTGACGCCTGGGTTT
GCATCTATTGGCACGCTCATACTCCCTGTCAGATTGAAGGCACTGTTTAATCACATACTGGTCGTTCGGGCGCTTACGAT
TTACAGGCCAGAAATAAAAAGGGCCAACCACACGATGGCCGACCCTTTATGCTTACTTGATACGTATGCCTGAAAATCAG
GCGGCCTTGTGGCTGATATGAACTTCAATTTCCAGGTTGGCACCGGCCAACATGTTCACCAGAGCATCCAGAGAAAACTT
GTCAATTTTCCCTTTCAGCAAATCATTCAGCCTTGGCTGAGTGATATGCAGCCGCTGGGCCGCCTCTTTTTGCGAAACAT
CCCAGGTTTTCACGACCTGACGGATAGCCCGCATCAGTTGAGAACGGACGCGCAGGTTCTCGGCTTCTTCTGGCGTATCA
ACCAACGCATCCCAGACACTGCTGGCCCGTTCGTTTGCCATATGTTTTCCCTCTGATAAATCACTTGCACTCATGGTGTT
GGACAACAATTTCGCAGCTAATTCGTTTTTTCGTACATACCTTCACAACCACTTACGAGTCAGGTCATAGCCAGGGCTTA
ACCCCTTTACCGTCCGGTGAAGGGGCTGCCACGCCGCCCCGGGCTCAACCCAGCGTTTTGTACCGGGCCCGGCCCAGATC
CAAATCGCGCTTTTCCGTCTTTTGAGTGGTTTTGCGAAAGGCATGCAACACATAGATTGCCTCCGGCCGGTTCACCACAT
AAAACACGCGAAAAGCCCCGTCATCACAGGCAATCCGGATTTCCTGAACCCCCTTACCAACGGAAGGCATCGGCTTAAAG
TCGTCAGGCTCATCGCCGTCTTCCAGCAGAGCTAACTGAAACCCGGCCCGCTGCCTGGGCACTGCTGGGAAGTCCCGCAG
GTCTTGCAAACTGCTACCCACCCACTCGATAACTGGGCCTGTCTCCCTGCAGCGGACGCCAAGAAGCTGGCTATCTAGTC
TTCTGCCTCAAGCTCTTTGCATATTCGTTCGGTGAACGATATCCCAAGGCTGAGTGCAGTCGACTGCTGTTGTAAAACCC
ATGTACATAGCTGGCGATTGATAGCTGTGCCTGTTTTTTTGTGGGGTAGACCCCGAAAGCCTCCTCTCTTTTCAGCGTAG
CGAAAAAGCTCTCGG
>k127_288952
TGCTCAGCGTGGCTGACAACAACGACAATACGTTCACCATTTCCGCGGCGTATCACGACCCGGATAAATATGCGCGCATC
GATACCGGCGCCATTATCGACGAACGCCCGATCAGTGTTATCCCGCCGGGTAACCAGTCTGCACCGGCTAATATTCAGAT
CGGCTCTTATTCTGTGGTCAATCAGGGGATCAGCGTTCAGACCATGCGGGCTACGTGGGACGCAACGACGAACGCTATCG
CATACGAGGCACAGTGGCGCCGTAACGATGGGAACTGGGTAAACGTTCCGCGCAGCTCTACCACGTCGTTTGAAGTGCCT
GGCATTTACGCTGGCCGCTATCTGGTGCGTGTGCGTGCCATTAACGCAGCGGAGATATCAAGCGGGTGGAGTTATTCGGT
TGAGGTTACGCTGACCGGTAAAGAGGGTAATCCACCGAAGCCGGTAGGTTTCACGGCCACCGGTATTAACTGGGGTATTC
AGCTGAATTGGGGCTTCCCGGAAAACACTTCAGACACCCTAAAAACAGAGATTCAGTACACGCCGAACTCTGATCAATCT
AATCCGCTGTTGCTGTCCGACGTTCCCTATCCGCAGGCAATTTATACGCAACTGGGGTTAAGGGCAGGTCAGGTATTCTG
GTACCGCGCTCAGCTGGTGGATAAAACCGGAAATGAGTCGGGCTATACCGACTGGATCCGGGGGATGGTGAACGACAATG
CAGATGATTATCTGGGCGATATTGCGGATGACTTCCTGAGTTCTGCCGATGGTGACCGGCTGACTGGTGATATTGAAACC
AACATCGATGCCATCTTGCAGAATGCACTAAACCTCAACTCGACCATTGATCACCAGTTCGCTCAGAACGGTGAGGTACG
CGCTAATATTTTGACTGTAAAAACTACTGTCGCCGAGGTTGATCAGGCGATGGCTGATTTAACAACTCAGGTGCAGGCAC
AAATCGGTGACGTGACTGCGGCGCTCGAGGACAAACTGACAGCTGTTGTTGATGCCAGCGGCGCTTCAGCTATTTACACC
CTGAAAACGGGCGTGCGGATCGGTGGAGTGATGTACAACGCCGGGATGTCTATTGCCGTACTGGCGCAGGCAGGCCAGCC
GGTGGTGACGCGAGTGGGCTTTAACGCAAACCAGTTCGTGCTGATGTCGGGATCAGGTGACACGCAGTATTCACCATTTG
CCGTGGTGAATGGCCAGGTGTTTATCAGTGATGCGTTTATCCAGGACGGGACGATTACAAATGCGAAGATCGGCAACTTC
ATTCAGTCTAACAACTACGTAGCGGGTGTATCCGGCTGGCGTTTGGATAAGGGCGGTACTTTCGTGAACTACGGTTCTGG
TTCCGGCGGAAAGATGAAAACCACTAACACGACGATCAGTGTCGCTGACGCCAGCGGCGTACTGCGAGTCCAAATTGGTG
AGCTGACAGGGGTATTCTAATTGGCTAGCTATGGTATTCAAACATGGAGCGCCTCGGGAACGCCGAATAATACTGGTTTA
GTAAAGATCCTGATACTGGGTTCTGTCTATCTCTCAAAAGACCAGGTATCCGGGGCATGGTCGTATTCGGTACCGCCAGG
TTATAAGGTGGCCGCGATGCAGTCGCCAGTTATGGGAGCCGAGCTTTCATCAGCCCGACGCAAAATAACCACGACAACGA
CCGGCGTCTCGCTTTCGAGCGCCGGTGCAGATTATTCAACCGGTACATTCACGGCAGCTGAGGGTTGGCTGATCGTCTAC
TTAGTGAAGCAATGACATGGCAAATTACGGGGCAATACTGGTCGATGAGTACGGTATTCCGTTCTCAACACCAGACACGA
CGCCGATGAGTCTGGTCTCAAAGAATGTGTACAACTTTGGCGGAAGCGGAGGTGATATTAATTTGGCCGTATCCGTATCC
AGCCCCTTTGTTCTCGCCTTCAAGTCCGATGTAACCGGTGTTTATGGAAGGTTGAGTAATAATAGTGGTGTATACACACT
CACGGTAGGCAGGCTTGCTGGTGGGAGTGTGGGAAATGTCACTGTTTATATTTTTGGTATCGTCATCCCTCAGCCCAAAC
CGGCGTGGGGGATAGCGATAAACAATGCTCAGGGACAGTGCATACTGACCAATGAAACCAAGGTCATGAATCCACCTATC
GCTGTTGGAACGCCGGGTAATCCGGCCAACCTTGGGTACAACATAGATACCACACTCAGTGGGAATTATGCGGTAATGCC
GCAGATGACTGGCTTAATGGTAGGTGTCATTCATTCTGGGGGGGCAACGCGCCCTTTCCAGTCACCCATTCAGACCTATG
CATATTTCAACGGTTCAACCACTCGAATATCCTCCACACAGACAGTCAGTCCGGGAGGCGATCAGCTTGAAAATGTTGGC
TATGCAAATTCAAACGACATGATATATACAATTGATATATCCGCTTATTAATCAATGCATTGCTACTTACGATCGTTTTT
AACGATCAATTTCTATTAATTGATCTATCAAACTAATTATACCGCCATAAATATCGTTGTTATCGTTCCAGTATCAATAT
TCAAGGGACAGAAAAATGACAAAAATCATGATGGCAATTGGTCTGGCGGTTTTGGTCTCCGGGTGCTCAGGCATCCTTGA
GAAGCAGCATCCTATCTGTAGTGGTACGGCACTCATTGGCGGGCAAGAAACGTCGGTGCAGATTTATGGCGTCCGTCAGG
TCGCTCATCAAACTCAGTATCAGGCTGGCGATCCGTTCGGCTGGCGCTGGGTCAGTAAAACTAATTTCATCCGCACAACG
TGCGATAAATGATGCAACCCTAATTATCTAAAACCCGCTCCGGCGGGTTTTTTTATGCCTGGAGCAAAACATGTCGGCAG
GAACCATCGCATTAACCAATAACTCAGCAACCGTGTCGGGTACCGGAACCGCGTTTACCACCGACTTAAAAACAAACGAC
TTTATCGTCGTTATTGTTGGTGGTGTGACCTATACCTTAGGAGTCAAAGCAATAGCATCCGCAACATCACTAACGTTAAT
CACCCCATATGGCGGACCAACCGCCACCGGTAACGCATGGACAGCGGTACCCAATGCGACACTTGTAGGGATTACCGCTC
AAGTCGCTGCAGATGTGGCCAAAGCCATTCGCGGTTTGAATCTGGACAAGGCCAATTGGCAACAGGTATTCAGTGGAACG
GGTACAATCACGGTGACGCTGCCCGACGGGTCTACTTATACCGGCCCTGCATGGAGCAACATCACGACGTCATTGGCAGC
GAAAGCGGCTAAAGGTGCTAATGGGGATATTACGTCACTTACCGGCTTAACGACTGCACTGTCGATAGGCCAGGGCGGTA
CAGGAGCAACGACAGCCGCGGCAGCACGCACGGCTCTGGGGGCCGCTCCATTGGCGTCACCGGCATTCTCCGGTAACGGC
TCGATATCAGGTAACTTTACCGTGGGAGCGCAAGTTTCAGCGGGGCCTGCAGGGTTTTACACTCAAGGATTAAATAACCC
AGCAGTTCAAGGCTCTTATATCGGTTGGAACGGAACCGGCCTAGTTGGAGGTGCTGATTTCCTGTGTAATCGTGGGACTG
GCGATGGAGGCTTCCGCTTCCGTACTGTCAATAATACAAACACAGCGGTAATCACAGATTTCACCATGCTCAATACGGGT
CAAGGTGTCTCGTCTGCGGGGTGGGTGGCAGTATCTGACATTGACGTTAAGATGAACGTTGTCGAAATTGAACCGGAAAA
AGCGCTATCAGCACTCACCTCATGGCGGACTTGCTCATGGGATTACTGCGATGTCCCGAGCGAATACGACGAAGCCGGAA
AAGTAATTTCGGTAACAAAGGGCGCTAAAGGTTTTGGTTTCATTGCGCAGGACGTCCAGAAAGATTGTCCTGATGCAGTC
ACATTGACTAAAAACCCGCAGCTTTATATCGACGAGGAAGGGGAGTTCTTCGCGAAAGAGGATACGCTATCGCTCAACAC
CCTTGGGGTATCAGCTGCATATACTGGTGCTGCTATTAAAGCATTAAAGAAACGCAATGAAGACCAGGCAGAACTTATCT
CAGCTTTATCCGAACGGCTAAAACAGATCGAGTCAACGCTTGGGATTAACAACAAACCTGCTTCATAACTTTCTTTCCTT
ACCGAAAAGTAACCGACATAAACAAAAAAGCCTTCGCGAACGAAGGCTAGTGAATTATCACCAAATTTAGTTTAGGAACA
GGAGTGTTACTCCTCTGTTGAGGATAGCTCATGAAGTAGATTTGGCTTAAGTAAATGTAGTTTGTAGTTAAAAAAAACCC
GCGTTAACGGCGGGTTATCAGAAGATAGGCACTCATGGCGCCTTGGCAGGCTTGCTGCTCTTGTGTCAGCTATTCTTAGT
TTAGATGAATTTTGAATAAAGTTTATAAGCGGTAGATACTTTACAAAAAATCTCCGGTTAACATGACTAATATCATTTTT
GTTAGTCGGAGTTACTATGCAAGGTGTTGATTCTGCCTATCAAGAGGCATGCAGGATGATTGGTGAATGTTACCTAATGC
TGTCAGAGGGTGATGAGGGCGTTAGCCGATACCGAATTGTTACGTGGCTTGAGCGAGTCCAAGAAGAGGCTGTTGATTCG
AACAGTAAACAAAATGACGTATTGCAACTTGCAATACAATGTCTAAAAAAGTGGTAATTTTCAGGAAAGCAGAATCCACG
GATAAGGTGGGCTATTCAAGGATAGATATACTACTTGCCTTGTCAGGCTAGCTGATCTTGTGTCAACGGATTTTGAGAAT
AGTCTAGTGAGCTTTAATTGCCAAGTTACAGGCACAAATTTTACATCTTCTGACAGCCCGGACTTATGAAGCAGGAGTTT
CTAACCACAACGATCTGCTTTGCAGCTTTTGAGACAATGTAA
>k127_108831
GCGCCGGCAGCACATTTCAGCGCCCGGATATTACTGCCATCCATCGCTGTGGCAGACCAGTCAACAAGGCCATAAAGCAA
CCTGTTGAAAATAAGGTTAATCACTGCCGATTTTGACCATTGGTTAAAGCGGATAAACGGTTTTCCACGGCCCCTATCGT
TTAGATAAATCGCGCCATAGGGCACCTGAACACAACACCCAGAACATGCCGTTGATGATCATGCGGTGCTGTGCCCATGG
CCGTCCGACCCGTGGCGTAGCAGGCTCAAGAGGCAACAAGGACTGGATGATGGTCCATGCTTCGCCGGGAAGGTCGTAGC
GAGGCATAGTTTACTATGTCTTGAAAACAGATAGTTACTATAGCCCGGATGATTAAGGGACACAGCTTAGCTGCAGGTCA
CCTGCAGCCAGGCCTTAATTCATTTACGGTGAAGGTTTTTCAGGCCCATCGTCGCGCAGTTATCTAACGTTACTCTTCGC
CTTCATAAGCCTGACGATAGAGTTCAATGACCTGCTCTTTAGTCGCTTTGCGCGGGTTCGTTAACTGGCAGACATCTTTT
TTCGCATTCTCAGCCATGATGGCAAAATCTTCAGGTTTGACGCCCAGGCTTTTCAGATCGCGAGGAATGCCAACCTGCCT
GCTCAGGCGGCGGATGGCGTTAATGGCTTTAACCGCAGCCTCATCGGTAGAGAGCCCGGCCACGTTTTCCCCCATGGCCT
CTGCAATATCGCGGAAGCGATTAAGGTTGCCAATCAAGTTAAAGTACTCAACATAAGGCAGCAGAATGGCATTACATACC
CCATGGGGAAGGTTATAGAACCCGCCCAACTGATGCGCCATCGCATGGACATAGCCCAGAGAAGCGTTGTTAAAGGCAAT
CCCGGCGAGGTACTGCGCGTAGGCCATATTATCCCTTGCCTTCATATATTCGCCGTTTGCCACAGCTTTGGGAAGGTACT
GGGTGATCATCCTGATCGCTTGCAGCGCGGCGGCATCAGTCAGCGGGTTCGCCATGGTAGACACGTACGCTTCGATGGCG
TGAGTTAACGCATCCATGCCGGTCGCGGCGGTCAGTGAAGGTGGCATCCCGACCATGAGTTCCGGGTCGTTAATCGAGAT
TTGAGGCGTCACGCGCCAGTCAACAATCGCCATTTTAACTTTACGTGCTGTATCAGTGATGATGCAGAAACGGGTAATTT
CTGAAGCGGTACCTGCGGTGGTGTTGATTGCCATTAATGGGATCATATCGTTGCTGGATTTATCAATACCCTCAAAGTCG
TGAATATTTCCTCCATTGGCTGCGACTAATCCAATACCTTTCGCACAGTCATGGGAGGAACCGCCACCGAGTGAAACAAT
ACCATTGCAGCCATGTTCCCGGTAAAAACTAATCCCCGCCTCTACGTTTTTATCTGTGGGGTTAGGTTCCGCGCCACCAA
ATATACGCGCTTCAATACCGGCTTCTTCATAAATTTTAGCGACTTTGTCCGCCATGCCACTTTTTGCCAGGAAAGCGTCC
GTGACAATCATGATTTTTTTTACATCTAACGTTTTTGCCAGCGTACCGGCTTCCTGAACACTGCCTTCGCCAAATACATT
TCGTGTTGGCAGAAAATAATATGTCGACATTGAGCTTCCCCTGTTCATAAATGTGATTGTTAATGTGTCCATGACTGCTT
TTGAGCGGTAGACAAAATGCATCAAGCGCGGAGCGGGTGATGCGAACAAAAGCGCGGACCGAACATATCCACGACAATGG
TAAGGGATTACTGGTAAAGAACAGAGAACAACCTCACAAAAGGAAGGGTCTTTATAACAAAAAGAATTATCTTTTTTCAC
ATTGCATGTCTGGTTGGTCGTTGACCTGGTCGATTCAGGTTACCGCTGGAGATTTCACGCCGGCCAATACACAAATGTTG
TTGCAAATCTTGCGACGTCTGCGGCAGAGGGAAGCGGCGAAAATAATCGGGTGAGCCATACACGGCCGCGGTGAAGGGGC
CTGTTTCCGATCTTCGTACGAATACATAAACAATTTCCTGACAGTCTAATAAATCGTCCGCACCACCTCGCAGGATACAA
ACACATCGCTGGACAGCCTATTTGTTTCGGCCTATTTTTAATCAATCGATTGATTAACTTTTTTATGAGGCAATATGCCG
ACCTCTCAACCTCCCATAACTTCTCGTGGCGAACAGGCTAAAAATAGCCTTATTAAAGCTGCCATCGCTCAGTTTGCTGA
ATATGGCTTGCAGGCGACCACCCGTGATATCGCGGCTCTTGCCGGGCAAAATATTGCGGCTATCACCTATTATTTCGGCT
CAAAAGAAGAGCTGTATATTGCTTCTGCTGGGTGGATTGCTGATTTTATCAACGACAACTTTCTTGAGCACATGCAGTGC
GCCGAAGAGGTTATGAGTCAGTCGCCATCAGACAAAGCGCAAATCCGCCAGCTAATTCATACGGCATGTGAGCAAATGAT
AAGGCTGCTCACCTCCGATGAAACTCTGAATCTCAGCAAATTTATCTCTCGCGAACAGCTTTCGCCAACACCCGCTTATC
AGCTCATCCACGATCGTGTGATAGCACCGATGCACAGCCACCTGACTTCCCTTGTGGGCCGTTACACTGGACGTGATCCC
CTGGATACCGAAACCATTTTGCATACTCACGCTTTGCTCGGACAGATTCTGGCCTTCCGACTGGGGCGGGAAACTATTTT
ACTACGCACCGGTTGGACAAACTTTGATAAGGCCAACCGGCAGCAAATCAGTAGCGTTGTGTTAACCCACGTCGATTTCA
TCCTGCTGGGATTGTCTGTTAATTAAGGAAGATCGTGCCATGAAAAATAAAAAGCCCATGGTTGTGCTCGTTGTTATTGC
GTTGCTGGTCAGCTGTTTTGGCGGCTGGATGTGGTATCAAAGCGAGCAGGAAAAGCCATTAACGCTCTACGGGAATGTGG
ATATTCGCACAGTGAACATGAGCTTTCGCGTCGGTGGTCGCCTCGCTACGTTGCAGGTCGATGAAGGCGATTCAATCAAG
GCTGGGGAAACGCTCGGGGAACTGGACAAAGGCCCGTATCAAAACGCCTTGCAACAGGCGGAAGCAAACGTTGCAGCGAC
ACAAGCGAAATTTGATTTGATTATTGCCGGCTACCGTGACGAAGAAATTGCCCAGGTGGCCGCGCAGGTGAATCAGGCGC
AGGCTGCCTATGACTATGCCCAGAATTTTTACCAGCGCCAACAAGGGCTGTGGGCCAGACGCATGATTGCTGCAAATGAG
CTGGAAAATTCCCGTTCATCAAGCGATCAGGCAAAAGCTACGCTGAAAGCCGCGCGCGATAAGCTCAGTCAGTACCGCAA
CGGTAACCGCCCGCAAGAGATTGCCCAGGCACAGGCCAGTCTGCAACAGGCTAAAGCACAGCTCTCCCAGGCGCAGCTGG
ATCTACAGGACACCACGCTTACCGCCCCATCCGCCGGCACATTGCTTACTCGCGCCGTTGAACCAGGGAGCATGCTCAAC
GCGGGTAACACGGTATTAACACTTTCCCTTACGCGCCCGGTGTGGGTACGTGCTTATGTGAATGAAGTGAGTCTTTACAA
TGTACAGCCGGGTACGGAAGTGCAGATTTATACCGACGGGCGTCCCGAAAAGCCCTATCACGGCAAAATTGGCTTTGTTT
CTCCTACCGCGGAGTTCACCCCTAAAACGGTTGAGACGCCCGATCTGCGCACCGATTTGGTCTATCGCCTGCGCATTATC
GTGACCGATGCCGACGATTCGCTGCGTCAGGGTATGCCGGTCACCGTAAGTTTTAACAATGGTGCCCAGCATGACCCGCT
ATGACAGCGGCATCATCCGCTTGCAGGGGCTGATGAAAAACTTCCCTGAACTGGGTAAACCCGCGGTAGCAAGCCTTGAA
TGTGAAATCCACCCGGGGGAAGTCACCGGGTTGGTGGGGCCTGACGGCGCAGGGAAAACCACGCTAATGCGTATGCTGGC
AGGCTTGATGAAACCTAGCGGGGGAAGTGCACAGGTCATAGGCCTCGACCCAATCAAAGATGGCAGTGCCCTACACGCCG
TAGTAGGGTACATGCCGCAAAAATTCGGGCTGTATGAAGATCTGACGGTAATGGAAAATCTCACTCTGTACGCAGACCTG
CGTGGAGTGACGGCCGAGGAACGTAAAAAAACATTTGCGCGGCTGCTAGAATTTACTTCCCTCGGTCCCTTTACCTCGCG
CCTCGCCGGCAAACTTTCCGGCGGTATGAAGCAGAAGCTAGGCCTCGCCTGTACACTGGTCGGCCAACCCAAGGTTCTGC
TGCTCGATGAGCCCGGCGTCGGCGTAGACCCCATTTCGCGACGCGAGCTGTGGCAGATGGTGCACGAACTGGCAGGTGAA
GGGATGCTGATCCTATGGAGTACTTCGTACCTCGACGAAGCTGAACAGTGCCGCGAGGTGCTGCTGCTGAACGAAGGCGA
GCTGCTGTATCACGGAGCACCAAAAGAGCTGACGCAGAAAATGGCCGGGCGTTCGCTGCTGGTGAGTCATGGGGGAGAAA
ACAACCGCAAGCTGCTTCAGCGGGCGCTGAAATTGCCGCAGGTGAGCGACGGTGTGATCCAGGGGCGTTCCGTACGTCTG
ATACTGGCAAAAGACGCCACTATAGAAGAGCTGGCACAAGCATTGGATCTGTCTCTGGAGCAAATAACGCGTACCGTCCC
GCGTTTTGAAGATGCGTTTATCGAACTGCTGGGAGGCACCGGCACGAAGGAATCACCGCTAGGAAAAATACTGCATACGG
TGGAAGGCAGTTCCGAAGAAACGGTGATTGAAGCCAAACAGCTCACAAAGAAATTTGGTGATTTCACAGCGACTGACCAG
GTCAATTTTACCGTACAGCGCGGCGAGATCTTCGGGCTGCTTGGGCCGAACGGCGCGGGTAAATCCACGACGTTTAAAAT
GATGTGCGGGCTGCTAGTGCCGACCTCTGGCAAGGCGCTGGTGTTGGATATGGATCTGAAAACCAGCTCCGGTAAGGCCC
GTCAGCATCTGGGATATATGGCACAGAAGTTTTCGTTGTACGGCAACCTGACGGTTGCACAAAATCTGCGTTTCTTCTCA
GGTGTGTACGGGCTGCACGGCAAGGCGCAGGACGACAAAATTTCCCGTATGAGCGAAGCGTTTAACCTCCAGCCGATATT
TAACAGCCCGACAGATTCCCTGCCACTCGGCTTCAAACAGCGCCTGGCGTTGGCCTGCTCACTGATGCACGAGCCGGATA
TTCTGTTCCTTGATGAACCCACGTCTGGCGTTGACCCGATTACACGGCGCGAATTCTGGTTGCACATCAACGACATGGTT
GAAAAAGGTGTAACCGTGATGGTCACCACACACTTTATGGACGAGGCGGAATATTGCGACCGTATCGGGCTGGTATATCG
TGGCAAGCTTATCGCCAGCGGCACGCCGGACGATCTCAAACAGCAGGCGGCAGACGACGAGCAGGTCGACCCAACCATGG
AACAGGCATTTATCACGCTGATAAACAAGTGGGATAAGGAGCACACGCATGAGTGAGCATAAAATAGTCTCATGGAGGCG
AGTACGCGCCCTCTGCGTGAAGGAAACGCGCCAGATTGCGCGTGACCCGAGCAGTTGGTTGATTGCTGTGGTGATCCCCC
TGCTGCTGCTTTTTATTTTCGGCTTTGGCATCAACCTGGATTCAAGCCGCCTGCACGTGGGGATTCTGCTGGAACAGCAA
AGCGAAGAAGCGCTGAGTTTCGCTCATACCATCAGCGCTTCGCCCTACATTCAGCCGACCATCAGCGATAACCGCCAAGA
ACTGATTCAGCTCATGCAGGCGGGAAAAATCCGCGGCATAGTGGTTATCCCTACAGACTTTGCGCAGAACATGGCGCGCG
CCGGGGCTACAGCGCCGGTTCAGGTGATTACCGACGGCAGCGAACCGAACACCGCAAACTTTGTGCAGGGCTATGTCGAA
GGGATCTGGCAGGTATGGCAACAGCAGCGCGCGAAGAGCCGGGGTGAAAGCGTCGAGCCACTGATTGATGTGCAACTGCG
TTACTGGTTTAACCCTGCTGCTATCAGTCAGCATTTCATTATTCCGGGGGCGATAACCATCATTATGACGGTTATCGGTG
CCATTCTGACATCGCTGGTCGTGGCGCGTGAGTGGGAACGAGGCACTATGGAAGCCCTGCTTTCAACGCAGATAACGCGT
ACCGAGTTGTTGCTGTGCAAGTTGCTCCCCTACTATGTGCTCGGCATGCTGGCAATGCTACTGTGTATGGTGGTTTCGGT
ATTTATTCTCGGCGTACCCTATCGCGGTTCGCTGCTACTGTTATTTTTGATTACCAGTCTGTTTTTGCTCAGTACGCTTG
GTATGGGTCTGCTGATTTCGACTATCACTCGCAACCAGTTTAACGCCGCTCAAGTAGCGCTGAATGCTGCATTTTTACCT
TCCATCATGCTCTCGGGCTTTATCTTCCAGATCGACAGCATGCCAGCGATTATCCGCGCAGTGACTTATATCATACCGGC
GCGCTACTTCGTGAATACCCTGCAAACCCTGTTTCTCGCGGGAAATATCTCCACGGTGCTGATAGTTAACGTACTGTGTC
TCATTGTCTCGGCGGTGATGTTTATCGGCCTGACGGCGTTGAAGACCAAACGTCGTCTGGATTAAGGGAAAGTTATGTAT
CATCGACTCTGGACATTAATTCGCAAAGAACTGCAATCCCTGCTGCGCGAGCCGCAAACCCGTACCATTTTGATTTTGCC
GGTGGTGTTGCAGGTGATTCTGTTCCCGTTTGCCGCCACGCTTGAGGTCACTAACGCCACCATCGCGATTTACAACCAAG
ACAATGGCAGCCATTCCGTGGAACTGACGCAACGTTTTGCACACGCCAAAGCTTTTAGCCATCTGCTGCTGTTAAAAAGC
CCGCAGGAAATCCAGCCAACCCTCGATAAACAAAAAGCGCTGCTGCTGATCCACTTCCCTGCGGATTTCTCGCGAAATTT
GGCAAGCAATCAGCCAGCTAAACTGCAAATTATTCTTGACGGTCGTAACTCGAACAGTGCGCAGATTGCCGCCAATTACC
TGCAGCAAATCGTGAAAAACTACCAACTAGAACTCATGACTGGTCAACCGAAGTCGAATAACAGTGAGCTGGTAATACGC
AATTGGTATAACCCAAACCTGAACTACAAATGGTTTGTGGTGCCGTCGCTTATCGCCATGATAACGACCATCGGCGTAAT
GATTGTGACTTCACTGTCCGTTGCTCGTGAACGTGAACAAGGCACGCTCGACCAGCTCCTGGTGTCGCCGCTTGCCACCT
GGCAGATATTTGTTGGTAAAGCCGTACCCGCGCAGATTGTCGCCATTGCGCAGGCCACTATTGTGCTCGGTGTGGGAATA
TGGGGTTATCAAATCCCCTTCTCTGGTTCGGTCTTACTGTTCTACTTCACCATGTTGATTTACGGGCTTTCGCTGGTGGG
ATTCGGGCTGCTGATTTCTGCACTTAGTTCGACGCAGCAGCAGGCATTTATTGGCGTATTTGTCTTTATGATGCCGGCGA
TTCTGCTTTCCGGCTATGTCTCACCGGTAGAGAACATGCCCGTGTGGTTGCAAAATCTGACGTGGATAAATCCTATCCGG
CACTTCACGGACATCACAAAACAAATTTACCTGAAAGATGCGAGTCTGGACATTGTATGGGGAAGCCTGTGGCCGCTACT
GGTGATTGCAGCGATAACAGGCTCAGCGGCGTACTGGATGTTTCGCCGCAAAGTGGCCTGATCTGTCAATCAAATTCTTC
GCTAGGGGTTGTCACGCACATTGATGACTTTACGCAGATGAGCTACATCCTTCAGCATGGCAGCCACACGTTGAAGTTGA
AATTGCTGTCATAGACCACCCTTGTTAAAAAATAGTGTTATTTTTGACCAGAAAGCTCCGTTGTACGACGCACCGCAGCC
AGAACGCTGCTTTGCAGACCAGCGGCGAAATTAATTTTATTCAACTCATATAAACCATTAATGCCAACCCCTGCCGGAGA
GTTATTAATATCCATCAACTGGCGCGGATGGCGCCCGGATAACTTAAGCATTTCAACCGCGCCAACCAGGTTTTCCCACA
CCACTTGCGTTGACTGAGTCCGGGTTAATCCGGCAAGGACACCGGCGTCCGCCAGCGCTTCGACAAAATAATAGACATAG
TTGACACCAGCGACAGCAAAACCGGTGAAGACGTCAATCAACCGTTCTTCCAGCACCATCACCTTGCCGAAACTTTCCAG
AAACGGCATTACGGACGCGCTGTTAACATAAGCATTAAACGCCACGCCGCTGTAGCCCAGCCCGGTATCCGTCAGCGTAT
TCGGGATGATACGCGTAATCGGGCGTGACTCGCCCAGCATCAAAGACAACTGGGTCAGCGTTACGCCAGCAATAATAGAA
ATGACCGACGTCTGTGGCGCGGCATACTGCTTAATCAGTTGTGCGACATCAGCAATATTATCCTGCGGACGTACCCCAAT
CACGATGTGATCCGCTGCGGCCAGCGCGTTTGGCAAATCTTGTGTATTGCTCAACTCATAGCGCGCTTTCAGCGTTTCAA
TTCGCTCTGGATCAATATCCGATAAGCTGACCTCGTCCGGGTTTAATGCGCCGCGTTTTAAGGCGGCGCGCAGAATCGCT
TCGGTCATTTGACCAGCACCAATAAAGTGGATATGGCTCATAGTTAATCCTCAGAAGTAACAGAAACAGGACCCAATGAC
CTCTCCACCAGCGATACCCAAAGACCGATGCCAGGTGCGATAAGTTGGTCATTAAAATCATAATGCGGGTTATGTAATGC
CGCGCCCGGCGTTGGGCCATCGGCCCCCAGCCACAAATAAGCGCCCGGACAGGCTTCCAGAAAATAGGCGAAATCTTCTG
CCGCCATTGAGGGTGATAACTGTGTGTGGACCTGCGTGATCCCCTGGACGTGGCGTGCGGCATCCGCCAGAATTTTTGCC
TGTTGCGCATGGTTGACGGTTACCGGGTAACCGTATTCCCAGCGAATGCTGCCACTGACGCCAAATGGCCGGACGAGCTG
TTCGACATACTCCGCCAGCAGAATCTGGCAGCGCGCTCTGGCCGTCTGGCTCAGGCAACGCAGCGTGCCGGACAATTGCA
TTGTCTGCGGGACGACATTTATTGCTTCCCCGGCCTGGAGTTGCGTCACGCTGATCACGACGCTGTCCAGCGGAGAGAGT
CGGCGCGTCATGATCGTTTGCAACGCGGTAATCAGGTGTGCGCCGGCCAGCACCGGATCGGCCCCTTTTTCCGGCATCGC
CGCATGGCATCCCACGCCAGTCAGCGTGATAAAAAAATTGTCCTGAGAAGCCATCATTGGGCCTGTGCTAACGGCCACTT
GCCCCACCGGCAGCCCCGGCCAGTTGTGCAGCGCATAAACCGCAGAAACGGGAAAGCGCGTAAAGATCCCTTCTTCCACC
ATTAAACGCCCGCCGCCGGCATTCTCTTCCGCAGGCTGAAAAATAAAGTACACCGTCCCGTTGAACGCTCTGGTCTGGCT
GAGATAGCGCGCCGCCCCCAGTAAAATGGCGGTATGCCCGTCATGTCCACAGGCGTGCATCATGCCTGGCGAGGAAGAGC
ACCATGCAACAGCGTTGTTTTCCTGAATGGGTAATGCATCAATATCAGCGCGAAGGGCTATAGACGGCCCCTCGCCATTG
CGAAGAACACCCATCACGCCAGTGCCCGCAATGCCGGTATGCACTTCAAGATCATATTGGCGCAGCAGGCTGCTGATTTT
CGCGGAAGTATGAAATTCTTGTAAGCCAATCTCCGGGCGCGTGTGGATCTCACGTCGCCAGATAATCGCCTGTTGAATAA
TCTCTTCGGGAATGGAGCGCATATATCCTCTACATTTTCCCGGCACAATGCCGCAGCATGACGCTGTGAATGAATTACCG
GAACGCGTAATGCCCTCTGGTAGCTGATTAAATTATCGTTTTGGACCTAATGAAAAGAGTGGCTCAGGGCTTCCCAAAAT
AAATCCTGGCAAGCCCTTCTTTTGTGACTTCAACCGCGTGCTCGGCACTCAATGAAATATGTTGCTCCATCAGCACCACG
CCTTTTTCGATATTCCGCTGGCGTAATGCTGCGATAATTTCGACATGCTCGTCATAGGCATTGTTCCTGCGCACGGGCGT
TTCGAGATCGATACGCCGGAAAAAGCGGCTCAGCGAATTCAGACTATCGAGCATTTCATAGAGCCGACTATTATGGGAAA
TACGGGCTATTTCCATGTGGAAACGCTCATCAATTTCCGCAATCTTCGCCCAATCCTGTTCGGTTTGCGCCGGGCGATGC
TGGCTCACTTCTTCCCAGATAGCCGTGGTCGTAGCGATCTCTTCATCTGTTGCCCGCAGGCAGGCGAAACGAAAGGTCGA
TTGCTCTATAACCATTCGCACCTCATAAAGTTCGCGGACACCTTCCGGCGTCAGGTCACGGGAGTAAAAACCCCGGTTGG
GTACAAAATTCATAAAGCCGTCTTTTGCCAGACGGTTCAGCGCTTCCCGCACCGGCGTACGCGAGACCCCCAGTTGTGCC
GCAAGCTCAACTTCATTCACCCGTTCGCCGGGACGAAAGTAGTAATCAATCGCCATGCCTTTCACTTTCTCGTAGACCTT
TTCCACACTGTCAGCGCTACGGGATTTCTTTTTTATGATAACCACATTAACCCCTTAATTTACCGCATGCTCAGCACGAA
AATAAAAATGCGGCAAAGATTATTTCACGTAATGTTTTTATAGATAGCACAGCAAAAAAAACAACTCAACACAAAAGTGA
ATACACTTTTCTTTAATTAAAAAATTACTCATTCATAAGCATTTTTCATCTTATTTATTCTTATGTATTTTCCCCGCACC
ATTTTACGGCAGCATTGCACTAAAATGATTCAAAGTGTATTCACTTATGCACACAGATATTTTTATTGACCCTGATAAAA
ATGAAAACGAAATTTTTTTAGATATTTTCGATTCCATTGTATTTATTCATGAATTTGCATTCGTTTAACCTGAAATAAGC
ACTTGATACCGGGAACGTCCTGTTATCTGGCATCGTCTTTGCTTAATACACAAGTGTATGCACTTATATATTCACTTTAG
TGCGCTCTTTTTCGGCATTACCAGGCAGGCTTGTGCACATTTGCGCAGGTGACAAAACACCGGCCTCAGAAGCCGGCAAC
AGCAAACCGGAGAACCAACATGAAAAATCGTTTCGGGCAAGGCATGATGCTGTCAACACTGGCAGGTATGACGTTGTTTG
GTCTGGCGCGCACGGCGCAGGCCGATGTGAACATGGGTGCAATTTTGCCCTTAACCGGCACCAGCGCCAGCATTGGTGAA
GATCAGCGTCGTGGTATTGAACTGGCGGTTGAACAGGTTAATGCCCAGGGCGGCGTTAATGGTCAGCCATTACATGTGAT
CGTGGAAGATTCCGCCGAAAGCCCGGTTACAGGCCTGAATGCCGTACGTAAGTTAACTCAGGTTAACCATGTCCCTTTAG
TGATGGGCAGTTTTTCCTCTGGTGTCACCATTCCGGTTGGGCAATATCTGGTGAAGAACAATCTGCTGCACATCAATATT
TCCGGTACCAGCACCGATATCCGCAAAATCGGCGCTACCTCCTGGAGCGTTATTGGCCTGGATTCTCTTTCCGCAAGCTT
CTCGGCAGAAGATGTGCGCCAGCTCGGTTACAGCAAAGTGGCCTTTATCGCCCCGGATGGTGCTTACGGTCAGGGTATGG
CGAAGCAGTTCACCAACGCGTTTGAAAAAGCCGGGGGCAAAGTGGTCGCCAAAGTGCTCTATGCCAGCGGTCAGCCTTCT
TATCGCCGCGAGCTGGAGCAAATTTCTCGCGCTCATCCGCAAGCCTACGTTTACACCAGCTACGGCCAGGATGCCATTGT
GCTGAACCGTGAGGCCTGGGAGCTGGGTCTGAATAAAACGCCCTGGTATGGCATGTATTTAACCATGGCCGTTGAAGGTT
CCCCGGCGCAGTACACCAACGGGCAGGTTGGTATGGAAGTCGCAGGTATTGACCAGAAAACGTCGGGTGGTCACGGCGTA
AATTATGCTGAGCTGTACCAGAAAAAATTCCATGAGAAACCTCGCTCTGTGTACGGTAGCTATGCCTGGGATAGCGTAAT
GCTGGCGGCGGCAGCTATCGACAAAGCGCACAGTGCCGATCCGGCAGCCATGATCGCGGCAATGAAAACCGTTGCGCCTG
GCTTTACCGGCATTACCGGTACATTAAATCTGGATGCCGATAACCAGCGTATGTCTCAGCCCTACCTGAAAGTGAAAGCG
TTTAATGGCGTACCGGTTCCCCGGTAACGAGCCGCTTTATCTTGCCAGTTCACGCTACATCATCGGGGAAAAACCATGCT
GCAGTTTTTGATTGATACATTGATTCGCACTGCGGATTTGTCGCTGGTCGCGCTGGGATTAAGCCTGGTTTACGGGCTGG
TACGGTTCGCCAACATCGCTCATATGCAATATGCCATGGTCGGTTCATTTATCACCGCCGCCGGGCTTCGTCTTGGCATG
CCGTTGGCTCTGGCAATCGTGTTTTCTGCATTGGTCTGCGGCATGCTGTCCATGATTTTGCATCACTGGGTTTATCAGCC
ACTGCTGAAAAGCGGTACCGCTAACGCCATGATCGGATCGCTTGCGGTATCGATGGTGCTGATCGCACTGGTTCTCGGGG
TTGAGGGGTCGGCCCCGGTGAATTATTCCCTGCCTGTGGGTGCGCTCTTGCAGGTTGGGGACACCCGAATCTCCTCTGAC
GAACTCTGGGGTCTTGGCGTCACGATTTCGCTGGTGGTGGTGTTCAGCCTGTTGCTGTTTCGTACGCCGCAAGGTCGCGC
TATCCGTGCGCTGGCAAGTAACCGGGATCTGGCAGCAGCCTCCGGGTTAAATGCCAGCGCAATTATCCACACCGTCAACC
TGTTGGCTGGAATGCTGGCCGCTGTGGGAGGCAGTATGCTGGCGATGAATGCCAGCGCATGGGTCAACCAGGGCAATGAT
CTGATGTTGCCGGTGCTCGCTGCCGCCATTCTCGGCGGGCTGGGAAATCCAATGGGCGCCATTTTTGGTGCACTTCTTAT
CGCTGCAACCGAAACCCTCGTGACCAACATCGACTGGAGCTGGCTGTTCGGCGGCGACTTATTGTTTATCCCGGTGACCT
GGGTGAACGCCTCATCGTTTGTCATTCTGCTGCTGGCGCTGTTACTGCGTCCTTATGGCCTGTTTAACCGGGAGGTCCGC
CGTGTCTGAGTTTTTACTGCATATCCTTTGCCTTGCCGGGATCTATGCCATTATCGCGCTTGCCCTGAATTTACAGGCAG
GTTACGCCGGTTTGCTGAATTTCGGTCACATTGTGTTTGTCGGAACCGGCGCTTATGCCGTCGGTCTGGGAAACAATTTT
GGGTTGCCGCTGTGGGTGGTGATCCCAGCCGGGTTACTGTGTGCCATTGTTATCAGCGCACTGATGGCGTTGCTGGGGCG
TCAGCTAACGGCGGACTACTGGGGCATTGCCACGTTGGCGCTGGCTGAAATCATCCGCATTGCCGTCGTCAATGAAGACG
CACTGACGGGCGGCGCGCAGGGGATTGGCGGCCTGTCTTCGCCCTGGTCAACCGGTGATACCGTCACCGATACGCGTATC
TTCGCGATCATTATTCTGTTCAGCGTCATCGTCGCCACGCTCGCCAGCCTGCGTATCGGCGCCAGCCGGTTTGGGCGGGC
GCTGCGCCTGATGCGCGAACAACCTCAGTTAGCGATCTGCATGGGCTATGCGCTGCCGTGGCTGAAATGCCGGGCGTTGA
TGAGCAGTGCTGTGATGTGCTGTCTGGCCGGTATGTTACTGGCCTGGTACACCGATTATGTCAGCCCGGATTACCTGCTT
TCGTCGGAAACCTTTCTTATCTGGAGCATGGTGATGATCGGTGGTATTGGCAATGTGCGCGGCGTGTTGCTGGGCGTGTT
GCTGGTGGAAGGGCTGTATAACTTTATCCCCTTTGCAAAAGACTATTTCCACATCAGTTCAGACCTGACTGGCGCTCTAC
GCCTGGGGTTGGTGGGTCTGGCGTTATTACTGTGTCTGCTCACACGGCCAGGTGGTCTGTTACCGGAAAAATTAAGGACT
TTCTCATGAGCCGTTTGCTTGAAGTGGCTGACATCAGCAAATCCTTTGGCGGCAACCAGGTACTGACATCCGTATCATTT
ACGCTGGAAAAGGGGGAGATTCTTGGCCTGCTCGGGCCGAATGGTTCCGGTAAAAGTACGCTGCTCAACACCATTTCCGG
GTTTAACCGGCCGGATGGCGGCAGCATCACATTCGATGGACAGTCCATTACTCGTCAGCCCAGCCACCGGATCATCCAGG
CTGGCATTGCACGCACCTTCCAGCTCCCCGTCATGCCGGAAAAGATGAGCGTTATGGAAGTCGTGATGACTGCCGGTACT
CGTCAGCACGGGTTATTCAACGGTCTGCTGGGGCTGGCTTCCGGGCGTAAAGCCGAACAGGAAGACAGGACCCGCGCCAG
CGAATTACTGGATACCTTGCTGTTAACCAAAGTTAAAGATCTGCCTGCTGCGGCGCTTTCTGGCGGACAGAAAAAACTAC
TGGGTATTGCCTGCGCGCTGATGGGTAAACCGACGCTGCTGATGCTGGATGAGCCTATGGCCGGTGTGCACCCGAAATTA
CGCCAGGAACTGGTGGAAACGTTGGTCAGCCTGAGCCGTCAGGGTATTTCACTTTTGGTTATTGAACACGATATGCATTT
TATAAACACCCTGTGCCAGCGCTGCATCGTGCTGGATCGCGGACAGATTGTCGCCAGTTGCCGCCCGGATGAACTGGCGC
AGAACCAGCAAGTACTGGATGCCTATTTAGGGCAAAGCACCGCAACATTGCAGGAGGCCGTATGATTACCCTCGAAAACG
TGGTCGCCGGTTATACCCCGGGGATTGATATTCTGCACGGTATTTCATTGCACGTTGAACAGGCGGAAATCGTGACGCTG
TTGGGGCCAAATGGCTGCGGCAAATCCACCTTGCTGAAATCGATTGCCGGATTTGTCTCCCCGCGCGAAGGGCGGGTTGA
AATCGATGGATGCGAAACGGCAAAAATTCCGGTGCACCGGAAAATCCGTGAATGCTCACTCGGGTTTGTCCCACAACTGG
ACAACGTCTTCAACAATCTGACCGTGGCAGAAAATCTGCAAACCGGGGGACAATTTTTACCGCCAGGCCAACGTAAGCAG
CGAATGGCGCAACTGGCGGAAAATTACCCGGTGTTACATAAAAAATGGCAATCACCCGCGTCAGCGCTTTCCGGCGGCGA
GCGACAAATCCTCGCGCTGGCAAGGGCTCTGATGCCTGAACCCGCAGTACTGCTGCTCGATGAACCTTCGGCCGGGCTGT
CACCGAAAATGCTTACGGAAGTTTTTAGCGCCATACAAACCATTCGCCGCCAGGAAAAAGTGACCATTTTAATGGTCGAG
CAGAATGCTATGGAGGCACTGCACATTTCCGACCGGGTCTATGTTCTGGCGCTGGGGAAAGTGGCGATGGAGGGCAGCGC
GCAGGACCTGCTACACGACCCCCGTATGCGCGAACTCTATTTTGGCGGTCGTGCCGCCTGACAGGATCAGTAAAAAGAAC
AGAAGGAAGACACTATGCCGATTACCCCGGTTATCGATCACGCGGTGATTAATGTCGATGAAGAACTGGATCAGGCGCAA
GGCCTGTTCCAGCGGATGGGATTTCAGCTCAGTACACGGGGGCACCATTCGATGGGCTCCAGTAACCATCTGGCCGTCTT
TGCAGATAACTATCTGGAACTTTTAGGTTATGAGCCTGCCAGTCAGACAGACTCGCGAGGATTGTGGAACGTTGCGCCAG
GCCTTGCCGGACTGGTCTGGAAAACCCGGGATGCGCATGCGGTATGGCAGCACCTCCGACAATGTCAACTCGATGGCGAA
CCGCCGACCCGCTTCTCACGCCCGGTGATATTGCCGGACGGCAGCCAGACTGAGGCCCGGTTCTGCATCTCGCGGATCCG
CGCCAGCGCCCTGGCATACGGCTTCAGTTTTTTCTGCGAACATCAAACGCCGCAGGCCGTTTGGCAGCCCGCCTGGCGGG
TACATCCTAATGGCGTGCAAGCGCTGTCTGCCTTCGTTATTGCCTCGCCTCAACCTGAACAGACGCTGGCGCTGTATCAC
CAGTTGTTCAGTGTGGAGGCCCGCGCGGAGGCCAACGGTGGTTATGTGCTTGATTCAGGGACCTGCTGCCTGCGTATTAT
CACTCATCAACAAGCACGTCTGGAATTCGCGCTTCCGCCTGTCGCTGCGCAGGCACCGGCGAAAATGGTGGCGCTCTGTT
TCCAGGTAGCATCACTGGAGCAGCTCAGGCGCTGTCTTAGCCAGGGGGATATTCAGTGGCGCGAGCAAGATGATCAACTG
TTGGTGACGCCGCAGCATGCTCAGTGGCTGGCGATGCGCTTTAAGGATAAATAGCGGTGAAGCTCCGCCAGTTACTGTTG
GTAAATCTCACTTAATTTCCATTTGTTCATCCCTGAAGTGGAAGTTAACGCCCACAGCAGCACCAAGATTATTACTGTCA
GGAGCTTCGAATTTTAAGTCATTGACATCCTGTTCTATAAAGTATTAAAAAAGTCGGCTGATATTTAATTTTATAAATTA
TAAAGAGCTATACATGATTAAATATATTGTGTCATTTTCAATTATGATTGTCGTTCTCATTATTTTTTTGCTTAGCCGAT
TATATGATTTCGATCTTTCAGGGTACGGGCAACAACGTTCTATATCTTTTAAGCATAATAACGATGTTCTGATGGGGACG
TTGATTATGCCTCCAGGTAAGGTTTCTCCTCCGTTTGTGCTTTTAGTTCATGGAGACGGACCTCAGGACCGCTGGTCAGA
AGGTGGATATATTCCATTGGTTAAATTCCTTGTCTCACAGGGAATTGCCGTTTTTTCATGGGATAAACCTGGTGTGGATA
AAAGTACAGGTAACTGGCTGGCACAGACAATGTCAGATCGCGCAGAGGAGGCGGTTTTGGCGTTAAAAAAACTGAGAGAA
CAGCCGGAACTGAAAAAAAGTCGCGGAGGTTATCTTGGGTTCTCGCAGGCAGGTTGGGTTGTACCGCAGGCGAGCCAACT
GACAACAACTGAGTTTGTTGTGCTGATAGGTGCGGCGATAAACTGGCGTAATCAGGGCATATACTATACAGGGCAACGAC
TTAAAGTCGAAGGTCGCTCCCTGAATGATATTCAGGATGCTAAAAAACATGAAGCCGTGGTTTTTGACCGCCAGTTTACA
GAAGAAGCAGCGGTTCTCCCCTGCCACTCCCAATGTACGCGCCAGGACTTCGAACGCAGGAATTCCCTGGCTGATGCGAC
GAAAGATATTTCCGGTACACATACTCCGGTATTAATTCTGATGGGCCAGGATGACCGGAATGTAGACGCTGATGAAACAG
CCGCGGTCTGGGCCAAAGCACTACCAGCGGGCACTCCCCGCTGTATCAGGCAGTTGCCGGGGGCAACTCACGGACTTTTA
CGAAGCGAATGGTTTGATTATCAGCTTGCTTCTCAGTGGCCTTTGTGGAAACAGGGACTTTTTCTGCTGTCAGGGAGATA
CTCATATTCGCCCGGGGCGCTCAGGACTGTCTCATCATGGATCCTGAATCAGAACTGTGTGGACTGAACTGCATTCTTAT
TACGTGCCGAAAGCCAGTTCTTCATCGAAGAGCAGGGACCGAGGTGACTTACCGTCAGAGTGCTACGGTTTCGCTGAACT
GAGTTTAAGTCAGGCAACAAAACTATATTGGATACCACACAAACTAAATTAACAGACACTTCAAGCACTTTCAGGAATCG
CTTCACAAGTTTCTTGATCCTTAGCTGCATTCAGCAATACTGTATATAAACACAGTGTATCAGGATCAACATCATGCAGC
TCATTCGACCAACTGAGGCTTCTCAACCAGTCATGCTTCCTCTCTTCTCTGAGAAAGTGCCCTGTGGCTTTCCGAGCCCA
GCGCAGGACTATGTCGAGGACAGACTGGATCTCAACAAATTGCTGATAAGACATCCGAGTGCCACTTACTTCATAAAAGT
TAGCGGGGAGTCTATGCATGGCGCCGGCATCAGTGATGGGGATCTTTTAGTGGTTGATCGCTCGCTTTCAGCCGTACATG
GCGATATTGTTATTGCTGCTGTTTCAGGTGAATTCACCGTGAAAGAACTTCGTACTCATCCTTATCTACAGCTAGTACCT
CACAACGATGATTATTCTTCGATTTCATTTCAAAATGCAGAAGAATTAGAAATATTCGGAGTGGTCATTTTTAGTATTAA
GGCGCATAAATAATTATGTTCGCTCTCATCGACGTAAATAGTTTTTATACTTCTTGCGAAACTGTTTTTCGGCCAGACTT
GCAGGGGAAGCCTGTTGTCGTCGTTTCCAATAACGATGGCTGTATTATTTCTCGCTCAGCCGAGGCAAAATCCCTTGGTA
TTAAAATGGGTGAGCCATTTTTTAAAATAAAAAACAATGCATATAGCTCCAGGGTTTATGTATTCAGTTCTAATTATGCA
CTTTATGCCGATCTAAGTGAGCGAGTTATGCAGACGCTAACTGAAATGTCTCCTTCGATCGAAGTTTACTCAATAGACGA
AGCCTTCGTTAATTTATCTGGGGTAATAAATTGCATGCCCCTAAATTGCTTCGGTCATGAAATGAAAAATAGAGTATTTA
AAAATACAGGATTAACTGTGGGGGTTGGTATTGCACAAACAAAGACATTAGC
>k127_72833
TAGTTGACATTAGCGGAGCACTAACATGATCCAAGAACAGACTATGCTGACCGTGGCCGACAACTCCGGTGCACGTCGCG
TAATGTGTATCAAGGTTCTAGGTGGCTCGCACCGTCGCTACGCAGGCATCGGCGATGTCATCAAAATTACCATCAAGGAA
GCAATTCCTCGCGGTAAGGTGAAGAAAGGCGATGTGCTGAAGGCGGTAGTGGTGCGCACCAAGAAGGGTGTACGTCGCCC
GGACGGTTCTGTCATTCGCTTCGATGGTAATGCATGCGTTATTTTAAACAATAACAGCGAGCAACCTATCGGTACGCGTA
TTTTTGGGCCGGTAACTCGTGAACTGCGTAATGAGAAGTTCATGAAAATTATCTCTCTGGCACCAGAAGTACTCTAAGGA
GCGAACCATGGCAGCGAAAATCCGTCGTGATGACGAAGTTATCCTGCTTACCGGTAAAGATAAAGGTAAGCGCGGTAAAG
TAAAAAATGTACTGTCTTCTGGCAAAGTCATTGTTGAAGGTATCAACCTGGTTAAGAAACATCAGAAGCCTGTACCGGCC
CTGAACCAACCAGGCGGCATCGTTGAAAAAGAAGCTGCAATTCCGGTTTCTAACGTTGCTCTCTTCAACACGGCTACTGG
TAAGGCGGACCGTGTAGGCTTTAGATTCGAAGATGGCAAAAAAGTCCGTTTCTTCAAATCTAACAGCGTAACTATCAAGT
AATTTGGAGTAGTACGATGGCGAAACTGCATGATTACTACAAAGACGATGTCGTAAAAAAACTCATGGCTGAGTTTGGTT
ACAATTCTGTCATGCAAGTCCCTCGGGTCGAGAAGATCACCCTGAACATGGGTGTTGGTGAAGCGATCGCTGACAAGAAA
CTGCTGGATAACGCAGCAGCTGACCTGGCAGCAATCTCCGGTCAAAAACCGTTGATCACCAAAGCACGCAAATCAGTTGC
AGGCTTCAAAATTCGTCAGGGCTATCCGATCGGCTGTAAAGTAACCCTCCGCGGCGAACGCATGTGGGAGTTCTTTGAGC
GTCTGGTCTCCATTGCTGTTCCACGTATTCGTGACTTCCGCGGCTTGTCTGCTAAGTCTTTCGATGGTCGTGGTAACTAC
AGCATGGGCGTGCGTGAACAGATCATCTTCCCGGAAATCGATTATGATAAAGTCGATCGCGTTCGTGGTTTAGATATTAC
TATCACCACTACTGCGAAATCCGATGATGAAGGCCGTGCATTGCTGACAGCCTTTAACTTCCCGTTCCGCAAGTAAGGCA
GGGTTACTAATGGCTAAGCAATCCATGAAAGCACGCGAAGTCGTTCGCGTAAAACTGGCTGATAAATACCGCGCTAAACG
CGAGGAATTGAAAGCTATTATCTCTGGTGTGAACTCATCCGACGAAGATCGTTGGGATGCAGTTCTTAAGCTGCAGTCTC
TGCCGCGTGATTCCAGCCCGTCTCGTCAGCGTAACCGCTGCCGTCAAACTGGTCGTCCGCATGCTTTCCTGCGGAAGTTC
GGGTTGAGCCGTATTAAGGTCCGTGAAGCCGCTATGCGCGGTGAAATTCCGGGTCTTAAGAAGGCTAGCTGGTAATTGTC
ACCAATTGAATCACGGGAGTAAAGACAGATGAGCATGCAAGATCCGATCGCGGATATGCTGACCCGTATCCGTAACGGTC
AGGCCGCGAACAAAGTTGCGGTCACCATGCCTTCCGCCAAGCTGAAAGTGGCAATTGCCAATGTGCTGAAGGAAGAAGGT
TTTATCGAAGATTTTAAAGTTGAAGGCGACACCAAGCCGGAACTGGAACTTACTCTTAAGTATTTCCAGGGTAAAGCTGT
TGTAGAAAGCATTCAGCGTGTCAGCCGCCCAGGCCTGCGCATCTATAAGAAAAAAGATGAGCTGCCTAAAGTTATGGCTG
GTCTGGGTATCGCAGTTGTTTCTACCTCTAAAGGTGTTATGACTGATCGTGCAGCGCGCCAAGCTGGTCTTGGTGGCGAA
ATTATCTGCTACGTAGCCTAATCGGAGGATAACAATGTCTCGTGTTGCTAAAGCACCGGTCGTTATTCCTGCCGGCGTTG
ATGTAAAAATCGACGGTCAGGTTATTACGATCAAAGGTAAAAATGGCGAGCTGACTCGTACCCTCAACAATGCTGTTGAA
GTTAAACATGCAGATAATGCTCTGACCTTCGGTCCGCGAGATGGTTTCGTAGATGGATGGGCTCAGGCTGGCACCGCGCG
TGCACTGCTGAACTCAATGGTTGTTGGTGTTACCGAAGGCTTCACTAAAAAGCTTCAACTAGTTGGTGTAGGTTATCGTG
CAGCGATCAAAGGGAATGCAGTAGGCCTGTCTCTGGGCTTCTCACACCCTGTTGAGCATCCGCTGCCGGCCGGTATCACT
GCAGAATGTCCGACCCAGACTGAAATCGTGCTGAAAGGCGCGGATAAACAGCTGATCGGTCAGGTTGCAGCAGATCTGCG
CGCCTACCGTCGTCCTGAGCCTTATAAAGGCAAGGGTGTTCGTTACGCCGACGAAGTCGTGCGTACCAAAGAGGCTAAGA
AGAAGTAAGGTAACACTATGGATAAGAAATCTGCTCGTA
>k127_621
CCTTTTTCAGTCAGCGGCGTAAGAGGAAAAGCACTTAATCCTGTGAACATCGGGTTCTCCCGTAAGGGTTAATTAACACG
ACTCATCATAGAGCAGCGATTCACTTTTTGCCCGAAACGGAGGAACCGGCATCCGGTTTCAGGCGCAACATATCCAGCCA
GCCGATCAGCGTCAGCACAGCAATAACCACGAAGGAGATTTTGAAACTCATGCCGGGCACAGACGCCCAGTCCAGCGCAT
CAACCAGTTGTTCACCAAGACGGGTACCAAGCGCGCCGACGGTGATCCCAAGCCCGACAGACAGTTGCAACACCGTGCTG
AACAGAGTATTGGCATCGGCCATTTGTTTCGCAGGCACGTCGGAAAACGCCAGCGTGCTGATACCGGTGAACTGCATCGA
ACGGCTCAGGCCGCCGAGAAACAGCAATACCATCACCAGCCAGTCAGGCGTGTCAGGCGTCAGAAACGCGCAGAACAACA
GCGAGAAAACGCTCAGCAGACCGTTAACCACCAGCACCGGGCGAAAACCGAAACGACGGATCAGCGGCGTAGTGGCCGGT
TTCATCGCCAGATTACCGGCAAATACCGCCAGCACCAGCAAGCCGGCATGGAAGGGATCCATGCCAAATCCGACCTGCAA
CATCAGCGGCAGCAGGAACGGCACGGCGCTGATAGTCACGCGAAACAGAGAACCGCCTCCCATACTGATACGAAACGTCG
GAATGACTATCGCCCCGAGATGTACCATCGGTTCGGGGTCGCGGTAAAGATGCCGGATAGCCAGCACCGAAAGCACCACT
CCCGTCACCAGCAACAGTATGGCGGCGGTCCATAAAATGTGGTCCTGACTGATCAGTTCCAGACCGGTCACCAGCGAAAG
CATCGCCAGACCGGTCAGTACAAACCCCGGTTTGTCGAAATGCTTCGGCTCCGCGGAAGGTTCCTGCGGAAACAGACGCC
ACGCCAGCATCATCGCGATAATCCCGAGCGGCACATTGATATAGAAAATCCAGTGCCACGAGGCGTAATGGGTGATAAAC
CCGCCGAGGGGTGGCCCGAGGATCGGCGCGACCAGCGCAGGCCAGGTCAGGGTGGCAATAGCTTTAATCAGCTGCGGCTT
CGGCGTCGTTTTCAACACCGTCAGACGCCCGACCGGCACCATCAACGCGCCGCCGATCCCCTGAATAATACGCAGAATGA
TAAATTCACTGACGCTGGAGGCCATTGCACAAAACAGTGAGGCCAGCGTGAAAACGCCGAGCGCAAACGTGAACACGTTG
CGGGCACCAAAACGTTCCGCTGCCCAGCCGCTGGCGGGGATCAATACCGCCAGCGTGAGCATATAGGCGCTCATCCCGGC
ATTCAGATCAACAGCAGATACCCCGAAAGAAATCGCCATTTGCGGCAGTGCGGTGGCTATCACCGTACCGTCGATAAACT
CCATGAAGAAAGCAGCGGCAACCAATAAAGCAATAACGGAGATCCCGGTATTAACTGCGGAATCTCCCTGCGGATGTTCT
GACGCATCCGGTTTACTGTGGCTCATTGTGTTCTGTCCCGGAAAAACCCACTCGCTACACGCTGCAGCAAAAGATAGATG
ATAAGTATTAAACCTATCACACACCTTTATACGGGTTATAGATCAAATGAAGATCAAAAAGAGCGATTTTTACGCTTAGG
GGGCCGACGTGAAAAAATCATCCTGCAACTGACAAGCGAAATCACTGACATCTTCCTGCAGACACAGCGCAACATCAGCA
GCAAAACCGCGGCGGGTGAGTTCGCGTGCTGAGCCGCAATCTGCAAGTTCTGGAAGCGTCAGGTTTTGATAAACCGTCTG
CGCCGCGCGGGCTTCTGCTGACAACTGACGATTGCGCAGCCGTGAAATCAATCCCCCCGCAGCGACCAGATCTTCAAGCG
CCGGGCGAAGACTATTGTCCGGCCATTTTTCACCGGCGGGGATCACCAGAATGCGTGGATACTTTTCACAGGCACGCGCC
GTGGCGGTGAGATTGCGCAAGCAGGCGGTGAAAATCGCCGCATTGTGTGTTTTGGCTTGAAAGGTCAGCGCCGATCCGTT
CGGCGAAGGCAATACCAGCCGCGTTCCGCTAACCATTTCCTGCAGAGAGCAGGGCGAAAGGGTGAACCCCGGCCCCTGAA
AACGCCGGTCAAATTGCGCGCACTGCGCATTCCGCTCAGCGGCATATTGCTGCGCGCTGGCATCCTTCCACGGATACGGA
AACACCGTTCCACCGCGCGCGGTGGCGATACTCACGCAGGTAGAAAACGACATGACATCAATAATCACGATGCAATCGGC
ATCTGCCGCCAGATGCTCCACCGCCTGCGCGCCCCATTCCAGACGCACGTCAAAATCAGCTTGTGAGAAATCAGTCATTA
CAGCGCCTTCATCAGAATTACAAAGCAAGAAAAAGAGGGTTTTTCGGGCGGAACATTCACTACACTGATTAACACGTTTT
AGTTATTCGCCTGCATCAATAAAACAAGACATCAGACAATGTTCAATAGGGGATGTGAATGAAAAGTGGGGATTATTGCC
GATTGCTACTGCTGGCGGCGATCTGGGGTGGCAGTTTTCTGTTTATGCGCGTGGCGGCTCCGGCGTTCGGTGCCATCAAT
ACGGCGTTTCTTCGCGTACTGTTCGGATTTGTCGGACTGGTCGTGATCCTTGCGGTACTGAGAACGCCGCGTGATTATCA
GCATAAATTTGGCCGCTCGCTGCTGCTCGGGGTGATCAACTCCGGTTTGCCTTTTCTGATGTATTGTCTGGCAGCACGTT
GGTTACCCGCCGGTTATTCCGCCATTCTCAACGCCACCACGCCACTGATGGGTGTCGTGCTCGGCGGTTTATTCTTTCAT
GAAACCGTGACGCTGAAAAAAGCGCTCGGTGTACTCACCGGCCTGTTCGGCATTACCTTGCTCACCACCACTGGCAGCGC
GGAATCGGTGCCGCAATTACTGGCGGGCGTCATCGCCTGCCTGGTGGCGACAGGCTGTTATGCAGTGGCCGGTTTCCTGA
CACGACGCTGGATCAGCGAACGTGGCGGGTTGGATCCCAAACTGGTGGCGACCGGTAGCCAGCTCGGCGCGACACTGTTC
CTGTTGCCCTTTTTCCTTTATACCTCGGCTACCGAAGCGCCGGTGACCTGGGCGCAACCGCTGGTCTGGCTCTGTGTGCT
GGCAGTCGGTTTCATCTGCACCGCGTGGGCGTACATTTTGTATTTCCGGCTGATTGCCGATATCGGCCCGCTGCGCAGCA
TGACCGTGACGTTTCTGATCCCGCCGTTCGGTATTCTGTGGGGTTATCTGCTGCTTAATGAAACGCTGTCAGAAGGGTTC
TTTGCCGGAGGCATTCTGATTTGCGTGGCGGTGTGGCTGGTACTCAGTCCGGGCAAGTCAGTGGCAGGAAAAACAAAAAC
GCCCGCACCCGGAACCCGATAAGTTCAGAGGCGGGCAGGGGATTAGCCGAGATATTCGATAATGGATAATCCGCCGTTAT
AGTCGGTGCTGTAGATAATTCCCTGCGCATCGACAAACACGTCGCAGGACTGGATCACCTGCGGCCTGCCGGGACGTTTA
TCCATCATGGTAACGGGCGCAGCGGGCACCAGCGCACCGGTTTCTTTCGGCTGGTACGGATTGCTGATGTCGTACGCACG
CACGCCCGCATTCTGGTAGGTGGCGAAAATCAGCGTTGAACTGATAAAGCTGCCCGGCCGGTTTTCATGCAAATTGTGCG
GCCCGAAATGCGCCCCTTTGCTGACGTAATCCCGTTCCTCCGGCTGCGGAAAGGTCGAAATACTCACCGGATTCGACGGC
TCGCGCACGTCAAACAGCCAGATCAACTTCTCGCCATCTTCCTGATTATCCAGCACTGCCTCGTCGAGCACGACCAGCAA
ATCCCGGTCCGGCAACGGCAGCGCGGTATGCGTGCCGCCGCCAAATGGCGGACTCCAGTTGCGGTGAGCAATCAGTTGTG
GCGCGCTGCGGTCTTTGATATCCAGCAACGTCAGGCCCCCGTCACGCCAGCTGGCATATGCCGTATCCCCGCTGATAATG
GCATGGTGCAGCGCATAACGTTTACCTTCCGGCCAGTCCGGCGTTTCACCGCCTGCGGTATACATCCCCGGCAGCCACCA
GCGTCCGGCGACCTGCGGATTGCGCGGGTCGGCCAGATCAATCGTCAGGAAAATATAATCGCTGTAGCCATCAATCAGGG
CTGAAACGTACGCCCAGCGCCCGCCGACATACCAGATGCGATGCACGCCGATACCTTCCAGCGCGAGAAAGCTGATTTCT
TTTGGTTGATCGGGCACCGAAATATCAAAGATACGCACACCGGCGCTCCAGCCACGCTGCTGCGTACCCTGAACCGTCTC
GCTGACGGAGCGGGTGTAATAGACTTTTTCATCGGCGAAGCGGACATCCGCGAACAAATCGCGGGCGTTGATCACCAGCA
GTAAATCGTCATGCGCCTGCAAATGCACATTCCAGGTGCCCGGAGGTGCGGGGATAAAACCGGCAGGGCGCGGATTTTTG
GCATCACGCACATCCACAATGGAGAAACCCTGCGACACCATGTGGCCGATATAGGCATAACCACGGTGAACCATGACCTG
CACGCCGTCAGGTTTTCCGCCCTGATCGCTGTGGCCGATCAGTCGCATATTACGACTGTATTCCGGGGTCGGGAGAGATT
GCGTTGTCATAGTCCGGCCTTATTTTTTGTGCTGCGCTTCAAGGGTGGCGAACCACGGCGCGATGAAATCATCAGATTTG
CCCCAGCCCGGAATCACTTTCGCCAGCGATGCGACGTTCACGGCATCAGGGTTGCTTGTCAGCAACGCCTGCGGGATAGC
CGAGGCTTTGAATTCATAAGTCTCTGGCGTTTTTTCACCGGCAATTTTGTTAGCGACCAGACGCAGGTTGATCGCGCCGA
TCAGTTTCGGATCCACCGCCACGCTGAGTTTCCACGGGCTGTTGGCCGCACGCATCAGACCGATATCCTGATTGGAAATA
TCGATGCTGTAGAGTTTGATTTCAGTGCGACCATTCTCCTGCAAGGTTTTATACGCCCCCTGACTGAAGGCATCCCAGGT
GCCCCAGATCGCGTCGATTTTTCCTTTCGGGTATTTCGCCAGCAGCGCGCCGATTTTATTGGCGGTATCGCCCTGAACAT
CCGACGACACGGCGCCGACCGATTCCAGCTCATGAATGCCAGGATGGGCGGCTAATACTTTTTTATAGGCATCCTGACGA
CGTTCCATCGGCGGGAAACCGGCCACCCACAGTTTGACGATATTGGCTTTACCGTTGAAATCTTTTACCAGTTGCCCGAC
GGAAAGATCGGTGAGCGAGGCGTCATCCTGTTGCGTGACCGTCACGCCGGGAATATCGCCATTCACGGCGGTATCAAACA
CGGAGACCGCAATGCCGCTGGCGGTAATACGTTTCAGCAAATCGGTGGAATACGGGTCACGCCCCTGCGACAAAATAATA
CCGTCGTATTTCTGGCTGATGGCCTGATTGACGAAATCCTGGAATTTCGCGTCATCGCCGTTACTGAGGAAAGTACTCAC
CTGAAAGCCCAGTTTGCGGCCTTCCTGAATGGCGCCGGACACAAACTGCGTGGTGTTGTCATCTGAGCCCAGATTGCGGA
TCACCGCTATGCGGACCGGCCCTTTATGATCGGCAATGGCTTTCGGCACCGGTGCAGTATCTGCGGCGAAAGATGGAAAA
ACGGAGAGCAAACTTAACGCCAGTAACGACGCGGAGAACAGTTTCATGTTTATTACCCTGTGTGGTTAATCATCATTTAA
CGGGAGGACAATTCACGCGAGCCCTTTGTGCAGGCTTTTATAGTGGGTTAATGAATTGATTGTCCGAGTTTTCATGACCG
GGTAACACTTGGCAACGAACGAAAAGGCATAAGTTAATGCCAAAGATTATTAGCCATCCGGATGGCCGGGCGTAGGATGT
TAACAGCTTCTAAATTAAGGATTTCCCCATGAGTGATACAGATATCCGTGTGGTTACCGGCCCTGCCAACTACTTTTCTT
CCCCCGGTGCCATCGACCGGCTGGCGCAGTTTTATACGCCGCAACAACTGGATAACGCGCTGTGGATTTACGGCGAGCGT
GCACTAGTGGCTGCGCAAGATTTCCTGCCGCAAGCGTTTACTGCCCCGCAGGCGAAGCGTGTGTTGTTCGCGGCACATTG
CAGCGAAACTGAAGTACAGCGCATTGCGCATATCGGCGGCAATGACCGGCAGGTGGTGATCGGCATCGGCGGCGGTGCGG
TGCTGGATACCGCCAAAGTGGTGGCGCGTCGTCTGGGATTGCCGGTAGTGGCCATTCCGACCATTGCCGCGACCTGTGCG
GCCTGGACGCCATTGTCTGTGTGGTATAACGACGAAGGGCAGGCGCTGCGTTACGAAATATTCAACGACGCCAACCATCT
GGTGCTGGTCGAACCGCGCATTATTCTGCGCGCACCGAAGGAATATCTGCTGGCCGGGATCGGCGATACGCTGGCGAAAT
GGTACGAAGCGGTGGTACTCAGCCCGCAGCCGGAAAAACTGCCCTTAACCGTGCAGCTCGGCCTGAATACCGCGCTGACC
ATTCGGGATGTGTTGCTCAATGAAAGCGAAGCCGCGTTGCAGGCGCAGGACGATAATCAACTGACGCAGCCATTCCTCAA
TGTGCTCGACGCCATTATTGCGGGCGGCGGATTAGTGGGCGGGCTGGGAGACCGGTATACGCGTATCGCAGCGGCGCATT
CGGTGCATAACGGCCTGACCGCGCTGCCCCAAACTGACGCCTTCCTGCACGGCACCAAAGTCGCTTACGGCATTCTGGTG
CAAAGCGCGCTGCTCAATCAACCGGAAGTGGTGCAGCAGTTAACCGCGCTGTACAAAGTGCTGGATCTGCCGGTCAGTCT
GGCGCAGTTGCAGGTGGATATTCATGATGAGAAACAGCTTTCCCGACTGATTGAGCGCACGCTCCAGCCCGGAGAATCCA
TTCATCTGTTGCCGGGAAACCCCAACGCCGAACAACTGCGTCTGGCGTTTGAGTTTGTTGAGAATAAATAAGGTATAAAA
AAGCTCCTGTGAAAACAGGAGCTTTTTGTTATTCACGCGGGTTTACGGATGCTGCTTCGCAAACTCTTCTTTGGCTTTTT
GCAACTGTTGCTGGAAAGCAGAGTTGGTATGCAGGGTTGCCACTACTGCGGAACCGACGATGCGCGCGGCATCGACATCG
CTTTGCCAGTGGTAGCCGCAAATTACCCGGCTCTGACCTAAATCGAAACCGCGTTGCAGGATTTGGTCCTGGCGCTGCGG
GTTAATTTCGGTCAGCACCAGCGCGGTGGCCCAGCCAATTGAGGTGT
>k127_90810
TTTACTGTGGGTAAGGCGGTTGAAACGGAATGAAGCGCTACCGTGAATGCGTTCTCAAGAGCTTCAATCCTACGGGCTAA
AGTGACTAAATTAGTCGAAGCGTTTTCCACCTTCATTTCCTTCTTGGCTGTGTGAGAACTACCAAGATAACACCGCCGCC
TGAGGTGGAGAAGTGACCAGGCATACAACGGCAAGAACACTGGGGTTGAGGAGCTCATCAACCGAAGTCACTCATGACCA
CAGTTGAAAAGTGTTCTTGCCGATGTTTAGGGATTAGTGGATCTGTAAGTCAGGGACTAGCGTCAGATATGGAATTTCGC
GGAAGGTTACAACTTCATGAACGTTAACTGGATGCTTACACACTGCACATACGATGGAGGAGATAGTCTCAGAGAATACG
ACGTCAGAAGTGACATTGAATCTCTCAGAATTACATTTTTCGCAGATAAGTTTTATATCGGGCATTTTTAACTCATGGAT
AAGTGATGATCTTAATCAGATTATTAAGAATTTTCTTATTCCAATGATAAGTATAGCAGACGTTTAGATTCTTGAATGAG
TGCATAACGTAAAGACCACTGACGGTGAGCAAGCTGGCAAAGCTTTCAACATCCTACAGTCCAGATAGCGCTCTCTCCGT
TGTGGCCAGCATCAGGTGATGGTCGGGTTCCCTACCCGATTGCGGGTTCGACTCCCGCCGCCCATTCAGATCGACGTGGA
ACCTCGATAATTGCTGTGTGTAGCTGTCTTTCGGCGGTGGCATGACTCTTCAACCATCCAACATCAGGGGGAGCGAAGAT
AATGTTCTGATCGTGACCACCGCCAATTTTTTCGCAGGCATAGACAAGGGCCGCTGGCACCCACCCAGCACGCCCTGTGC
ATTACCGGCCGCCCTTGTCTATGTGTGTGAGTAATTTCTAGCGGTGTGCGCCGCGGTATCGGCGAATTCAAAGCCTGATA
GCGCGGCCTTAAATGCCCTGGTCCGCTGGGGCATTTAGTGAATCGTTATTACTGAAATTTAATTGCCAATGCTGGCAAGG
GATTCGCTCACGCCGAAATCTGGAAATCACTTATTTAGGAATGCAGCCATGAAACTTATTCAACCGGTCACACCAGAACG
CAATGCCGATAACTTGGGATATTGGACTCACCCTGATTTCTTCGAACCGGCCAACGGTAACGAATACCCAGCGCCAGGCG
AATTTGAAACGTGGGCAAAAGCTCAGGGTGTTGAGGTTTATACCCTGTCACTTGATGCCGATCCAGCAGCTGACGATATT
CAGGCCGCCTATGACGCAGGCGAAGCTGATGTTTCTGCGTGGAACCCTACTCCGCCAATCGGTGAAGGCTGGTTCCTTGC
CTCAATTCACGATACCGAGGACGGCCCTTATAGCGTTTGGTTCCGCCGCAATACTGAAGAACAAGCCGAAATTGCGCGCC
TTAAAACCGACTTTTTGGAAAAGCACCAGGTGGCGATCACCGCCGCTTATGAATATTTCAAAGCCTGCCCTGTGGGTAAT
GAACGCACTATCGCACACCAGATTTATCAGGTACTGCTCACGGCTACGAGGGTGGGCTGAAATGAAAGTTTATATCGCCG
GGCCAATGACAGGCCTGCCACATTTCAACCGCCCTGCTTTCAAACGGGCAGCTATAAACCTGTCATTTGAAAAGCATGTT
CCACTGAATCCGGCAATCATGCCTGATGGCCTAACAAAAGCTGATTACGTGGCTATCGGTCTGACGATGCTGCAACGCGC
CGAAGCGATTTACCTGCTTACCGGTTGGCAGTTCAGCGCAGGCGCCAGAGCTGAACATGCGCTGGCCTTAAAGTTGGGTT
TGGAAGTAATCGAACAGAGGGAAAGAAGCCATGGCTGAGACAACCCGTTCGCATTTCGTCAGGCGGTTTTGTGTGAAAAG
AATGCTGAATCTGTGGTTTGTTCCGGTTGAGTTTGCGCCAGCAGTGCCACCAGGTATGAAAATGCTCTGGTGGCGAGCTG
GAAAATATTACGGCCGATTTCGGGTCAGTCAGTAAACCGGTGTGCAGCTGGCTATAATTAAACGTGTGGAGTGATATATG
ACGAGAACATTAACACTTGATGAATGGGCTCTCGAAGAGTTTTCCGCGCCAATACCTAGCAGACCAACGCTGATGAGGTA
TGCGAAAAATGGAATGATATACCCCCTGCCCTTTAAAGCTGGGCGCTGCTGGCGTGTTGAAGCATCAGCACGTTTCATTG
GGATAGCCGAGAAGCCTGTGATCAACAAGGATATAGATCCACGTTTAATGAGGATTCTCGAAGATGGCACGTCCACGTAA
ATATAATGTGAATATTCCCGGGCTGTCGTGCTACTTGGACGCCAGAACCAATAAAGTTTACTGGCGTTACAAGCATCCAG
CTACAGGTAAGTTCCACGGTTTGGGGGACAACGAAGAGGAGGCAAAAGCAATCGCAATAGATGCGAATATGCAACTCAAT
CAGAGGAAAATGGCAAATCTCCTGAGAGTAAGAAATGAAATTAGCCGTGAAGTGAATAAAGGCATCACTACCAATGCATG
GGTTGATAAATACAGAGCGATTCAGCTAGAAAGGGTTAAAGCTGGTGAAATAAAACCCGATACAGCGAAATTGCGGGAAC
CTTCTTTACGAGCATTAATTTCTCATTGCGGGATAAAACCATTGTCGGAAGTCGGTGCCAGAGATATTGCTGGGATCCTC
GATATTTACATTGAAAAAGGTCAGGGAAGGATGGCGCAGATGGTGCGTTCGAATCTAAGTGATGTATTCAAAGAAGCTCA
GCATGCAGGTGAAGTTCCGGCTGGTTATAACCCTGCGAAGGCAACAAAACAACCTCGGGCAAAAGTTTCACGACAGAGAC
TTTCATTTGATGAATGGAAAGCCATTTATTCGGCTGCATTAACGTTACCGGTGCATATTCCCAGGGCAATGCTATTGGCC
TTAATTACAGGCCAACGGATAGGAGATATATCAAAGTTGAAATTTACTGATATCTGGGATGACAAACTTCATGTAGTTCA
GCAAAAAACCGGGGCTAAAGTAGCTATACCCCTTTCTTTGAAATGTGAGGCGTTGGGACTGTCTCTTCAGGATGTGATAG
CTGAATGCCGAGATTCTGTTTTGAGTCAGTGGATCTTGCATCATCACCGTTCACGAAGAAACTGTACCCGTGGTGGGCAG
ATAACTAAAAGCACACTCTCAAAAGGATTTGCTGAAGCCCGAGATAAAAGTGGTCTGCTGTGGGAGGGAGAGAATCCTCC
AACATTCCATGAACAGAGGTCATTGTCGGAACGCTTGTTCAGAGAGCAAGGAATAAACACGCAAGTTTTACTTGGACATA
AAAATAGTCAAATGACGGAGAAGTATAACGACGACCGGGGGAAAGACTGGAAGGAAGTTGTTGTTTAATTAAGATGCCGT
TTTGCAGAAGAATTTTGCAGGAGTTTTGCAGGGATGAACATTTACTCTTAAATAATAGTCAGTTAGCAGTTGATACCCAT
ACCGAAGTCATAAGTGGTAGAAAGAGCATAGCCATCACCATTCTGATGACGAACGTCGCGGCCATTATTCGTGCCTTCAC
CTGCTGGTGTATAGTTAATGTCTTCGCTGTTGTTATCGCCATCATTCGCACCCTGATATTGCAGTGCAAAGTTCCAGCCT
TTTACTTCACCAAAGAAGTCTGTATTACGGTAAGTCGCAACGCCATTAGTACGACCAACCATAAAGTTATCAGAGGAGGT
GTAGGTATCGCCGCCGAACACTGGCAGCATATCGGTCCAGGCTTCAATGTCATACACAACGCCGTAGTTACGGCCGTAAT
CGAATGAACCGAAGTCAGCGAATTTCAGACCTGCAAAGCCCAGACGGGTTGCGTTGCCTGATGTACCTGTACTTTCAGAA
TTATTAGCCTGGACGTTGTATTCCCACTGGCCGTAACCGGTCAGTTGATCGGTAATTTGGGTTTCACCTTTAAAGCCTAC
ACGAACATACGTTACGTCGCCGTCCTGACCTGCATCATCTGAAAATTGGTGACGTGCATCAACTTTGCCATACAGGTCCA
GTTTATTGCCGTCTTTATTATATATTTCTGCGGAATGAGCTGCGCCTGCAACCAGTAATGCCGGGATAATAAGTGCCAAT
GCTTTTAATTTCATGATGTATTCCTTTATCATTTAATTGGATATTTGAATTTATTATATATGTATTTTCAATGAGTCAGA
CTCGTATTAATATTACCTACAGAGTTCCGTGGTTCTGTAGATAAATTATCGGTTTTAATTTTATTATTTATTACTAATTA
TTTCTGTCGGTATTATCAATATTTCGAATGAATGTTATAGTTAATTTCATATAAAATATGTATTTATAATTATATATTTT
TCTGTGGTACTTTATTTCCGGGTTGTGGAATCATCACTGCAATCCTATTTACCCTTCCTTGGTTTTACTTATATTCTTTT
TTAGTCGCCGTTTTACCCCTGTTAACGGCGTTAGTATGTCGCCCCGCCTGACTGCGGGGCTTTTTTTTGCATAAAAAAAC
CCATAACCGGCGAAAGTTATGGGCTCAACAAATGAGAGAGAACTAAAATTTCTACGACGAGGTCAGAGAGACTTTCCACA
ACAACCTGCATAACAGATATCACGGTTGCGTTATCCGCAGCGGAAACACCGGCTATTCAGGGTACAGCACATAATTTCAG
GAGAAGGCTTCTCTCATGGCACAGCTCGTTCCAGTAACTGAACCGCAATAAACGGATATAACGATCAGGAGCGGCGAAAC
CAGGCCGGATCACTGTTCCCCACATCAATACCGTAAAGACAGCCTGTGGCGAGAAAGCTTTCCAGCAGACGGGATGTATC
CTGCGCCCTCTCCGCTGGTGGATGACTGACCTTGCGGTGCGTGATACGTTGCCATAGCGAACGGCGTTCAGCAGTGTGTA
CAGTGATTGACATACAGGCCTCCGGTTAATCGCAGCTTCAAAATCAAAGCTTTCTTTAACGCTGGTTTCAAAATCGTGGC
AAACGATGCCTGCCGCGGGAATGAACGTAGTAAACCTTTTATGAACGACAAACTGAACCAACCATTTTTGCTTTCTTTAT
GAAGTTTTGAACTATAACTCCCGCAGCCAAACGCCTTCGCAGAACAGTTTTGCACAGGCCAGACTTTGCTGATGACGTAA
TGCCGGATCTGCGGGATCTTGCGCGAATTGTACCAGCATGCCGGTAAAACATTGCGCGAGCATGACGGCAGAAATTTCTT
TGCGGAAAAGTTTGCTTTGCTGATTTTGCACGAGGTTTTCTGCCATCAGGTTGATCAGCAAACGCTGTGTCTCTTGCGCC
AGAGGTGGCAGCAAAAACACCTGCTGCGTCAGTTCATTTTTTTCAGCGAAAAAATTCAGCAACTTGCGAAAGCAGAGCGC
CATCCGGTCCAGTACCTGATTTTCGGCAACGTCAGGCGCAATCTGTAATGAACGCACCAGTGTAGTCAGGCGTTCACGGA
AAAGAACAATATTATTGCCGGTCATTTCTGCATCCTTACTCTCTTACACGTATGCCATTCTAAACGACTTGCTGGCAGGA
ACAGCCATTTGCGTTTGACCAAATCAGAAAAAGTTAATGACCGTGCTTAACAATTGCACATTGGGAGCGGCAGGCGTAAA
CCAGTGGATAGCTCACGCAACGGCACCGGGTCGGGTAGACCGTGTCTTGCGCGCAGCACCTGAAGAAGATACCGAATACA
TAGAGGATAGTCGTATGTCTAAAAATGGAAAAGTGGCTTTAGTGACAGGTGGTGGTCAGGGGATCGGCCGCGCGATTGCA
CTGCGTCTGGCGAAGGATGGTTTTGCTGTGGCCGTGGTGGATTTTAATGGGGAAACAGCGAAAAAAGTTGCCGAAGAAAT
TAATCATGCCGGTGGTAAAGCCATTGCTCAGTTGGCGGACGTTTCAGACCGGGAGCAAGTTTTTGCTGCCGTAGAAGCGG
CCACCAGGCAACTCGGCGGTTTTGACGTCATCGTTAATAATGCCGGGATTGCGCCGACGACACTGATTGAAGACATCACC
CCGGAAATCGTCGATAAAGTTTATAATATCAACGTGAAAGGTGTCATTTGGGGCATTCAGGCGGCAGTCAAAGCGTTCAA
GTCACAAGGGCATGGCGGCAAAATTATTAATGCGTCATCACAGGCCGGGCATGTGGGTAACCCTGAACTGGCGATCTACA
GTTCGAGTAAATTTGCGGTGCGCGGGCTGACACAAACTGCAGCGCGTGACCTGGCCTCGCTGGGTATTACTGTCAATGCC
TACTGTCCTGGGATTGTGAAAACGCCGATGTGGGAAGAAATAGACCGTCAGGTGTCAGCGGCAGCCGGAAAACCGGCGGG
CTATGGTACACAAGAATTCGCCAAGAATATTACGCTGAAACGCCTTTCTGAGCCGGAAGATGTCGCGGCTTGCGTTTCTT
ATCTGGCCGGGCCGGATTCTGATTACATGACGGGTCAGGCTTTGCTGATCGACGGCGGTATGGTGTTCAACTGATCCCCT
TTCCCGCCCGTCAGGCCTCTCATAATGAGGGGCTTTTTTGTTTCTCTTTTCTACCTGATCACTGTGTGGCCAGCGGAATA
TAGTATTCGCAGGTCACGCCTTTGAGCGCAGATTCACGCGAGTACTTCTCCAGGTCCGGTTGCATAATAAATTCAAGACC
CAGCGTAGGCAAAAACACAGAATACAGATAAAGAATAAAATCGTTCAACCGGCTAAGATCGTACGGATAGTTGATCTTCA
GATAACGGCTGGCCGGAACCAGGATGTTGTGGCTGTCGCTGGTGTGTACCTGATGTGCCACGGTGTAATCCATCTGCAAC
GCATTCGCCACTTCATCATTCGTATCAGGCCGGCAGTCCGACAATCCCCAGACCGGTGCCCGCAGAGATTCCGGTGTTTC
CAGATAACGCAGCAACTCCGCGCGGTGAACGTGATTCTTACTGTTGAATAAGGCTTCAATGGGGTAAGAATGCGAGATCG
TATCCCCTTCAAACGCCATCACCGGTAACTCTACGATTTCATATTCCGGCTGCGGAAACTCATCGACGGTAAGCGGCGCG
GTGATCCCGTTCATGGTCCATGATGCATTGCGGCGATACGTACCGGGAGTTTCGGCGAAATTCTTCTTGAACGATCGGGT
GAACGTTTGCTGCGAATCGTAGGAATAGTACAACGAAATATCGAGGATGGGCATATTGGTCAGACGCAACGCGATAGCGG
CCATCGTGAGACGGCGGTCACGAATGTATTTACCTAGTGCGTAACCCGTTTTACTTTTAAACAAACGCTGAAGATACCAT
GGTGAATAGCCGGTTTTTTTTGAGGCTTTTTCCATGGTCAGACGATCACTTAAGTTGACTTCGATCCAGTAGAGTAACTC
TTTGATCAAATCATCATGAAAATCAGGTTTTTGTTCGCTTTGCAAAATGAACTCCCTGTGCTGCAATAAAGTCGCGTGAT
TAGGACGCGACAGATTTTGAAATCATATGCACTACAATGGCATCCGCGCTCTGGCTAACGTTTTTTAGACATCAGAGGTT
TCCTCACATACCGTTCGGCAGGCGTAAAGCTCATTTTCGATGGCGCGGTTAAGATTGTATTCTGCACAGTCTGCGCTCAG
CCCGAGCGTTTCCAGGCGTGACATGGCATCCATGCTGCTTTACACAGATAAGCCACAGGAGTAACCGAAGAAAAGTAGAT
AGCTGAGGATAATGCCAAGACTTGAACGGATGTTCAAGTTATTTGAGAACGCTCATTCACCTGTGAATTTATATAGGTAA
ATGACTTGCAATCTCCTGCAAAAGCATACCCGCCGAGGCAGGCAGAAAAGTGAATATGAGAAATATTATCTGGCGGAACA
GGTAAAACTGGAGGCCATTTTCGTGTCACCCTGTCCGTTGTATCGGGGGAATAACGGATAATCACACAACGGCATTTCGC
GCCCGGCAGTTGCTTTGTTTGTATCAATCATCACTTGCTGACCCGGATCTATCCCATGAACAACCCATTTATCCAGGGCT
CCTAATGAATCCCAACTCACCCGATATGTCCCGCTGCTGTGCGTGAAACCCGGTGCCAGGTAGAAACGGGCAAACTGATG
AAGTTCTTGCTCACCAAATTCAGCTTTCAGCTTCTCGTAATACGCTACGGTGTTTCCCGGCGGAACAGCCATATCCGCCG
TGCCATGCATCAGTAAAAGTTTGCCTCCATGCTGCACAAAAGTGTGAATATCGGCACTATCATTATCGATTTGTGCCGCC
AGTTCTTTCAGCCTCGTCTCATGGGCTGCGGGATTAAACTGAAGAGAGTCGTAATTTGCATCTCGCATCACTTCGTAGCG
GACAGCTTGATCGCCCATCATGTAAGGGAATGAAATAATGATATTACTGGCTTCTGGTTTTGGCTTGTTTGCACCTGAAC
CAAAAACACTGACCAACGCAGAAGCGTCTGCACCACGTAAAATTGGCCATGGGGCAAAGTGATCGCCAGTTAGCAGGTTG
ACACCCAGAGGCACCGGTTTATTAAGCATCTGGACCAGCGCGATTTGCGTATCTGAAAGGCAGTTGGCGCCTATATCTTT
CCCATCCGGGCAGCGCAGATGAGCCAGTTTAAATGTCGAACTGCAGGCATCCGGATTGGCGACTACACCATCAGCCAGAC
CATCCAGTTTGTCACAGGCACCGGTAACGGCATTGGCAATCAGTGCGGCTTTGGCCGGCGAAATCCACGCGCCCGGCGTG
TTGTAGATTGCCTTCCCGATACTGATCCCGGCCATGTGCAGTTCAACGACGTTATACACCGGATGAATGGCAATCGCGCC
GTCATAGTCAAGCGGGAAGCGCTGGATCGCCGCAAGCGCTTCGTGGCCGCCTTGCGAATTACCCTGAAAATACATGTGAG
CAGGTTTTCGACCATAAGCCTGTTGGATCAAGGCAACGGCCACATCGTGTGTTTTCTTGATTTGCGCACCGGCAAAGTTA
TCCCAGGCTTCCCCGTTAAGGGTAAAGGAAGCATCGGATACTCCGCCCTGATGGCCTGAATCACTGCCAAACGTGGCATA
ACCTTGCTTTATTGCGCCGGGTGTTGCTGCCGGCGCCAGACGTGCTGTATCAGCGTCTTTAATCGCACCGTCAAAACCAC
TGCCACCCAGTTGCAGGGCTTTACCATTCCAGTCAAGCGGCAGGTAAAGCTGAAAATTAATATCGGGCGCGTTGAGATCG
ACGGGCCTGATCTGCCCTTCAATCTTGCAATGTTGATTACCCGGATGGCCCGCCATTGCCACTGTGGTGACCCGCGCCCC
CCTTGTCGGAAGCCCGATTGCGTCTGCATTGATATGCACATTTTTTAAGGCGACGCACTGTGCTTCGGTGAGGCCTTTTT
CAGGGGCAGCTAAAACAGTAGCGGTGAACAGCATAAGCAAGCAGAGGCAGAAGGGAGCTTTCATCAGACAACGTTCATTC
CGGCGGCTAAGTAGCGGCAGTTTGTCATTAAATGACCTTTTAAAGAAGTCTTTTGACTATTCAGTGTTTAAAAAAATGGT
CACAATATGCATTAATTATATATCTGATGAATATTAATCTCTCGGAAAATTACCGACATCATTAAGTTTATAAACATATT
AATAATGAATATCTTAAAATAAAGCAAGGCAGGCTAATATTAAAAATGCGCAGTGATGGGTATTTATTTGCCTGTTATGG
ATGTTAAGCGTATATTCGCGTTTGCCTGAATTTAAAATGACGGCCTATATACATAATCATCTATTTTAAAAAGGAATTTA
TATGAAAAACTTATTTAAGTTAGCTCTCCTCGCTTCGGTAGTTACGACACTTTCAGGCTGTACCGGTAGCGTTTTTAATA
AAGAGAAAAATTGTGACTATACTTATTTGCTGCACCCTGCGATTTCAATTTCTAAAATGATCGGGGGTTGTGGTCCGGCA
GAGAAATAAGTAGCG
>k127_253380
GCGTTATGTTGGCTGATTTTTTCAGTAATGGAGTAGCGCAGCTAAATTTATTTGACGATAACGCTCCACGAAAAAACAGT
GCAGCGTTAATGGAGGCTATCGATAAATTAAATAACTCCGGGAAAGGAAAGATCTGGTTTGCAGGACAGGGTATTGAAAA
AAACTGGGCGATGAAACGAGAGATGCTTTCTCCCGCTTACACAACCCGATATTCAGACTTACCAGTGGCGAGGTGAAATT
ATTCATGCAAGCCACGAGGAAAGGAAACAGCCTCTGATGAATGCCACTCACGTTCGCCACGCTCACGAAAATCAGCGCCA
GCGTCTTCGATGACTTGCTGACTTAAGGTCGGTGAAAACAGTCCGGCTATCACCCGGACTGTTTTCAAACCTGGCGGGGG
AATATCAGCTGATATCTGCGCCGTTCGTCTCGATCACTTTCTGATACCAGTGGAACGATTTCTTCCTGTAACGGTTACCG
GTGCCGGAAATCTTATCGTCGAGGTCGACATAAATCAGACCGTAGCGTTTACTCATCTCACCGGTAGACATACTCACCAG
ATCAATACATCCCCACGGGGTATAACCCATCAGTTCCACGCCGTCGTCAATGGCTTCAGCCATCGCCTGAATATGCTGGC
GCAGATAGTTGATACGGTAATCATCGGCAATAAAGTGGTTTTCATCCGGCTTATCGACGGCGCCCAGCCCGTTCTCGACA
ATAAACAACGGCTTTTCATAGCGATCGTACAGTTGATTGAGGGCAATCCGCAGGCCGACCGGATCGATTTCCCAGCCCCA
TTCACTGGCTTCGAGGAACGGATTGCGCGCGCCGCCAAGCAAGTTGCCCTGCGCCGAAACCGCATCAGGATTGGTTTTGT
TGATGGTTGAAGACATGTAGTAGCTGAAACCAATGTAATCGACGGTATGATTTTTAATCAGCGCTAAATCACCCGGCTGA
ATATCCAGTTCAACACCCTGAGACTTCCACAAACTTTTGGCGTAATACGGATATTTACCACCGGCCTGCACGTCGGCGCA
GTAGAAATTAAACGCCTGCGTCTCTTTCAGGGTTTCCAGTTGATTGACCGGATTACAGTCATAAGCGTAGTTGGTGGCAA
ACAGGATCATGCAACCAATCTGAATCTGTGCGTTGGTTTCATGGGCGATTTTGACCGCCAGACTGCTGGCGACAAACTGG
TTATGCCACGCCTGGAATTTCGCCTGCGCCTCAAGTGCGCCGGTTTTCACCGTCAGCCCCTGACTCATGATCGGGAAATG
TGCCGCGCTGTTGATCTCGTTGAAAGTCATCCAGTACTTCACTTTATGACCAAAGCGGATCAGCACTGTGCGGGCAAAAC
GCTCGAAGTGACCAATCAGTTCACGGTTTTTCCAGCCGCCAAACGCGGTAGCCAGATGCAACGGCATCTCATAGTGTGAA
ATGGTGACCACCGGTTCGATACCGTGTGCAATACAGGCGTCAATCACCTGATCGTAATGCTTCAGCCCGGCTTCGTTAGG
CTCCTGTTCAACACCGTTCGGGTAGATGCGGGTCCAGGCGATAGAAAAGCGGTAACATTTGAATCCCATTTCCGCGAACA
GCGCGATATCTTCCTGAAAGCGATGATAGTGATCGATGCCTTTATGATTGGGATACGTGTAGTTTGCAGTATCAAGGGTG
AAATCAAACTCCGGTGAGGAAACGATGTTCAGACGCGCTTTGCCACCCGGAATTGCATCGACAATCGACAGCCCTTTGCC
ATCCTTATCGTAAGCACCTTCAACCTGATTGGCCGCCGTTGCCCCGCCCCACATAAAGCCTTGCGGAAACTTACCTTTCA
TAAAAACTCCCTGAATGTGTTGATTGATCCCTCGGATCATTTAGCAAATGAATAATTTACCTGTCAAAACACGGCTCTGC
CACAAAAGTTACGCCGATGCCCGGGCTTTCAGGCATAACCGGTGCAGTGATCTAAATCACAGATTTTGCTGCATTAATCG
CTCCCTGAACCGCTTATTCCGCGTAATAACCGCTTATCTCCCTCTGTGACCGCTTACCAAGTTTCCCCCCTGCGCGCCTG
CGAATTTGGCACCCTATGCGGGCAGTAAAGTGTGTAACAAAACAGGTCCCTGCCTCTCTGAAAGCGGTCCTTAATAAAGA
AAACAGAGACGGGTATTTCGTGAGTCTTTTAAAATAACCGGGTTATTTATGAATAAAAAAGCATTATTCAAGCACATACC
GTGGATGATTGTGGCCCTCCTCGGTGCCTGCTGTCTGGGTGTGGTTGCCCTGCGGCGGGGTGAACATATCAGCGCCTTAT
GGATAGTCGTGGCCTCTGTCTCGGTTTATCTGGTGGCCTATCGCTATTACAGCCTGTATATCGCGCAAAAGGTCATGAAA
CTCGACCCTTCGCGCTCGACGCCTGCGGTAATCAACAATGACGGCCTGAACTATGTGCCGACCAACCGCAACGTACTGTT
CGGCCACCATTTTGCCGCTATCGCCGGGGCGGGTCCGTTAGTCGGGCCTGTGCTCGCCGCGCAAATGGGGTATCTGCCGG
GCGTTCTGTGGTTGCTGGCCGGTGTGGTTCTGGCCGGTGCGGTGCAGGACTTTATGGTGCTGTTCATCTCTTCACGCCGG
AACGGTGCGTCCCTGGGCGAGATGATCAAAGAAGAGATGGGGCCGGTGCCGGGCACTATCGCCCTGTTCGGCTGTTTCCT
GATCATGATTATTATTCTGGCGGTGCTGGCCTTAATCGTGGTGAAAGCACTGGCTGAAAGCCCGTGGGGCGTGTTTACCG
TGTGTTCTACGGTGCCGATTGCCCTGTTTATGGGCATCTACATGCGCTTTATCCGCCCGGGTCGCGTGGGTGAGATCTCG
GTGATTGGCGTGATCCTGCTCGTCGCGGCTATCTGGTTCGGGGGCGTTATCGCCAGCGATCCTTACTGGGGTCCGGCGCT
GACCTTCAAAGACACCACCATTACCTTCACCCTGATTGGTTATGCGTTTGTCTCCGCTCTGTTGCCGGTGTGGCTGATTC
TGGCGCCGCGTGATTATCTGGCAACGTTCCTGAAAATCGGCGTTATCGTCGGGCTGGCGATCGGTATCGTGATCCTCAAT
CCGGAACTGAAAATGCCGGCCCTGACCCAGTACATCGACGGCACAGGTCCGTTGTGGAAAGGCGCCCTGTTCCCGTTCCT
GTTTATTACCATCGCCTGCGGTGCGGTGTCTGGTTTCCACGCACTGATCGCCTCCGGCACCACGCCTAAACTGCTGGCCT
GCGAAACCGATGCCCGGTTTATCGGTTACGGCGCAATGCTGATGGAATCCTTCGTGGCGGTGATGGCGCTGGTCGCGGCA
TCAATCATCGAGCCGGGTTTGTACTTCGCCATGAATACCCCGCCAGCCGGTCTGGGCATCACCATGCCAAACCTGCACGA
ACTGGGCGGTGATCATGCGCCGATGATTCTGGCGCAACTGAAAGACGTCACGGCGCACGCCGCAGCAACCGTCAGTTCAT
GGGGATTTGTGATCTCGCCTGAGCAGATTATGCAAACGGCGAAAGACATCGGCGAACCCTCAGTGCTGAACCGCGCAGGT
GGTGCACCCACGCTGGCCGTCGGGATTGCGCACGTGTTCCACAAAATTATGCCGCTGGCCGATATGGGCTTCTGGTATCA
CTTCGGCATTCTGTTTGAAGCGCTGTTCATCCTGACCGCACTGGATGCGGGCACCCGTTCCGGCCGCTTTATGTTGCAGG
ATCTGCTGGGTAACTTTATCCCGTTCCTGAAAAAAACCGATTCACTGATCGCCGGGATTATCGGCACCGCAGGCTGTGTC
GGGCTGTGGGGTTATCTGCTGTATCAGGGCGTGGTCGATCCGCTGGGTGGCGTGAAAAGTCTGTGGCCGCTGTTCGGTAT
CTCAAACCAGATGCTGGCCGCCGTCGCGCTGATCCTCGCCACCGTCGTTCTGGTGAAAATGAAACGTACGAAGTACATCT
GGGTCACCATGCTGCCAGCCATCTGGCTGCTTATCTGCACCACCTGGGCGCTGGGTCTGAAACTGTTCAGCACCAATGCA
CAGATGGAAGGCTTCTTCTACATGGCCGGTCAGTATAAAGAACGCATTGCCACTGGCGGCGCGAACCTGACACCAGAACA
AGTCAGCAATATGCACCATATTGTCATCAACAACTACACCAACGCCGGGCTGAGTGTTCTGTTCCTGATTGTGGTGTACA
GCATCATTTTCTACGGTATCCGCGCCTGCCTGCAGGCACGTAAAACCGACAAACGTACCGATAAGGAAACGCCTTATGTG
CCGGTTCCTGCGGAAGGGATAAAAATCTCCTCCGGGCACTGACCGTTTACCTCAAAGCCCCACACCCGCGGGGCTTTTCA
GCATAAATACAAAGGAGTACGTATGTTTGACAACTTAGGTGCGGCGAAGAAATACCTCGGTCAGGCCGCACGTATGCTGG
TAGGCATACCGGATTACGACACCTACGTTCTGCATATGCAAACCAACCACCCGGATACGCCGCCAATGACCTACGAGGAA
TTTTTCCGCGAGCGCCAGCAGGCGCGTTACGGCGGAGATGGTAAAGGCGGAATGCGCTGTTGTTAAGGGGAATAAAATTA
TGACGCCAATTGCAGTGACAGTATTAACAGGCTTCCTGGGTGCCGGGAAAACCACGCTTTTA
>k127_37198
GATCGCTGCAGGGTGGTCGCATGCTCTGCGGGCAAGACCGCGTGCACCAGCGCCCCACCCAGCAACATCCCCAGCGACCC
CACCAGCGCAATCGCGGGTGGAGCCGGTGAACGTACCTTAAGCAGGCCGTAAAGCAGGCCAATCAATACCCCTGCAGCCA
GAGAAAGAAGTAAAGGATTCATAACCGGACTCCTGTTATGCCTGCTGACCGGCAGAGGTAAGCCGATCAGCAGGATGCCC
CTTAGCGGACCGGTGCGTGAACCGGTGCCAGGGTACGGTGTTCACTTTTCTGACGTGACGGCGCTTTGTGTACCATGGTG
TAGGCATAATCCACACCAATGCCATAGGCACCTGAATGCTCTTTGGCGATGTTCATCACCGCATCGTAAGTGTCACGGTT
GGCCCAGTCACGCTGCCATTCCAGCATTACCTGCTGCCAGGTCACCGGCACTACACCCGCCTGAATCATGCGCTGCATCG
CGTAGTCGTGCGCTTCTTTGGTGGTACCGCCTGACGCATCCGCCACCATATAGATTTCGTAATCCCCTTCCAGCATTGCG
CACAGCGCAAAGCTGTTGTTACACACTTCCGTCCAGAGACCGGACACCACCACTTTTTTCTTGCCGTTCGCGGCCAGCGC
ATCACGCACTTTCTGGTCATCCCAGGAGTTCATTGAGCTGCGCTCCAGAATGTCCTGACCCGGAAACACATCCAGCAGTT
CAGGATAGGTGTAGCCCGAGAAGCTTTCGGTTTCGACGGTGGTAATGATGGTGGGGATATTGAAGACTTTCGCCGCCTTC
GCCAGCGCAACGGTGTTGTTTTTCAGCACCTGGCGGTCAATCGACTGCACGCCGAAGGCCATCTGCGGCTGCTGGTCGAT
GAAAATAATCTGGCTGTTATGTGGCGTGAGGACTTCAAGCTTAGCGTTGGACATGCGTTCACCCATAGAGGTTATGTAAC
GGAATTTTCGCCAATTGGCGCAGAGCAAAAGGACGGTCAGTGCAGGTTTAACCTCCTGCTGCTGGCTGTCTGGTCGCAGT
GTAGGGCGACGGGCGAAGGCAAACTATTATCTCTGCGTATAACTATACGAAGGTATAGGTATCCCTCTGTATAACTAGAC
GACGCATTAACCCGCTCACCATAATCCGGCTTATTCGTGCCCTGTTATCTGCGGCACTTCCTGTCCCGCACTACGTCGGA
CAACCCCGTTGAGGAGGATCTATGGTTACGCTGGGTAAAGCAGAACTGATACTGACCCATGGCAAATTTCATACTGTTGA
CCGCAGCAATCCGGTGGCAGAAGCCGTTGCGATTCGTGATGGAAAATTCGTTGCGGTAGGCACACTGGCAGAGGCGATGG
AGTATCACTGCGACGGCACCAAAGTGATCGATCTGAAAGGTCACACCGCCGTGCCGGGCCTGAACGATTCCCACCTGCAC
CTGATACGTGGTGGTCTGAACTACACCCTTGAGCTGCGCTGGGAAGGGGTTCCGTCGGTTGCCGATGCGCTAAGGATGCT
GAAAGAGCAGGCGCTGCGCACGCCGTCACCGCAGTGGGTGCGTGTGGTAGGCGGCTGGACCGAGTTCCAGTTTGCCGAAC
GACGGATGCCGACGCTGGATGAGATCAACGAGGCTGCCCCCGATACGCCGGTCTTCGTGCTGCATCTTTATGACCGCGCC
CTGCTCAACCGCGCAGCGCTGAAAGTCGTCGGCTACACCAAAGAGACACCGAACCCGCCGGGTGGCGAAATCCAGCGCGA
CAGCAACGGCAATCCCACCGGCCTGTTGATCGCCCGTCCCAATGCAATGATCCTTTACGCCACGCTGGCGAAAGGACCGA
AACTGCCGCTGGAACAGCAGGTCAACTCGACCCGTCAGTTTATGCGCGAGCTGAATCGACTGGGTCTGACCAGCGCCATT
GATGCGGGCGGCGGCTTCCAGAACTATCCCGAAGATTACGAAGTGATCGCTGAACTGCATCAGAAAAAGCAGATGACGCT
GCGTATCGCCTACAACCTCTTCACTCAGCGTCCGGGTCATGAACTGGAAGATTTTGAGAAGTGGACGGACATGCTGACGC
CAGGCCAGGGCAGCGACTATTTCCGTCACAACGGCGCAGGCGAAATGCTGGTGTTTTCTGCAGCTGACTTTGAAGATTTC
CTGGAGCCGCGTCCGGACTTAGCACCCGGCATGGAAGATGAGCTGGAGCGCGTCGTGCGCCACCTGGTTGAGC
>k127_235100
GTTGTTGAGGCGATTGTGTGCGGATTACCCATTTGGGCACAGGTATTCCTGATGCCGGATAGATGTAAGCAACAACCTAA
AACCTGATTCAGTGCTTGCAAAACGGAGGTAGTCCATAGATGTAAAAAGTAGCCTCAGAAATCCCCATCTTTCTGCACAA
TTCCTCCACCCGAGTGCCGGTTTCGGCCTGTTTAAGGGCAAAGGCTATCTGTTCTTCGGTATAACGGGTCTTTTTCATGG
TTGATATGCCTCTCAGTGAGATGAAAGAAAGACCGGATACTTCAGTTTAGACTGGCACTGTTTTCAGGAAGGAGATCAGT
TGTAGAATTTTAAGAGATATGCTAAATAATATTGAGATTTAAATGGAAGAATTTAATTTTTATCGAATTGTTAATAAAAC
TTAAAAGCTATAATGAGTTCTACTTCATTTTGACTTACTTACATCTTATTTTTTTGGCATCAGGGTAGTGTTAATGTTTT
GTAAAAACCTTGAAAACCACTATCTTTAGGTGACACACAATGAATCAAAATAATCATAGCGCTCTCGAATTGATGCAGAT
GTATCAGTATTCCATAAGTGAACTGGAACGCAGAACCATTATAAGAGGGAAAGGGAATCTCGTTAGTGATTACACTATAT
GGTTAGCTACTAATCGAATGGGTATGGAATTAACACACACAAAAGGATATGATGCTCAAACAAGTAATGGTCGAAAGGTT
AAAATTATCTCATTCCGAAATAGCATTAATAACCAATCAAGTTTGATTGGTGTTATCAGCGATCATGAATTAAAATTTTT
TGACGAATTACTCGTTGTAATTTACACATTCGATTTTAACGTAAATCTAGCCTTAATAATTCCAAAAGAAATTATACTAG
AAACTAATTTATTCAGTAGGAAGCTAAACGGATATGCACTCAGAATAAACAATTTTTTAACTAAAAACCCTAACATATTG
GATATCAGCCACATATTATGCGAGCAGCCTGAATCTACTTTTTTTAATGAAGATAGGATAATTAAAAAAATTGAAAGCGA
TCTTAAAATAGTAGGAAAACGTACATTTGTTAACTATTATGAATATTTAAAGAAACATGTTAAAACAGAATTAATTGTTA
ATGTAATGCTTTCTAACAATTTGGACTGGAAGGCAATGACAGCTTATGCAAAAGTAAAGAAAATGAAATTAATATTTGAT
GAAAAAAATGAAAATAAAGCACTAGAAATAATAGTTAACTCTACAAATAAGTTAATCCCTCAATCAACCAAGGATAGAGC
AAGAGAATTATTAGAGCAAAATGAAAATAACATTGAGTATGCATAATCAATGATGAAAAATTTGATTGGTTCTTGATGTT
AGTGAAGAGCACCGTGTTAATTTCGTGACAGGGGGGGTATAAAGCACCAGCCGGATAGGCTAAAAATTCATAGATAGCAA
CTATTTTATATTTTTACTGTATGGGTTAACCACAAGGCTCTAATACATATTTCCGTATTCCTCGGCAATGAGAGCCTTTT
AAGCTATCAACATTCTGGCGTTTTACATCAATCAAATCCTCATCTGAAATGGAAACCAACTCATCCATCATTGATGCATC
TTTACGTTAGTCGATGAAGCTCACATTTTACTATCATGATGCTTTCGGTAACATTAGTATTCCATACTTCTCAGTATTTA
TTTCGCCTTGTAGGAGTGAACCACCTTTTACGAGAAAGAGCTCAAAGTTATGCACTCTAGGCATTCTGTACCTGATGTTA
AGACTCAGAAATGCTCACAAAGTCGTTGCCCTTGCCCTTGCCCTTGCCCTTGCCTTGCCCTGCCATGCCATGGCAGGGCT
TTCATAATGCATTCAAGGTAGCTTTACTTCCCTCTTACAACACACCAGGTTTTTGCTCCTGTTACAGGATAAAACATCCA
ATCATGTTTTAATTTAAGAAAACACTGCGGCCTTACTGATAGGAAAGATCTTAGTGGTAATTCAGTTGTACAATCTAACT
CTGTTTCTGGCACAAGAGTAGAATGTAAATTTATAATAATAAGATAAATCTTAGAGTAAATCATTGTAGTGAAAAATTTA
AAAAAATTTACATGCCACATAATAAATTGAAAAAAATCTCTTGCAATTTTAAAAAGTAATTATGTAAAGTACTCTCGAAA
ATAATTATAGGTAGTTTAAAGTACATTGATAATTTAGAAAAAAATTACACACAGCGAAAAAAGAGTGAGAGGCTTAAGTG
AAAAGTAATCATGTTGATGATAATTCTACATGTGGATTCTGTAATTGTATTTTAAAGGAAAATAGTACCACATGCTCCTA
TTGTGGTGCTGAGTTAATTACCGCCTATATTGATAGACCTACGAGGAAGTTAATTTTATATTTACGAATTGCTCTAATTT
TTATTTCAGGTCTGTTAGCATTATTTTTCTATCAAAATTCTAATTTAGTCTATTTGTCTATAATTTTAGCTGTGCCCTTA
GTATTACTTTCTTGGGTTTTACCATGGTTTTTTTTCAAAATAAAAAACAAAGGAAACTATATTTGGAGAAGAAAGTCCAT
CTAACTTAGTTAGAAATATTTTCCTTATAAAATATTGAGGTGACAGTTCTTATCACTTTGTCACCTCATATTTATCACTT
TTTCAACCTAATACCATATCCTAGCATGGTGTTCGTTTTGAATAGGATAATCGCTGAAATCGTAAATCCAGATGGTGTTT
GGAGGCATTCCAAACTTACAAGAAATTTGAAAGAACTGAATTCTACCTATGATTTTATGGATGAGTGCTGTGTGTAGTAC
ACGCATGATGATGTAAGGCTTGAAAAGCACCTTCCTGCTTCTGCTGCTATGTTTTTCAGCGTTTTGAGGCATGCATTGAA
AATGTGAACCAAGCAAAAGGCGGGCTGGCGGGTAACATTGCGTGCGTCGAGGTTCGAGATGTCTAAATCGTCACGCGGGA
GCGGTTTCAAACTAATATAAGCTGAATATAGGGATCGTCGAGTATCTTGGAATATAGCGATTAGAAAAAAGAATGGAGCA
TACTATTCCAGAAGTGACAGCTATAGCAGCTATAGCAGCTATAGAGAATCATTTACAGGATAATCAGGTCTGATAGACGA
CTCAATGCTAGAAGCAGACGTAACTCAGAGCATAAGAATGTCAGCGAAGTGGACATTCTTATCGATTGAGAATGTTCATA
AGCAGGGATTATGTAAGAGAGAACAGATTAATGTTCTTACAATTGTGCTTTATTAAGCATCTTCAGAAACCATATGGAAG
TTTTTTATGAAATTTGTGGCATTTTTTATTGAATAGCAGATTATCGGAATAGCTTTATTTTAAACATTTAACATTTGAGG
TGTATTGGAAGAATGAATCGCGTCCCCTCAATCATAGCTCCCTCTACTGCGCAGCTTGCTTACCTGTGTCGCATGGCAGC
TTATACTGGAGCTGTAGTATGTCTGAGCTGGCTTGCATCTTTCATCTTTCTCAGAGATTGGGAACTTGTCATTTCACTAC
TTATCCTTGCGGTGGCAATCCTTCCTTGTTGGTGTCTTGCTGTAAATGGGAATTTTTCAAATGGATTAATGCTTGCTCAA
ACGGTTTGTCTAATATTTGTAGTGATATTTTGCTATAAATATGACGTGCCTGACGTTTCTGTCCAACGCACAACACATCT
TTACCTTCCTGTTATTGCCCTTGTGGGATACATGAATTATCAGCAAAAAAAATCTCGTTTGCAATTAATTATCATTATAT
TAATCCTCCTGTCCTTCGTTGTTTACTGCAGTACTGTGAATAGATTTACGATAGATAATCCAAGCCACCGTAGTTTTCAG
ATTCTCAGTGTATGGCTGAATCCGATATTGTCCACACTACTATTATTTGGCGGCATAGCAGCGATGCATATCGATTTTAC
CAGAAAAAAAATGATGGCTAAATCTATTCAGGATGCGCTTTACAATGAGCAGTTCATCCTTTTATATCAGCCCATGGTAA
ATTCAAGTGGTCGGATTATAGGTGCTGAAGCATTGATTCGCTGGAAACACCCTTCTCAAGGATTATTATCTCCATCAGCC
TTTCTTATTGATGCTCAAAATGCCGGGCTGATGCCCATGATTGGTGAATGGGTTATATCGCAAACTTTTAAATGTTTGCT
GCAATGGCAGAAAATAGATGTAACTCGACATTTGTCGGTTTCGATCAATATTACGGTGGATCATCTTATGCAGCCTGATT
TTGTGCGTAAACTCCTTGATAGAGTTCGCGCATACAATATTCCCTGCAATCAGGTACATCTGGAGTTAACTGAAAACGTT
TTTGTCTCTGAACCTGAAATCGTCGCTGAGAAAATGAATGAATTGGCTTCTGTCGGATTCCTATTTTCGCTCGACGATTT
TGGGACGGGCTATTCTTGTTTAAGTACATTACGCGGACTCCCCTTAAAACAAATAAAGATTGATCGCAGTTTCATCACTA
ATGTAACTGAAAGTGAAAAGGGGGCTGTTATTGCAAAAAATATTGCACGAATGGGTTGTGAACTTGAATTGGAAGTTGTG
GCTGAGGGTATTGAAACAGAAATGCAATTTACCATAATGAAAGAGTATGGTTGTACTATTTTTCAGGGGTTCTTGTTCTC
CCCCCCTCTTAGTAGAAAGGAATATACTCAATTAGTAGTTAACTCTGAAATACTTCCCTGTAGTTGAATATCATTAATAT
TTTATTTTCATAAGCTAAGTAATAAACTTTTCAGAACATTTCACTTATTACTCTACCGCCATATTTATGCTGATTCCCTC
CTTTAACCGAATCGTTATTCGATAATCTTCCGGATGCTGAACTGTTCAAATCACTGCCAGACATGGGACCGTGTATGCTT
GCAATATTGGGTGATAACCGCGATAGCCTCAACAGTGAAGAAGAAATTCAAAACTATGTTGGCATTGCACCAGTAACCGA
ACGAAGTGGTTAAAAATCCCGGGAACACTGTCGTTGGCAATGTGCGAAGTTCATCCGACAGACGTTTGTGGAATGGACTG
CGAGCACGGTAAACTCATCATACTGGGTCAAACTGATTTATCAGGAGCAGCGAGAAAAGGAAAATCTCATCAATCCGCGC
TCCGGGCTCTGGCATTCAAATGGATAAGGATCATTTACCACTGCTGGAAGACCATAACCCGTGATGACGAAGCGAAATAT
TTGCTGGCACTAGAATAGCGAAAATCGCTCTTACTGAGGCCGTAGAAAGCTTGTCGAATGACTCAGGGCGTGAAGCGGAC
GTTGATTCTTCGTTATGGTTAGCACGAAAACAATGAGATGGCTTTCACTCTTCTTAATGCTTTATAGAATGCATATTGCA
CGGTCGTGGATTTTCACCTATATTCTCTAGCAAGGTGATGGTGTTCCACCTTTCCCAACCGCCGAACTGTCCAGTTCGGA
TGATGACGCCTGATATACATTTTTGCTTTCTCTCTTAGGCACGTATGTCAGGTATTCTTATGAAAAAAATCTATCTTTAT
CATTCGTCAGTTAACGTTCTTCTGCTCCGTCAGAGGAAGACGCTATGATACGCATTTTTGGTCACCTCAATCCCGATAGT
GACAGCATCTGCTGCGCTCTCGTTACAGCGGACTGGCTTAAAAGCCTCGGAAAGCACGCTACCCCCTTCAGGCTTGGCGA
TATTACTCCTGAAACGGCGTTTATTCTGCATCAGGCCAACATGGAAGCCCCTCACCTACTCAAAGAAGACCTGTGTGGAA
AAGAGGTCTGGCTGGTCGACTTTACGGATTTGGAGCAGGGCCCCCCCTCTTTAGCTTTCAGTAACATTGTCGGCATCATA
GACCATCATCGGTTAGGTACGGTCATAACACAAAACCCTCCGGATGTTTGGATACGCGCTGTCGGCAGCTGTGCCACGGT
GCTCTGGCAAATCCTGACTCTTGAATATCATCAGCCCATTTCCTCATCGCAGGCCACACTGATGTTGGGTGCGATACTGA
GTGATACCGTGGCGCTTACATCCCCGACCACGACCGCTCACGACAGGGTTGCCGTGCAAGCGTTATCCTGCATAAGCCAA
CTGAATTATGAGGCCTTTGTGAAACAGCTGTTGATCGCTAAAACAGACATCGCGGGGCTGACACCCTATCAACTTCTAAT
GAAAGACGCCAAGCGCTATCAGATTAACGGTCAGTCTCTGCTACTTTCACAAATCGAAGTAGCATGCATGTCGGCAATTG
ACACTGCGCTCCCTGATCTGCTTGTCGCGTTAACAAAAGAGTGTCAGCTCAGCAATTTGGACATGGCTATGTTGGCTGTC
ACGGATATTATTCAGAAAAACGCAACGTTATATTTCTCAGAAAATAATGCGCTCGATCTCACATGCCTTTCTCTTCCCGG
CGTTATAAGTAGGAAAAAGGACATACTCCCGTGGCTGACGGCCGCGCTCTCAACCTCGTCGAGGTAATTTATGCCAATCT
ATAAACATGCTCTGATATTGCTCAGCGATGAAACAGATGGCCAACTCCTGCTGCAGGAGGTTGCAAAAGGGTTCCACGAA
CAAGGGACGGCCATCACCCTTGGACACCTCACTTCAGATTATCGGGAGTTAGACATTGCATCTGACTCATTAACCAAGGA
TCGCCAGTCGGCTGAAATTATTGCGGCCAAGGCCATGCTTAGCCGGCTGGTTGAAGCGGCGAGCTTTCCCGTGGATGTGA
AAGAAATCGTAACCATCAGTCGCTTTAAGGATGTCGAGGCCTGCGTCAAAGATTCCGATGTAGATTTGGTGATTATGGGA
CATAAAAACAGGCTGTTCGGGATGTTCTCCTCCCATTCCATTGAATTTATCAACCACCTGACCGTCGATGTGTTGATTAA
GCATATTACTACTCACTGACTTTCGAGGTTTATATGAGCTTTATTATTGACAAAATTGTTGCACGCGAAATTCTGGATTC
ACGGGGTAACCCAACTATAGAGGTCGATGTCACAACCCAATGTGGCTCTACTGCAAGAGCATCAGTCCCATCAGGAGCCA
GTACCGGTTCTCGCGAGGCCATTGAACGCCGCGACGGTGATAAAGCGCGTTTTGGTGGGAAAGGCGTTCTCCACGCAATC
GAAAGCGTCAACACCGAAATTTTTGATGAACTTAAAGGGCATGATGTACGCGATCAGCGCGGCATCGACGACATCATGAT
CGCCCTCGATGGGACTGAAAATAAAGCGCGTCTGGGGGCAAATGCTATTCTGGGCGTGTCGCTTGCCGTATCGAGGCTAG
CGGCTCAGCTATCGCATACGCCTTTGTACCGTTACCTGGGCGGAATTGGGGCAAATCTATTGCCGGTGCCCTGTATGAAT
ATAATCAATGGGGGTGTCCATGCCCGCGGACAAGGGGCTGACTTTCAGGAATACATGATTGCCCCCTGTGGTGCACCGAC
GTTCAGGGAGGCCGTGCGCTGGGGGAGTGAAGTGTATCAGGCACTTCGTCAGGTTCTTCTTGAGAAGGGATTATCGACCG
GCGTGGGGGATGAAGGCGGTTTTGCACCGGCTGTTTCTTCAAATCGCGAGCCTCTGGAGCTGATTGTTCTGGCCATTGAG
AAAGCTGGTTACCGCCCTGGTGAAGACATTGTGATCTGCATGGATCCTGCCTCCAGCGAGTTCTATAGTGATGGTAAATA
TCATCTGCGCACAGAAAATGCCGAGCTGACCTCACAGGAAATGACAAGCTACTATCAAACGCTGGTGAAAAACTTCCCGA
TTGCCCTGATTGAAGACGGTCTCGCTGAGGATGACTGGGCAGGCTGGAAAATTCTGCACGAGGCATTAGGAGATCAGGTT
GAACTGGTCGGTGATGACCTGTTTGTGACCAACGTGAAATATATCCAGCGCGGGATAGATGAAAATCTTGCCAACGCCGC
ATTGATTAAACTCAACCAGATTGGTTCCCTGAGTGAAACTTTTGACGCGGTTCAGCTTTGTCATGACAACAACTGGGGTG
CCTTTATCTCACACCGCAGCGGTGAGACGGTGGACAGTTTTATCGCCGATATGACAGTAGCCATGCGTGCTGGCCATCTT
AAAACAGGGGCGCCGTGCCGGGGCGAGCGTATCGAAAAATACAACCAGCTCATGCGAATTGAGGATGAGCTTGGCGCGTC
GGCGCAGTTCGCGGGAAAGTATGCCTTTAAATAACCTCAATGTGTGAGTAACCCTGGCGGTAACGCCGGGGTTACTAAGG
AGATGTAATGAAAGCTCACGTTTTTATTATTTCTATGCTGACCGGCATTGTCGCTACTTACGCTGTTTTATTCCTGGGAT
ACTTTTTCACCGGCAGGGCATTACCCACTGTGGGAGTCTTGATTATTGCACTTGTGGCAGGAGCCTCTGCGCAACAGTTG
TCTAGGCTGTTAATGTCCAATAGATAGTATCCAAGATGGATTATATCATCCGATACTGAATGCTATTATCGACATTATGA
GGCTATAGCAATAAATTCCACTTTTTGCTCATAGCAGACAGAGAGTTGTACACATTGCTCTGTGCTACCAACTGACGTTG
CTAACATCAGTTGGTGTTAATAATGGGGAGCAGGTCAATTGAGGGACTGCATGAGAGGTTCACTGCTCATGTGAGTTAAA
GATATTTATGGTTCATTAATAAAAACAATTTTCGTCATTAAGAGACTTAGTCTGGATGTAGCACTCGATGGAAGAAGAGA
TGGGTTTAGATTCTAACTAACTGATATATAATATAATTCGCAGGCTCTCCTTATGTGATAAAATTTACCTGCTTGACGGT
ATTGCATTTAAAAAAACGGGTGTTATTGTAAAAAAGCTAGCTCGTCTTTTTTATTACTTTTAAGGCGGTCTCAATTTAGC
GTACATATCTTTTCTTCTGAGCTTTACATTTTTTCTGTAATAATCATTTTCCATGATATGAAAATTATTTAAAAATAATT
GGGGGATTGAAATGTTAAGAGTATTTAATTTTTTATTTTATATGGTGCTGGCGTGCTGGGGTATTTCGGCTTTTGCACAA
GATATAACACAAAAACAGGTTGAAGTTTCCAATGGGGTAAGCTACGAGCTCATCGCCCGCTGGGATGTTGATCGTTTGAA
TAAAATATTAACTGTTGATACACCTGCATTTTCAGGTGTTGATGTGAAATACACAAAAGCTAAAAATGCCGTCAAACTCT
ATCGAGTGATATATCCTTCAATAATTCCAGAACGTGCCAATAAACCTACAATGACCTCAGGTCTGCTTGCCATTCCTGAT
ACCGCAGGTAAATCTTTTCCAATGGTTTCATATCAACATGGGACCGTTTATGGCAAACACCAAGTTCCTTCTTTTCCAGA
AGAGTCTCCTGAGACACAATTGATGATAGCGCAATTTGCCTCACAGGGTTATGTCGTTATTGGTGCTGATTATTTTGGCC
TGGGAGTCTCCAATGAACCCGAAGGTTATATGGTAAAAGGCAGTCATCAACAAGCAACATACGACATGATTAATTCATCG
CGGCAGATCCTGGCGCAAATGGGAGTTTCAAATCCTTCTCTTTTTCTGGCAGGGTGGTCACAAGGTGGTTTTGTCACCAT
GGCCCTGCTTGAAAAGCTTGAAGCTACAGGGATAAAAGTGCAAGCGACAGCAACGGCCAGCGCTCCTCTTGACGTTTTTG
CCCTCATGAATGGATTTCTTACCTTTCCGCGAAAATTTGATGCCGATTGGTTAAATAGTATTGTGATACTCTCGGCTTTT
GCTTATGAAAACTACTACGGTATTCCAGGTTTAGCACACTCTGTTATTACCGATGAGTATTATGATGTAGCGAAAAAAGC
CTATGACCGTCAACCTTTTAATCCAGCGGAAATTACATCTGATTTACATAAATTAATTCGTCCTGAATATTTCAATCCCC
AATATTTTGCAAATTCTGCCTATGGTCGTCTGATTAGTTCTGCTCAGGCCTATCGCTGGGTGATCGCCTCTCCTGTACAC
AACTACTACGGAGAAACGGACGAAGCGATAACAATAGGGGTAGGTAAAATGGCAATGACATATGCCGAGTCTATGGGGAA
TGGGAATACTTTAGTCGAGGCTATATCTACTGGGAAAACGACGCATAGGGGCACTTTTGCTACTGCTGTGCCACTCTGGA
AAAGCTGGTTTGATACTAAACAGTAGATTAACTCCTTTTTTATTCAGCTCATTACCTCTGATACTGTATTGTCAGAGGTA
ATGAATCGTCGCAGGTTTAAGAGACCACTCAGAGTCATTTATGGAGTGCCCCTTTCCAGTAGACATTTTCTGTCCTTACG
GTGAGGCCTTTTCGAAGGCCTCAGGGCTGACACCACCAAGATGACTGTGACGTCGGGTTTGGTTGTAGAACACTTCAATG
AAATCGGAGATATCCGCCCGGGCCATGTCTCTCTGGTATTTGTAGTGGAATACTAAATCTGGCCACCTGAATAGAGGTGA
TATCATCGCCTCATAGTCAAAACAGGTGACATTATGACCGGACGTAACAGACGTAATTTTAGCCCCGAGTTTCGCCTCGA
AGCTG
>k127_55479
TTTCCATTCCATATAATTTTAGTTACGCAGACTTCATGCTTTTGAGTATTGAATCTTCAAACATCCAAGGGACGTGGTGT
TGAAGGAAAAGGATAAACACGCTCATTCTGCCCACCGGATTGCGGAACTTCGGCTTTCTGGCGCTAATAAGATTAATATG
AAAAAAAGCCCCTATGCTGAGCGGCCTCTGCGTGAGGTATATCAGCTTACAGAAGCAGGTCACGACTTTTTACCGTACTG
GTCATGATGGGGGGCATGGGGGCGTAAGCATCGCGGTCAGGGCAGGCTGCTGCGGCTTTTGGATGACGGTACCGGCGAAG
ACGTCCAGGCTGTGGCAACAGATGCCAGAACTGGCGCTGAAATCGGCACCCGTCAGCTGAAGGTAAGTCTGCCAGATGCT
GAACCGCTATGAGATCGGTCTGGCCGTCAGCGGCGTAAGTCCTGACTGTCGGCTGACGGCCGGGCAGAGGTGAAAAAGCG
TTCAGAATATGCCGGAACCTGTGAAGAGGAATGCCCCGGAAGATTTAACGGGACCGGGTAGCATGGCTCATAATACGCAG
GCCAGCCGCTACGGAGTTACGCATCGCTGAATATGAAATCAATGAGGAGAATATATATGGGAACGATTAATGCGCTGAGT
GCTGATGCAGGTGTGTGGATCAACCAGCCTGATGAGTTTTTTCTTGAGGGGGATGAGCTAAGGTTCATCACCGGGCCCGG
CACGGATTTCTGGCAGCGGACCTATTACGGATTTCAGCGTCATAGCGGCCATGCCTTTGGTTATTTCGTAGAGGGTGATT
TTATGATGCAGGTGAAAATTACCGCTGAGTTTTCGCATCTTTATGATCAGGCAGGTATATTTCTGCAGGATGATGACACC
CATTGGATCAAGGCAGGGATAGAATTTAATGACGGTCAGCCATCCATAGGCTGCGTGGTCACCCGTGGTCTGTCTGACTG
GTCCCCCGGCATTTTTCCCGGAGAGCCGGGCAGTTTCTGGATGCGGGCAACGCTGGAAAAAGAGGCGCTGAGAATACAGT
ATTCAGCAGACGGCGAAACGTGGCCACTGCTGAGGTTGTGTCACTGGCCTGAACGTAAAAGGCTTTTCGCCGGCGTTATG
GCCTGCACACCGGAAAGACAAGGTCTCGAAGCAACCTTCAGTGACTTTATTGTTACCACTCCATCAGGCAAGCCGCTGCA
CGACCTGACATAGGCTGACGGCATGACGGTGCCATCTGATATCCGCAACAAATTGTCAGTGTCGTTAACTTCAGTAAAGA
CGGGCGGGTATTGTCTGAACATGCATGAGTGCCGGTGCTGGCTCTATAGCTGAAAAATTGCCGGATGCCTGATTCAGGTG
CAGTAAATGCTGAGTGTAAATTGCTTTGTACAGGCTTAGGATATCTTATCCGGAGCTTTCAATTTTTTTATAATTAAGTG
AGTTAAATGCGTACCTATCATTACCTGTTAAATAAATTTGACCAGCCGGACTCAGGTAAGCTCATATTAAGGATAATGCT
TGGCGGAATACTGATTTTTCACGGTATTCATAAAGCGCTATATGGTGTAGATGAAATCAGCGTGATGCTCGCATCGTTCG
GACTGCCTGCATTTTTAAGCTACGGGGTGTATATCGGGGAACTGATCGCGCCTGCGATGATCCTTCTGGGAGTACTGACG
AGACCTGCAGCCTTTTTTGTCATGATTAACATGATTATGGCATGGCTCCTGGCTGACGCTTCCAGCACCTTCAGGCTGGA
TGAACAGGGTGGATTAGCTATCGAAGGACTGCTTTTTTACTTTTTTTCTTCTCTTGCCATCGTGTTTCTGGGAGCCGGTA
AGTATGCCGTGATGAAATACAGCTAGCCTTTTAATCGTCACCCCTCTCAGGCTCTCCATACTTTGGGTAACAGGGCTGCC
GGTGAGGAAGCCGGCGGCCGGAAAGTAACCAGGGGCTTAAACCTCTCTTTTTTTTATCAGAAGAGTTCGCGATCCTTCTC
CCTGTCTCCTATTTCCCTTAGCACGCGGCAGGGGTTACCGGCGGCAAGCATGCCTGCCGGAATATCCCTGTTGACCACGC
TGCCGGCGCCAATGACGACATTTTCGCCGATGGAAACGCCCGGCAGAATACTGACGCCGGCGCCTATCCAGACGTTACTG
CCTATGCTGACAGGCTTTGCAAACTCCAGTCCGGCATTACGTCGTTCGGTATCAAGAGGGTGGCCTGCGGTATAAATACC
AACATTAGGGGCGATAAAAACGTTATTACCGATCCTGACTTCAGCCCCGTCAAGAATAATCAGGTTATGGTTAGCGTAAA
AATTATCGCCGATCATAATGTTGGATCCGTAGTCGCAGTAGAACGGGGGCTCTATTACGGGGTTTTCCCCGCATGCACGA
AAAAGGCCGTTAAGCAGCGCGCGGCGCCGTACGCAGGCGTCCGGGTCAGTCGCGTTGTAGTCCCGGCACTGTGTCTTCGC
CGCCGCACGCAGTTGCAGCACCCTTTTATCATTATTTGCGTC
>k127_199345
TAGCAGTGCTCCCAGCCTGCCTGTAATGCCAATTTGTAAGTTGTTTCTTTCCACCTAACCCACAGTTATTGACAGGACTC
CGAGGCGCTAGCCTGCTTACTGGCATAAGGTGAAGCGTCGCGGTTCACTTTGCCGATGGCGATCCGTAAAGATTCACGCC
AGCGTGTGCGCTGGCCTTTCAGTTGGCGTAACCACCAGTCCGGATTAACCAGGCGCGACATGGCAGCGATCGCGGAAACG
GCATCCAGCTTGCCTTTGCAATATTGTCCAGTACATCTGCGTGACATTAAAAGCCTGTGCCATACCGGCGATTGCCAGGG
AATTCGATGCAAAGATGTTTTCCCGGTATCGGGAAAAGAGACTTTTAGGGGATTTTTCACGCGGCAACAGAGTGAAGAAG
ATCACCCCACAAACGATCAATCTTGATTTCGCTCTGCCCTGTAACGCACCGATATACAGTTACCAGCCGGTCAATCATCG
CATGTGCTCCGCCACATGTTCGCTTCTCACTTCATGATGAAGGGGAGGAACATTCTCGTTTTGCAGCGTGTTCTAGGCCA
CACCGATATCAAAATGACAATGCGTTATGCCCACTTTGCACCCGAGCATCTTGAGGAAGCAGTGAGGCTAAACCCTCTGG
CTTAAATGGCGATAAAATGGCGGTGCAAATGGTGCATGGTGGCAATTAAAGGGCAAACGTGGCCGGTAATGTCAGTACCC
ACTTACACTTCAAGCCTGCATATACGTTAGAAACAGGCTTCCGCCCTGGGTTTTATGCCTCATGTGCTACTTTTTTAGAA
CGTATGGCTTATAGCTTTTAAACAGTACGCAGAAAAAGTCGCCAAAACGGCTAATGTGGAAAGATTTCCTGATATCACCC
AGTAAGCGCTTACTAACCCATTAAGCCTTATTCAGAAGGATATGTGCGGTGAATGCTTGCATTTTGGACAAAAGAAAAAC
GGCGTATCTCGTGAAAGATACGCCGTTTATTTTTATTTCTGCTTAAGGGGAATCAGGCAGCGACTTTTTTGCTACGCGAA
CTGACTTCTGCCAGGATCGCTTTATGCTTACTCTTCTCGCCGATCAGCTTATACCATCCAGAAAGCTTACGCAGGTCCGG
CAAGGTGGCCTTCTCATCCACATCGTAAGCGCTTAGTTTGTCGAGATATTCTTCGAAGATCGTGATGCAACGGCGCGCCC
ACTCGCCTTCCAGCGCCGATCCGGCGACAGCTCGCGGACGTCGCGGTAAGCGCGGGCGCAGCGGTTTGCTGGCTTCCGGT
GCAGATTCATCCACATAGGCAAACTTGATGGATACCACGGTTCTGCCCTGCTTTACTGGCTCCCAGACCACCGAAATATC
GGTATTGGCGTTGATCCGGTTGATCGTCGGCTCAAGGAGTTTCTGACGGAAGTCACGATAGTCCTCGTATTTGCCCGCCA
AACCGGCCTTCTCGCGCATCCAGTTGAGATCCAGCGTCACTTCTATGGCTTTACCGCTGCGACGCCCGTAGAGGTTCTTA
GCTTTGATGAGCCAGCCATACAGCCTTACGGAGAACGGCGTATCAAGTTTTGCGATATTAGCAAAATTCAATTTGGTAAA
AGATTCTTTAAGTTCATAAAGATACGGGGCAACATCCTGTCCGAATCGCAGAACCACTGCGCTGTGATCGTCGCTGCTCA
CATACTCAAGACGTGAAAACCAGGAGAGTTGTACAGTGCGGACCTTGCCGGTTTTTACATCCGGTTTGTAGATGGTGACC
GGCTTTTTCATCAGGCTTTCAGCGGCTTCGCGCAACTGGCGGTGGCTGCTGGTCGGGTTTACCCCGTAGATCCGCTGATA
GTCCTGAGGGAAAAGTCGATAAAGCGTATCTGGCTGAGGTTTCCTGCTATCAATTTGTGCCAGCGCCAGATTTAGCAGGC
GCATTTCATCCAGAGTGACGCTGTAAGCGCCTTCAAGAAGATCATTCCCCTGAACTACGGTGAGTTTATTCAGTTCCATG
TAGCAGGATCCATAAGTGGAAAGTAGGTAAATTATTCCACATAAAAAATACCGACGTAAAGTAAAAACAAGGGTTATTTA
T
>k127_19407
GTCGTGCGTACCAAAGAGGCTAAGAAGAAGTAAGGTAACACTATGGATAAGAAATCTGCTCGTATCCGTCGTGCGACCCG
CGCACGCCGCAAGCTCCAGGAGCTGGGTGCAACTCGCCTGGTGGTACATCGTACCCCGCGTCACATTTACGCACAGGTAA
TTGCACCGAACGGTTCTGAAGTTCTGGTAGCTGCTTCTACTGTAGAAAAAGCTATCGCTGAACAACTGAAGTACACCGGT
AACAAAGACGCGGCTGCAGCTGTGGGTAAAGCTGTCGCTGAACGCGCTCTGGAAAAAGGCATCAAAGATGTTTCCTTTGA
CCGTTCCGGGTTCCAATATCATGGTCGTGTCCAGGCACTGGCAGATGCTGCCCGTGAAGCTGGCCTTCAGTTCTAAGGTA
GAGGTGTAAGATGGCTCACATCGAAAAACAGGCTGGCGAACTGCAGGAAAAGCTGATCGCGGTTAACCGCGTATCTAAAA
CCGTAAAAGGTGGTCGTATTTTCTCCTTCACAGCTCTGACTGTTGTTGGTGATGGTAATGGCCGCGTTGGTTTTGGTTAC
GGTAAAGCGCGTGAAGTTCCAGCAGCGATCCAGAAAGCGATGGAAAAAGCCCGTCGCAATATGATTAACGTCGCGCTGAA
CCACGGCACCCTGCAGCACCCGGTTAAAGGTGTTCACACGGGTTCTCGTGTATTCATGCAGCCAGCTTCCGAAGGTACCG
GTATCATCGCCGGTGGTGCAATGCGCGCCGTTCTGGAAGTTGCTGGAGTTCATAACGTTCTGGCCAAAGCATATGGTTCC
ACAAACCCGATTAACGTGGTTCGTGCAACTATTGATGGCCTGGAAAATATGAATTCTCCAGAAATGGTCGCTGCCAAGCG
TGGTAAATCCGTTGAAGAAATTCTGGGGTAATTGACCATGGCAAAGACTATTAAAATCACTCAAACCCGCAGTGCAATCG
GTCGTCTGCCGAAACACAAGGCAACGCTGCTTGGCCTGGGTCTGCGTCGTATTGGTCATACCGTTGAGCGTGAGGATACT
CCCGCTGTTCGTGGTATGGTCAACGCGGTTTACTTCATGGTTAAAGTTGAGGAGTAAGAGATGCGTTTAAATACTCTGTC
TCCAGCCGAAGGCTCTAAAAAGGCGGGTAAACGCCTTGGTCGTGGTATCGGTTCTGGCCTCGGTAAAACCGGTGGTCGTG
GTCACAAAGGTCAGAACTCTCGTTCTGGCGGTGGCGTACGTCGCGGTTTCGAGGGTGGCCAGATGCCACTGTACCGTCGT
CTGCCGAAATTCGGTTTCACTTCTCGCAAATCAGCGATCACAGCCGAGATTCGTCTGTCTGACCTGGCGAAAGTTGAAGG
TGGCGTTGTAGACCTGAACACGCTAAAAGCTGCAAACATTATCGGTATCCAGATCGAGTTCGCGAAAGTGATCCTGGCTG
GTGAAGTTTCTACTCCGGTAACTGTGCGTGGTCTGCGTGTTTCTAAAGGCGCTCGTGCTGCTATCGAAGCTGCTGGCGGT
AAAATCGAGGAATAAGTAGCAGATGGCTAAACAACCGGGATTAGATTTTCAAAGTGCCAAAGGTGGCTTAGGCGAGCTGA
AACGCAGACTGTTGTTTGTAATCGGTGCGCTTATCGTGTTCCGTATTGGCTCTTTTATTCCGATCCCTGGTATTGATGCC
GCTGTACTTGCCAAACTGCTTGAGCAACAGCGAGGCACTATCATTGAAATGTTTAACATGTTCTCTGGTGGTGCTCTCAG
CCGTGCTTCTATCTTTGCATTGGGTATCATGCCGTATATTTCGGCATCGATTATTATCCAGCTGCTGACGGTGGTTCATC
CAACGTTGGCTGAAATCAAGAAAGAAGGGGAGTCTGGTCGTCGTAAGATCAGCCAGTACACCCGTTACGGCACTCTGGTG
CTGGCAATATTCCAGTCGATCGGTATTGCTACCGGTCTACCGAATATGCCTGGTATGCAAGGTCTGGTGTTAAACCCAGG
CTTTGCATTCTATTTCACCGCTGTTGTTAGTCTGGTCACAGGAACAATGTTCCTGATGTGGCTCGGCGAACAGATTACTG
AACGA
>k127_235543
TCATCCCACTGATCAATAAAGGCGGTGGCGCAGGCATTCAGGTAACCGCCTACACCCAGACCCTTAGCGATATCGAAGCG
CGCATCGGCAACAGAGCCAAGGCAGGCCAGGTAATCGGCAACTTTAACACTCTGCAGATGCTCCGCGTGCGCGAAACCGC
GACCGCGGAACTGCTCACCCAGCAGCTGCCCAAGGTTAATGTGCTGACCAAGACCCTGGTCTCGGGTGCGACCGACACCT
CCGATCCGGAGGCGAACACGGACTTCACCTCGTCCTCACAGGACCGTGTCAGCAGCACAAGCGTGCCGCTGATCGAGCCT
GCTCACATCGTCAGTTTGCCCAAGGGGCAAATGTTCTCCTTCCAGGCCGGGGGCCAGCTATGGAAAGTCCGCATGCCGTT
GCCAAAACCCTCCAACGACGATGCCATGCCCAAGGACCTGCAGGAGCTCACCCAGATGATGCGGGCGGCTTACAACGAGC
AGGCGGGTCAATGGTGGAGTGCAAGCGCTGGTGGCCCGACTACAAACTTCGATTTGGATCAGGTGGGCTAGTCCTGTCCC
ACCACAGGAGTCGCTGCAGCAGCAAGCTATTCAGAAGGTTTCGTGACGATACCAAATGCAAAGCACAATGGAGTGAACGA
TGGCCACTTCCGTCCGGAACATGCCGCCACAACCGATCCAGCGCCGAGGATTGATCATCTCGGCGATCGGCTTAGTACTG
CGCATCATCAGTCTGTTAATTGCCTCATTGCTGCTCTCGATCTTGATCGAGTGGGCAGGCCTGCTTTTCTTCTGGGGGGA
TCAAGGCTGGAGACACAGCCAAGGCATGCTGACTAATGAACTGGGTTGGCTTAGCGAGCACTTCAAATCTTCACTGATTC
TCCAACAACCCAGGCAGATGATCGTCCAGGTATTGGATCTCCTCACCCAGTGGCTTTTGGTCGAAACTGGATTTGCGGAC
TTTGCTCTTCAGGCACGGGTGTCGAGCCAGGAAAACGGGTTCTGGCACTGGACCTATCAGCTCTACATGAGTATTGAAGA
TTTCGTGCTAGCCGCGGTGTACGTTACCTTCACCTTCGTAGTGCGGCTGACCATTCTGGTCTTAGTCACGCCGCTGTTCT
TACTGAGCATGCTCACTGGCTTTGTTGATGGGTTAATGCGCCGTGACCTGCGCAAATTTGGCTCGGGACTAGAAAGCAGC
TTTGTCTATCACCGCGCTAAGCAGGCAGTGTTACCACTGCTGATCGTGCCCTGGATTATTTACCTATCCCTACCGTTGTC
GCTCAATCCCATGGCGATTTTTTTGCCTTGCGCGCTGATGCTCGGCATAGCAACTGCTATCACCTCGGCAACGTTCAAAA
AATATCTTTGATAGAACGTAGTGCTGGAATGTAATGCACGAGGTTGCTACAGCCAGAGAGAAAGGAACGCCACTCCGGTG
CGTGGGATTATGGTAGTACGGATAGTTGATGGCGCCGTTGTAGAGCCTGTAGGCTTGGACTTGCCGCTGCCAAACCGGAC
ACCAATTCCCCGTAAATTGATGCTGCCGCGGAGCGCCTGAACTCCCTCAGCAACAAGGGTGAGTGCGCAATCCATTTTCG
CGACTGGGCGATCTCCACGGCCTCTTTGAGGATTTCTGCTTCCATCGTTTTCTTGCCCAGCATCCGTTGCAGTTCAAGGA
TCTGCTTGAGCGCATCGCTCAACTCGGAGGCAGGCACCACAGCTTCGCCAGCACTGACCGCCGACAAGCTGCCGTCCTGA
TACAACTTGCGCCACAGGAACAGCTGGTTGGCATTGATGCCATTGCGCCGAGCCACCACTGAAACGCTTTTCCCCGGCTC
AAGACTCTCGCGAACCATGGTCAGTTTTTGCTCTGGGCTCCAACGGCGCCGCCGCTCCTGGCCCAAAAGCTCCCCACTCT
TATCGTTACTGTTAGTCATAAACATAACCGTTTGCCTATCCCTTATCGTAAGAGGGAAACGGTGTCCTGTCTTTCATGGG
GCTCGTTCCAACCGCAGCGCTTCTCCCCCTACAAAGCTCTATTGAAGAAGTGATAGCCAAACGACATCACCGCTCTCAAG
GCGTTCCAAAACTGTACAAAAATAAATATCTGTACAGCTTTTCATAAAGTTATCAATCTGAATGCCGACAGGATGACTGA
AACCTTTAATTACATGAAACGTGATTAGCCGAATGAGCCAGACAGAGCCAGGCATTCGAGAAAATGGAGCGTTCTCAACA
AAAAACCAACTACAAACCATCCCATTCCGGGCTGTGAGAACTCTATGAATATCCTTGCTCCTGCCGTACACCTGGCTAAC
CGATCACGCTTCCCCACGAAATTTGGTGTGCTCGCAATCATTGTCTTCATCCCTCTGGTTCTACTCGGTACGCGCGTCAT
CCATCAGATAAACGAGAGCCTTGAGGTTATTCGCTCGGAACAAGTGGGCCAGCGCTATCTGTTGGACGTCACACCTGTAC
TGCGCTTATCAATGTTGCAACGCGCGTTGACGAACCGCTTTCTCAGCGGTGATAGAACCGCTCAAGCCGATCTATCGGCT
AACCAGGCGAAGCTGGAAGACGCGTTTTCGAAACTGACCGCCACCGATAGGCAATTCAACACGCAGCTTGAAACCGGTGA
TCGCGTGCAGCGTCTGCACACGGCGGCACAGCGGTTGATCGAGCAGGCAAAGGCCGATGCTAACCAAAACGAGATGTTCG
ACAACTGGAACGATCAACTCACCGAGACATTGAACTTCGTGTACTACGTATCGGCCACGTCGGGCATGGTGTTGGATGAA
GATTACGCATCGCTGTTCATGATCGACCAGAGCACCTTGAGGCTGCCACGGCAAATCAACATCGTCGGGCAATTGCGCGG
GCTTGCCAGCGGACTGCATAACGGACAAACGTTGAGTCCGGGTGCGCGCAGCGTTATCAAGTCGATGCTCAAAAATGAGT
TACTCATCCACAAAGAACTTCAACAAAGCCTGGCCCTGTTGCGTCGCAGAGAACCTGCCCTCGCCGATAGTATTCAGGCA
CCGATCACCAGTGCTTTTGTGAGCCTGGACAGTTTCCGTGCCGACCTTGAAGTATTGATTGACGCACCAAGCGACACCAT
CACCGGCGTTCAGAATCTGCCAGCCAAAGGCAATGCGGTGGTGGCTGAGTTGTACAAGGCGCAAGACACGTTGCAAGACT
CACTACTGAATACGCTTGAACGCCGAGTTCAGGAAAAAACTTCGGAACGGCTATTCATTCTAGGCATGTTTGTCGTTCTT
GGCCTGCTGCTGGTGTATGTGTTCAGCGGCATCTACAGCGCCATGCGTCGCACGATCAACGATGTTTTGATCGTCACCCA
ACTCATTGCTAAGGGCGACCTGAGCGTGCGCATTCAAGTGCGCGGCAAGGATGAAATGGCCGACGTAGGCAACGGCCTTA
ACCATATGGTGCAAGCCTTTAGCTCCTCGCTGGCCCAGGTCGAGCGCAGTTCACAATCGGTCTCCGATGCGGCGGAGCGC
ATTGGGGTGTCGATTGACCGGGCAAAACGCTCGATGAGCGCACAGCAAAGCGAAACTGAACAAGTCGCTACGGCTATCAA
CGAGATGACCACCAGCGTTGCGGACGTGGCGCAAAACACCGAAGGTGCTGCCCACGCCGCTGAGCACGCCAGCCAGTCCT
CCAACACCGGCCTGGCGAAGATGCAGGAAACCCGCGTGACTATTGAAGCCTTGGCCGATGAGGTGGAGCGCAGTGCCCAA
AAGGTTTCGGCGCTTGCGCAACACAGCCAGCAGATCGGCGGCGTTATTGAGGTGATCCGTAACATTGCTGATCAAACGAA
CCTGCTGGCGTTGAACGCGGCCATTGAGGCGGCCCGCGCCGGTGAGCAGGGTCGAGGATTCGCGGTGGTCGCCGACGAGG
TCAGAACTCTGGCCTCGCGCACACAAAACTCGACCGAAGAGATCCGTGGGATTATCCAGGAGCTGCAACTGGCGACAGGC
GACGCCGTCGAGCAAATGAAAGCCGGCAAACTACGTGCGCGGGAGTGTATCGAGTCGGCTGATCAGGCCTCGACCAGCCT
GGATGCAATCAATGATGGCGTTGAGCAAATCGTCGGCATGAACACTCAGATAGCCAGCGCGGCGGTTCAGCAGCACGCGG
TGTCGGAGGATATCAATCGCAATGTGACCGAGATTCGTAACGGTAGCGTTGCGCTGATGGAGGGCATAGAGGACAACGCT
GTGACTGCGGAGGAGCTTTCGCTGTTGGCTGGGGAACTGCGTACTGTCGTTACGCGTTTCAAGCTATAGCCGGCACAGGG
AAGGGGGTAACACCTATTTATAGAGTTCCCCCAGTCTTTGCTTACGCGCCTACCGACAGCGCGTTGATCAATCATAAACG
AAGGGCACCCAGAATTTCATAGGGTCTAAAAGTTGAGTCTTCTTCTTCCTTCGAGTGTCTATTACTCTCGTAACGTGAAA
ATACTAATTACTCAGGAAACTTCCATGTCCACACTCGCAGAATTCCGCCAACTCGAAAAACACCTTGCCGAACAACTCCA
GGCGCTCGAAGCTCTCAAGGGCGATGCTGGCCTGAAGCAAGAAATAGAATTTGAAACGAAGCTGCGCGATTTGCTTGCAA
AATATGGCTACAGCCTCAAAGACTTGGTCAACCTACTTGATCCAGATGCCAGGCGTCGCGCTCCAGTTTCTGAGCCAAAA
ACCGGCATACGCAAAGCCCGCAAGGTGAAGGTTTATAAGAACCCGCACACAGGTGAAACCATCGAAACGAAAGGTGGCAA
CCACAGAGGCTTGAAACAGTGGAAAAGTGAGCACGGCGCATCGACTGTAGAGTCTTGGCTCGCCAAGTAATCTCTGTCGA
GTACAAAGGGCCCATTAGCGGCCATTTTTTTTGGGCTCAACTTTTGGCGCGCCGGCAGCACTCCGAACAGTAACGAACCT
CTTCCCAGCAGCGGGCCTATTTTTTCCTCCAAGTGAAAGGAAGGCCGCACGTAAGGCAGTTTTTTATCGGAAGCTCGCTC
TTTTCCACAGCCGCACCCATGTTGATTGGTGAGCAGTTTACTTCGACATACGTTATCAATTTTCAAAATTGAATCATTGA
GAGCTCCGTATTTGAAGTGCTTTTCCCGGCGGGATAATGTTATTTATCTATCCATACCGTTTTCGCTCAACCCCATGGCG
ATTTTTTTGCCTTGCGTGGTGATGATCGGAATAGCAACTGCTATCACCGCAGCGCCGTTAAAAAATATCTTTGATAGAGC
GCACTGCTGGAGTGCTAAACCATCCCGATTAAACTAGGCAATATGACGACAATACTGAAGGTCGCAGCAACTAATCACTA
GTAGTGAAATGGCGGCCTTTATTGTTGATAATAATTGATTTGGCCGATCTCGCTTGCGTTGGCTCGGATTGCACCTCACT
TTGCCTCCACCTGCGCTGTTGAGCGTCCTTGAGACTTTCGAGCCGGCCCCGAACGAACTTCTGCATGTCTAGGAACCTCA
AGGCGCTTCGGATTGAAGCGAGGCTTACTATCAGTATCTCTTTTGCTTCAACTGTGGCTGCTTTTTGTTCACCCGTCAGA
ATCGCATTGAAAATCTCCCACCTCCGCCCTCAGAGCGGAATAAAACGGCTTAAATATTGCATATAAATATAAGTGAGCCA
CACCGTCTGGGAATTATTCGACAAGGCACACGGCGAGGCACAACGTCCCTTGGACGGTAAACCAACTCTGATTTAACGAT
CGAGATCTTTTCAGGCTATCTCTAAAGTTAAAACCATATTGGTCGATACCTAATATTGGCACACACGTTTCTCATGCCTA
GAACAAAAACTTCTCTATACAGCCACGGATAGGCACGTTTCAGGAATAAACATCATGTTCGACAGGCTAAGCATCTCGCA
AAAACTCTATTTAAGTTTCACGTTAGTCGTTGTATTAATCGGCATGCTGGTGGCGAGTGCTTATAAAGGCTTCGAAGCAG
TGGAAAACGCTACAGATAGTAACGTTCACACCTACAAAGTCATTAGCGCTGCTCAGTCGGCTCTCGAACAGTTGATCAAC
ATAGAAACCGGTATGCGAGGTTTCGTCATTTCTTCAAAAGACACATTTCTAGAGCCGTTAGTGGCCGGCGAAAAGCGTTT
TTCGGAACAGTTAGACCTGCTGAAACGTCTGACGACGGACAATCCGGCGCAGCAGCAGCGGTTGGTTTTATTGGGCGACA
CACAAAAGCGCTGGCTCGAGGAAGATATCGATCCAATCATCGCCCTCCGCAGAAGCCTAACCGTGCGTAACATGCCTGAC
GACGAGCTAGACACTCGCATCACCTCCGGTGCCGACAAAGCCAAGATGGACAGCATGCGCGCGACATTGGCCGAAATCAC
CGCTACCGAAAACGCGCTGCTGGCGACAAGAAGTCAGGAAATGGTCGACTCCAAACGTCTCGCCCTCACCATTTTATTCT
TGGGCGGAGCTTCGGCGGCAATCCTATCGTTGATTCTGGCGACTACGCTGGGGCGCAGCACTACCCGGCGCCTGCAATTG
GCGATCGATGCTGCAACTGCAATTGCCAACGGGAAACTGGATACGGTGATCGATACCAGCAGCCATGACGAGTTGCCAAA
AGCCTTCGATCGCATGCAAAAGCGCCTACGTGAAATGATTCAACAGATTAGCCAGGCCGCAAATCAACTAGTGGTCTCTG
TGCAACAAATTTCCGGTGCGTCGGAGCAACTGTCCGGCGCAATCCAGGAGCAGTCGACGTCGGCTTCAATGATGGCCGCC
ACCATCGAAGAGTTGACCGTCAGCATCCACCACGTGTCCGAAAACGCCGATGAGGCCCACCAGCTTGCCACTCGCTCGGG
CCAGCAATCCAAAGACGGTGCGCAGGTCATCGAAAATACGCTGTCCAGCATGAATGGCATTGCCAAGACCGTGCAGCACT
CTTCCACCCAAGTAGCTGGGTTGGGCCAGCATTCCGAGCAGATCTCTTCAATCATCAGCGTGATTCAGGGTATTGCCGAT
CAGACCAATCTACTGGCGCTCAACGCCGCCATCGAGGCAGCGCGGGCGGGCGAACAAGGTCGCGGATTTGCCGTAGTGGC
CGATGAGGTGCGCCTACTTGCACAGAATACAGGCAAGTCGACACAAGAGATCGCGACCATGATCGAGAAAATCCAGGCCG
GCGTGCGCGACACCGTCGAAAGCATGCGCGGTGGTGTTCTGGAAGTGAATCAGGGAGTAGAAATGGCAGGTACCGCTGGC
GCCGCTATCGTCGAGATCCGTGATAGTTCGGAAAAAGTGTTGCAGGTGGTCGATCAAATTTCGTTCGCTCTGCGTGAGCA
AACTGCGGCCAGCCAAGACGTTGCGCGCAACGTTGAACGCACCGCGCAAATGGCGGAGATGAACAACGTTTCAGTGCAGG
AATTGCTCAAGACCAGCGGCGGTTTGAAGAACCTTGCCACCAGTCTTCAGCAAGAAGTGAGCAAATTTCAGCTGTAGTAG
TGAGAGGGCCGATCATCCACCTTGATCTGGCCCGACTATCGCCTGCCCTCCTCCTTTACAACCGAGCATTGTGGTTGGCC
AGAGCCCATCAGCGCGGCGGTATCGCGACTGATGACCCGGCCTGGCCATGCGCAGTTCCTCGCGTGTCGATAGCCGTGTA
GGAATTTCCCCAGCCTTCTGCATCCAAGCCTCCGCCTACTACGTCACGCCCGTTGAATCAACGCCGGTCCGTGCTAACCA
CGCCAGTACTCGCTGCGTCGGGCGCACATACGGCACCTGTCAGATATTCCCACGAAACCAGGGACTATCAATCTTGAGTG
AGATTAACTGCCGATCACTGAATCCCCGTGGACGCCGTCATCAACGTTTGTCAGTCGACATTAATGTGCACTGTGGGCAG
ATGTTTCTATCTCGATTCTGACCCTGACATTGAGCGTACCTCTACAGGCCTCACTTTAGACTAATCTAATCAAAACCTTG
GTAGACGTTTACAAATCGAGATCGTATTTGCTTCCTAATAAGTCATTTCTGTGGGCTCACCGCCTCGACGCGGTAACCGA
GCTCGCTACATGGTCAGGTGCTATAACAAAATAAAATGACGCAGCGTGTTTCATGTTTTTTACTGCTGAGCACTAGCCCT
CAGTTGGATGATAGCCCCAATAACCAAATGGGCTATCCACATGCCGACTGTATTTTGCCGAATCTGCTGTCTGCTCGTAC
TGACCACGTTCAATAGTGGCAGCTATGCCGCATCTGCTCATGAACAGGATCAGTTGAGTCTGATTTTGCAGCAACTCGAT
ACTATCGAGCATCTTGCGACACGAGCCAAGATAGCTAGCCCGACTGAATCATTCGAACGTTACCGCTTTGACTATCCCCG
CCTAACTGAAGACATCCAACGCATCCGCCAGGGTGTGCAGGACTATCTCTCCCCCTCCCGCGCTCAACCTCGCGACTCCA
CTGAGTTGGTCGGAGAATACCGTCTCGACACACCATCCGCAGAGTCCTCGCCATGAGCATGACTGACGCCCAGACCGCCG
CCTTTCAAAACGCTTCCGGCTTCTCGGCACAGAGCAGCTCGACACTGTGGCTGTCCTTGGTTCTCGTCCTGGCTTTGCTG
TGGTGTGCCTGGGTGATGTGGACCGCTTACCGGGGCTGGGCGACAGGAAGCGTGCGCTTTGGTGCCTTTGGCGGCAGTAC
TGCGCGCGTACTGCTCACCTTGCTGATTTTGATGTTCTTCACCCTGTCCTAAAAATCGGAGATCGCCATCATGCTCAAGT
GCCTTGCCCCTCTCAAAAACAACCTGCGTGATCGTACAAGCCAACGCTTGATCGGTCTGCTGCTGGTCCTTGGTCCAGGC
CTAGCTTTTGCCGAACTACCGACCATGGAGGCGCCTTCCCGAGGCGAAGGGTCCGGATTGATCGATACGATCAAAAACTA
CGCCTACGACGGCGGTATTTTACTCGGTCTACTGATTGCCCTGCTCACGTTTCTCGGCGTGGCCTGGCATTCCCTGACCG
TATTCGCCGATGTCCAAAACCAGCGCAAGACCTGGAAAGACCTCGGCGCGGTAGTTGGTATCGGCCCCCTGTTGGTAGTG
ATCATCATCTGGTTTCTCACCAAAGCTGCCGCGATTCTGTGAGGTTGCCATGAACGACACTATCGAACGTCTTGCCGACG
GCACTTTAGTCTTTCTGCCAGAGCGACTCAATCGAGATCCAGCCGTATTGCGCGGTTTAACCAATGATGAAATGTGGGTG
GCCCTAGGCACCGGCGCCGTCATTGGCCTGCTGGTGGGCATTCCTATGGCGATCGTCACCGCCTCGATTGCCGTGGCGCC
GACCAGCATGATCGCAGGCATGACAGTGGTGTTATTGGTCGGGGGCACGCTACTGCGTCGGGCCAAACGGGCTCGTCCCG
AGACCTGGTTGTACCGCAAGCTCGAATGGATACTCGCCAGCCGTTGGCGCCTGGGGCGTGGAAGTTTGATTCTCCACTCT
GGCGCCTGGACAGTTCGCCGTTCGCGTCGACTTCGCCCCGCCCTGTCCCGGTGGCAGCCATGAGTCGATTTCGAAACAAG
GTCGATGCCCAACAGGCCCATATCTTCAGCCTGCGTCTCGCGATAGTGATGCTCGCTCTACTAAGCGCCGGACTATGGTA
TGGCTGGCGCTCAGCACCGACCGATCTGACCGTGCATGTCCCCCCTGATCTGCGCGCGGGCAGCACGCGCAAGTGGTGGG
ATGTTCCCCCAGAGAATGTGTATGCCTTTGCCCTGTACATCTTTGGCCAACTCAACCGCTGGCCCTCGGATGGCGAGCAG
GATTATCGCCGCGCCATCTATGGCTTGCAGTCCTACCTGACACCCGCCTGCAAGGCCTTCCTCGACGGCGACTACGAGTA
TCGCAAGGCCGCCGGCGAACTGCGTCAACGGGTGCGTGGCGTCTACGAAATTCTAGGCCGAGGCTACAGTGAAGATCCGG
AACTGCGGGTCAAGCAACTTGATCGCGACAGCTGGTTGGTCACACTCGACCTCAACGCTGATGAGTATTACGCCGCCGAA
CCGGTGAAACGGGTGGTCGTGCGTTATCCGTTACGGGTGGTGCGTTTCGATCTGGACCCCGAACGCAATAAGTGGGGCCT
TGCACTGGATTGCTATCAGGGTACGCCGCAAAAAATCTCCCTGCCTGGAGGTAAGCCATGAAGCGGATTTCTACCCTGGG
ACTCACCTTCACACTGATGCTATCGGGCGCTACGGCGCAGGCCGTCGAACTGATGCACTGGGAACGCCTACCGCTCGCGG
TCCCACTGGTGATCAATCAGGAACGAGTGGTCTTTGTCGATGAAGCTATTCGTGTCGGCGTGCCTTCCACTCTGAAGGAT
AAACTGCGCGTGCAATCAACCGGAGGCACGCTGTACCTGCGCGCGTCGGAAGCCATTGCACCGACACGACTGCAACTGCA
ATCGGTCAAGACGGGCGAGATCATCCTCTTGGATATCGCAGCCACGCCTGGCGATCAACCGCTGGAGCCCGTGCGTATTC
TCAAGAATGCTCCGATGCAAGCTATCGAGTCTGAATCGAGCACCGTCGCTGTTCCAGAACGTACGCCGATCCCGGCCGCG
TTGACGCGCTACGCCGCGCAAAGCCTGTACGGTCCGTTGCGCACCGTGGAGTCCCTGCCCGGCGTACGCCGCGTCCCGCT
CAAGCTGCGTACCGAACTGCCGACCCTGCTGCCGAGCGAAAACGTTTCCAGCACACCCATCGCCGCCTGGCGGCTCGGTG
ACTATTGGGTGACGGCCGTGAAGTTGCGCAATCGAGGTACAGCGACGGTGCAACTAGATCCGCGTCAGCTTCAGGCAAAA
CTGTTCGCCGCGACCTTCCAGCATGCTTTCCTCGGGCCGGTCGGCAGTGCGGAAGACACCACGATTGCCTACCTCATCAC
GCGCGGTGCCGGCCTCGAACACGCCGTGATGCTTCCGCCCGTTGCGCGAGGTACTGACGATGAAGGCTAACGCCTTGCTC
AAATGGCTGGTACCGGCTGCGCTGCTGGGCGTGGTTCTGATCATCATGAAAAGCTGGGTCGCGGGAGGCAGTACGCCCTC
TCCAGAGCACCCAGTTGATCAGGGCGATATTCAATTATCTGCCGAGCAAGCCAAGTCGCTCGGCATTGCGGGCGATACCC
CACGCGACACGGTCGCCACCTTGGTAGGCCAAGTGAAAGCCATGCGCAGCGACATGCTCGGTTTGAAGAAACACAATGAT
TCACTGCAGACGGAGAACAACCGCCTGCGCGAGCGGGAAAACAGTGTTGATTCGCGTATTCAGACGGCGCTTGGCAGCGT
GACCCAGCAGGTCGACGAAGGCCGTCGACAAGCCAACGAGGCCCGACTCAAAGCAGAACAAGACACTCGTCAGGCTCGCG
GTCTACTAACGCAATTGCAGGAGCAGTTGTCGGGGCTGGCCGGCAAAGGCAAGGATATGCCGATCGGACTGGGGCTTGAA
CCGGGCGATGGGGACCAGTTCGAAGGGCGGCATTCTGCCAACGATGCGCTGCAGTGGATTGAACCCTCGGATACTCCCTC
CACCGAAGCCCGAGGCAAAACCAAGACATCCTCCGTACCGAGTCTGCCTAATGCCTACAACTCGCTCGAGGGTTTGAAGG
ACAATGCCATCGACCGCAGCCAAAAGCAGTTACGCGAGGTCACCAAGGGTGAGCGTGACCTGACGCGATCCGGTGATCGT
ACCGAAGGTGCGAAGCCGGTCTACACCATTCCCGAAAATGCGACATTGATGGGCTCGGTCGCCATGACCGCGCTGATTGG
CCGAGTCCCTGTGGATGGCACCGTGAATGATCCCTATCCCTTCAAGGTGCTGGTCGGTCCGGAGAACCTGACGGCCAACG
GCATCGACCTGCCGGACGTCGCTGGGGCCGTCATGAGCGGCACGGCGTCCGGTGACTGGACCTTGTCCTGCGTACGCGGA
CAGGTCGAGTCGATCACCTTTGTGTTTACCGATGGCACCATCCGCACGGTGCCTCAGCCAAAAACGGTCGCCAACCGCAA
TGCCTCGGCCACCCAAAGCTCAAACACTGACAAGATCCGCGGTGGACTCGGTTACCTCTCCGATCCGTATGGCATTCCTT
GCATTGCCGGCGAGCGTCGCTCGAATGCTCAGCAGTACCTCGGCAGCCAGACTCTGATCACTGCCGCCGGTGCTGGAGTT
GCCGCCTTGCTCGGGAATGAACGGAACAACAGCAGCATCATCAGTTCGGGCGGCAGTGCCTTCGGGGTCACTAACAACAG
TGGTAATAGCGCACTGACCTCCATTCTCAGTGGTGGGGCCAGCGACATTCGAGAGTGGGTCAGCAAACTGTATGGCGAAG
CCTTTGCTGCCGTGTACGTACCACCGGCGGCAGAAGTCGCCCTTCACCTCGACCATGAGATCACCATCGATTACGAGCCT
AAGGGCCGGAGCGTTCGCCATGAAAAAGATCCTAAGTCTCTATCTGACCTGGATTAGCTTGCTCTGCTGGGTCCTGACGG
GGTGTTCCACTGACAAGGACACACTGTTGCCGCATGGCGAGCAAACCATGCTGGACATCTGGAACGGCGCCGGCTCACAG
GGTACTCAACAGCAACTGTTGGATGCTCGGCAACAGTTGCGTCGCCCGTTGGCTCAAACAGATCTCTCCGCTGCGCTCCA
GGAACCGTATACGCGTACAGCAGCGAATGAAATTCGCAACCTGTTCCCTCGCCTGCCCAATCCTGATTTGGTGATGTACG
TGTATCCGCATCTGAGTGGTACCGAGCAGGCACCAGTGCCGGGGTACTCGACCGTCTTTCCATTCTACCAACGGGTGCAG
TACGCACTGCCGGGTGAGCGTCAGGAAGATCTGTAATGTGTAGCAACGATGCGGGCAACCGCACTTATGCCTGGAAAGCC
TGGCGCAACCCACTGCGCCCACGCGCCACATTGGCTGACGAAGCAGCGCTCTATGCGCACAACCCCAGCTTCACCGATCA
TCTGCCGTGGGTCGAATACCTCGAAACCGAGCAGTGTTTTCTACTAGATGACAATCGCTCTGTGGGTGCGGTTTTCGAGC
TACTGCCCATCGGCACCGAAGGGCGCGAACCCGATTGGCTAATGGCAGCCCGCGATGCCCTCGAAGATGCCCTGCAGGAT
AGCTTTGACGAGCTGGATCAAGCGCCTTGGGTGGCGCAATTTTTCTGCCAGGACGACAACGACTTCACCCCCTACCTGAC
CCGGCTCACCGACTATATTCAGGACGGCGCCCGAGGCACGGTTTTCACCGAAGCGTACCTGGAACTTATTCGCCGACATT
TGAAAGCCATCTCCAAGCCCGGCGGCCTGTTCGAGGATAAGGTAGTCACGCGCCTGCCCTGGCGAGGAAACAACCGTCGG
GTGCGATTGGTGATCTATCGCTGGCTTGAGTCTGTCGGTGAGGAGACGGGACTCAACCCAGTGCAATCGCTGCAACAAAC
TTGCGAACGTGTCGCTGTTTCATTGCAGGCGTGCGGGGTGCAATCGACGCGAGTCGATGGCCGAGGTTTGTATGCATGGT
TGTTGCCCTGGTTCAATCCAGCCCCCAAGCTCACAGATGAATCGCCCGAAGATTTCTACCGCTGCGTGGCCTATCCGGAG
TCCGGCGAAGGCGAATCGCTGGAGCTGCCCTTCGATCATGACTTTACCGAACGCCTGTTCTTCAACGAACCGCATTCGGA
CGTGCAGCATGGACTCTGGTTTTTTGATGGTCAGCCCCACCGGGTCATGGTGGTGGACAAGCTGCGCCGGGCGCCATTGA
TTGGTCAACTCACTGGCGAAATCCGCAAGGGAGACGCGGTGAATGCCCTGTTCGACCAGTTACCCGAAGGCACGGTGATG
AGTCTAACCTTGGTGGTCAAACCGCAGGATGTACTCGAGGATCAGTTGAACCGTCTGGCCCGCAAAGCGATCGGTGAGAA
CCTTGCCTCGACCCAGGCCCGTCAGGATGTTGAAGAGGCTCGTGCGATCATCGGCCGTCAGCACAAGCTTTACCGCGGCA
CGATGGCGTTTTACGTGCGCGGTTACGATGAACAGCAACTGCACCAGCGCTCAGTCGGCCTGGCTAACGCGCTGTTGGGC
GCGGGGCTACAACCGGTACGTGAGGGGGATGAAGTCGCCGCCTGCAACAGCTACCTGCGTTGGTTACCGATGGTTTACAA
CCCAGCCCGCGACACACGTAACTGGTACACACGCCTGATGTTCGCCCAACACCTGGCAAACCTCGTTCCAGTCTGGGGCC
GCAGCATTGGCACCGGCCACCCGGGTATCACGCTGTTTAATCGTGGTGGGTCGCCTCTGAGCTTTGATCCGTTGTCACGT
TTAGATCGGGCAATGAACGGCCATCTGCTGTTATTCGGCCCCACCGGTGCCGGCAAGTCAGCGACCCTAGTCACCTTGTT
GATGCAGATCATGGCTATATACCGCCCTCGCCTATTTATCGTAGAGGCTGGCAACTCGTTCGGCCTGCAGGGCGACTACT
TCGCCACACAGGGCTTGTCGATCAACAAGGTTCAATTGAAACCTAGTACCGCGGTCAACCTCGCCCCGTTCGCCGATGCC
TGGCGCCTGGTAGAGCAGCCGGATCAGGTGGCGAGTCTATCGATCGATGAGTGGGACGATGAGGTGGTAACCAGTCGCGA
AGACCAGCGCGATGTTCTCGGCGAACTGGAAATCACCGCCCGCCTGATGATCACCGGCGGCGAAGCCAAGGAAGAAGCGC
GCCTGAGTAGAGCTGATCGTAGCTTGATCCGCGAGTGTATTCTTGATGCGGCACAGACCTGTGTCGCAGCGAAACGCCAG
GTACTGACCCGCGACGTGCGCGACGCGTTGCTGCGCGTCGCCGCCGACCCGCACTTGCCAGAGAAGCGTCGCGAGCGTGC
CCAGGAAATGGGCGAGTCCATGGATCTGTTTTGCCAGGGTTTCGAGGGTGAACTGTTCGATCGTGAAGGCACGCCTTGGC
CCGAGAGCGATGTGACCATTGTCGATCTAGCCACCTACGCTCGCGAAGGCTACGAGGCACAGATGTCCATCAGCTACATC
AGCCTGATGAACACCGTGAATAACCTTGCCGAACGAGACCAGTACCTGGGCCGACCGATCATCATGGTCACCGACGAGGG
CCATATCATCACCAAGAACCCGCTGCTGGCACCCTTCGTGGTCAAGGGCACGAAGATGTGGCGCAAGCTCGGCGCGTGGT
TCTGGCTGGCGACGCAAAACCTTGCCGACTTCCCCACCGCCGCGCAGACCATGCTCAACATGATCGAATGGTGGATTTGC
TTGAACATGCCGCCTGCGGAAATCGAAGAAATCGCACGGTTCAAGAAACTCACGCCGGCACAGAAAGCCTTGCTGCTCTC
CGCCAGTAAGGAGCCGGTGAAATACACCGAGGGGGTCGTGCTATCGAAGAAGCTCGAGACGCTGTTTCGGGCCGTGCCGC
CTAGTCTTTATCTCGCCCTGGCCATGACTGAGCCAGAGGAAAAAGCCGAGCGCTGGACACTGATGCAAAACACTGGCTGC
TCTGAGCTGGAAGCGGCATATCGAGTAGCGGAGCGAATCGATAGAGCGCGAGGAATAGACCCTGTATAGGTAAATCTATT
CAGCGCTCTAAAGCGAATAACGTTTATTTCCGTACACCTCGGAGACGCTGCTGAATCCTCAACAAAAATCCGGCTTCGAA
GGCATCCTGGCAGTCACCGACAGGAAGAGTCTTGCGTGTTTGCGCCAGCTCCCACCACAGTGGAATTTCGTCAGGTGCAT
CAAGCCAGGCCTGCGCGCATTGCACGCCACGCTCAATCATTGAGGAAAATTCGCTACCCCACGGCGTCAGAAGACTTGGA
CAACCATCCGCCGCTGGAATTGAAATGTAGTTTTCGTCCATATACACCCTAAATTTCTGATTTATTTTCAGACGCAAAGT
CCAGCTTCGAAAACTTTTAAGCGCTCGCTAACAGCCATAAGCCTTCAAATGGCATAGATCAGCCTTAATGCAGACTATAT
CCCGTGGATTGAGAGTCCCTCAAGGCGCAATTTGCGCGCATGACTCAAGACTACGAACAACTTCGTCTGCAACTGGCGGA
AAACATCCGCTTGATGCGACGCGTGAAGAACCTTACCCAGGAGCAGCTCGCGCTCATGGCCGAGGTAGATCGCACCTACG
TCAGTCAAATCGAACGATGCACGGGGAATCCGTCGCTGTTGGTTCTGTGCAAGCTCGCCAATATTTTCGAAATTACCGCA
GATCAGTTACTTGTGGAACCCGACATCCTGAGCAGCTCCCTTCACGTCAAATAATAGTCTCACCTCTCGCAAACCCGATA
CACCCGCTTCCATAATTTCCGCTGACAATCTCCAGCCCCTCACCGAATCTGCCCAGGCCATACATATTGAGCCTGGATTA
TGACTGCCGTCTGCTCGTCAATATCGCCCGCAAAGCTAAGACCCTTGGCACTGAGCATCCTGCTGGCATGCGGCCCAAGC
GTGGCTCTGGACACCGGAAGCATCACGTCCTCCGTGCTTTCGCCAGACTGCCTCGAATACAGGGTCGTCGGCATTTGCTT
CTGGTTGCTCTGCACGCCGTTCGGCTGCACAGTCAAAACCTCGACCAAGGTTCGTCATTTCATTCCTGAACTGGTGGTCT
CAAGCTACACCGCCACGGGCAATAACCCCTGGACCGAGATGGCCACCCTTTCCTCTCCCATCAGCGGTGCGGAAGGTGGC
GGTAACCTGATTACCCCGAACACCCACCGCGACAACCTGACCCGCTTCAAGAACGTCGATGGCATCGGCCACCCCGGCGG
CTGGATCGCAACGCAACTGGCTTCGCAATCCGGCTATGCCTGCGCCAGCGGTGCAACAGCATTCATACCTTACTACCTGA
GTACTCTGGACTCACTGGCCTGGCGCCATGGCATCCCGGAAAATTTCTACCCAGAGTCACTTGTGCCCGGAGTCCGCGAA
GTCGGTAGTCAAGTTTTAGGAAACATGTGGGGCAACGTTTATCCCAGGCAGGGTTTTCTGGTGCAGCCCGACGATTTCAA
GGCAGCCGCAGTCATGGCACAACGGGCCGGTGATGTGGTTACCCGAAACTGGCAGCCGCATGTTTATGTACCACTCACAC
CAGCCAGACACGACGGCTACTGGCCGCCTGGCCCAATCATCGAAAACGACGCTTCGACCCACAAATGGCAATTGCTCTCC
CCCCAAATTCAACCCACGTGCGCCATCTTCCCCAGCAATCCAGTCCAGAGCGCGGATGGCGGCTACGCCTGGTCGCTTTG
GCGTCCCTATAGCTGCTGCAAACGTGAGGGGCAAACCTTTCTGTTCAGCATCGACTTTGAAGGAGGTGCTTCATGAGTCA
GCTTCTCGCAAGACCATGGTTGGGCACGATGAGTCTGTTGTTCTGTGGACTGCTCACCATGGCCACGCATGCCCACGCCG
CCGAAGGCGATTATCGCCTTGGCACTCAAGGCGAAGTGCTGGATGACCGCGTGATGTACACCATTGGTGGCGGCTCGGCA
GTAGGCTCACCGAGTTCGCTCTACCGACCCAGTGGTCTCGGTGTCGGCGGATCTTGGCGAGCGAACATGATGTGCGGAAA
CATGAGCCTCACCAACACCCTGCAAAACCAACTGAACGGCGTCACCGAAGGTTTCCAGCAGATCATGGGCAGCATCGTGC
AGAACGCGACCCAAGCCGTTATGTCGCTGCCGGCCTTGATCATACAGCGCGCCAACCCAGGTCTCTATGAGTTGCTCAGT
AACGGGGTGATGCAGGGGCGCATCGACTTCGACCGCTCCAAGCTGACCTGCCAGGCCATGGCCGAAAAGATGGCGGACAA
GGTCGGTCAGGCCGGCTGGGGCGCGCTGGCCAAAAACGAGGAGATGCAGGGCAACCTGGAGCAAACCGGTGGTGATGCGG
TGGCCGCGGTGAAAAATACCGAGACCCGTAACGGCAACAATGGGGTGTCCTGGGTCGGCGGCTCGAAGGCTGGAGGCAAT
GGGCAGACGCCCATTCGGATGACCGCCGACGTGGTGCGCGCGGGTTATAACCTGCTGCATAACCGTTCGGTGGATGACAG
CGCCTCGATCAGTAGCGGTGATTGTCTGGGTGGGGCTATTTGCCAGACATGGACCTCGCCCCAAGAGGAATCCGAATGGG
CCGTTCGCGTGTTGGGCGAGAGCGAAGTCTCGACCTGCGACAGCTGCGAAACCCTTCGTGCGACCGCTGGCAGCGGATTG
ACTCCGCTGATTCAGGAGGCCTACAGCGAACACCTCAAAGCACTACAAGGGTTGCTGTCCGGCTCGCTGCCGCCTACTTC
TGACAATCTGGCTAAAGCCTCCAGCCCGATGTTACCGGTGACCCGAGGTGTGGTCGAAGCCCTGCGTGACGATCCCGACC
AGGATCTGCTGGCACGGCGTTTGGCCAGTGAGACAGCCCTATCCAGCGTACTCCACAAGGCGTTGCTGCTACTGCGTACG
CTGCTGGCGGGCAGTCACGAACCGAACATCGCCTCCGCCGAGCCGGCCCAAATCGCATTGACGAAAAACATCGACGCGCT
GGAGCGCGAAATACGCCTGCTGCAGGCCGAACTGCAGGTTCGGCAAATGCTGGCTACCAACACCGCCAGCCTCGTGCTCG
ATCGACATGCGGGTGGTGCCGATGCTTCGCGCACCGTCGAGCAAGGTGACCCTGAGCCAGGTCGACTCAATGATGCTGAC
GCCAGGCGCAAGTGAGCCATGAAACGCTCACCGCTATTCACTTTGCTTTCGAGTCTGGGGATGGTTGCGGTGATGATCCT
GACCGCCTCACTGGTCGCCTGGATCACCCGCACTGCACTGGGTAGTTTCGAGGCTTGGCAGCAGGCATTCGAATCCGTCC
GGCCCTATCTGCGATGGTGGCGTGCCGTGATCTACGGCGCTCTCTTTGCACTCTGGTGGGATCTGCTTCGGCGCTACCGA
CACCGACCACAGGATCGACGACGCGTGAAACGCATCGGAGCATTAGGGCTCGTGCTCTTTATCTGCGTCGAACTCACCCG
ACTGTGAGGTCATTACCATGCTCATGAGCACAAACAGCTACCTGGAGTTTTACCTCTCTCTGCTCGCCTGGATCATCAAC
AACGGCCTTTGGAGTGTTCTGTCCGACACCGGGCTATTCGCCGCGCCCTTTGGTGCAATCATCTTGCAGGAATGGTTGTC
TGCCCGTCAGCAAGGTGCGGATGAGGGCAACAAGGGACTGCTCTCGGTGCCACGGATCGAGAACCGGTTGTGGCTGGCCT
ACATCGTCGTGTTGTTCGGCTGCGCGCCGGTCTTTCCGTTGAGCCTCTCGTCAATGACGTTCGATGATGCGGCGAGTCAG
CGCTGCGGCGTAAGTGTGGCCAAACCGGCGGAAACCGCTTGGGGGACGACCTTCAATACCATTGGCGAACGCTCTGCCAA
TGTGCCGATCTGGTGGTTTCTGGTGCATGCCTTGAGCAAAGGCGTGACTGCGGCGGCCACCGCCTCCATCCCTTGCGCAC
CGGATATCCGACAAATGCGCATGGAAATCGACAGCTCACGCATCGACAATCAGGTCCTGCTGCAGGAAGTCGCCGACTTC
ACTCGCGACTGCTACGGCTATTCCCGTTCTCGGCTGTTCACCAACCGTCCGCAGTTGGACAAAGCCCAAAGTCACGACGC
AGCGTGGATCGGTTCAAGCTATTTGCTCGACACACCCGGCTACTACGATACGGATCGTTCCCGCACCCCGCGCATCAACT
GGCCGTATGACGACAACCGCGATGTTTCCTTGCCGCGGCTGGAGAATGGCGCGGGCTACCCCACCTGCAAGCAGTGGTGG
AGCGACAGTGGTGTTGGGCTACGCGAGCGCTTGATCGAGCAGGTCGATCCTTCGCTGCTGACTCAGTTGAAAGGTTGGTT
GACTGGCCGTTCGAGCAACGAGATCGAAGATGCCACCCTGCGAGAGCTGGTCAGCCCGCGCCAGCAATCGATGTCCATGT
CGCCTGGACAGGTGTACCAAGACTACGGCTCCAGCGCTCGTGGCGGTTCGATCAATCAGGGGCTCAATAACCTGGCCACC
AATACCGGGTTGGCCCTCGGTTCTTTCAGCAACTTCCCGGCAATGAATGCACTACGCGCAGCCTTGCCGATGGTGCAGGC
GTTCCTGATCATGGGCGTCATCATCAGCTTGCCGCTGATCCTGCTGGTCAGTACCTACCAACTGAAGACCGTCATGACGG
TGACGTTCGCGCTGTTCACCTTACACATGCTGAGCTTCTGGTGGGAACTGGCGCGCTGGGTAGACTCCAGCATGCTCGAT
ACCCTGTACAACCAGGTTTCGGCTTCCAATCAGGTACTGTTGTCGCTGCCCACATCCGGCTTCATGGATGGGACTGTCAC
GGCGCAGGTGATCGAGTACGTGACGGGGGCTATGTTCATCGTACTGCCAATGCTATTTCTAGGGGCCATGAGCTGGACAG
GATATTCAGTCGGCAACGGGATTCAAGGCATGTTGGCGAACGGTAGCAAAGCTGCAAGTGATTCCGCGAGCAAAGGTACG
GATCAAATATTGGGTGCTACTAAGCGCTCAATTAGATGACTTGCTGTCGCCTATATAATGCCCATTGTCGTCGAAGTCAC
CGATGTAGAGATCAGCACCTAGGTAGTCTGGACCTGGATTTTTCTCTTCGCGATCGGCACCAATAGAAGCTCTGAACCAT
AGCAAAGTGATGACAGCCAGCAGCATCACAATGACAGTAACCAGCCAAACACTGGCAAAGAACAATCCTCCGATCAATGC
CAATTTGGCAATCAGAAAACTCCCGCAAACAAGAAATTTACCTGCGGGAACACCTGCGGTCTCCGCACGCTCAACCACGT
GGGATTCAAAAGTTTTCAACCTTCGGTAGCCACGCTTCACAGATAGACCACAGGCATACGCCCAGCGGTGAGCACGTGAA
TTCTGAACAAGTTGCTGAGTCGGCATGGTCTCGCCCTCTTCTGAGCGTTTTCATGGTTGAGCTAAGAGGAATAGCCTACT
ACCGAAAACGGCCCATGCCTGACCGTTTATCAGTTTCCCCGGTCGAAAAAACCTCATTGGAAGCCAGAAGACAAGCTCCG
TGAAACAGAGTCTCTACAGCGATTGACCCAGATAAATCGTGCGGCTTAATACAAGGTACGGATCGCTGTTATCGACAGCA
TTTTCCCAGGTAGCCAGAACCTTCAAGGCTACGTCACTTCGGTGATAGTTCTCCCCAAGTGCGATTAGCGTTCGGTAGCT
CGCACGGTCACCGTTTCTTCGGTGATGAACGCCGCCTGCTCTCCTAAGCGCCTTTTGAGTTCGGCTCGCCAGGCAAATCC
TATTGTTTTTCTTCAACCCACTGCGGGGAAATCTTTTCCCGCACGGGACAGGTTTCTTCGTGTCTTCAACGGAGGCACAC
CATGTCCGACTCACTTACACCGGAAGTACTGAACACCTTTCGGTTGCCCATCGTGTTCACCCCTGGCGCGTGGCAACGCG
CAGTACTGCTCGAGCAGTCCGATCACGCTGAGAAGCTGCAGATCCATCGGTTAAGCAACGTATTGCGCACAGCCATCGAA
ACCCACCTGACCTCTCCACAAGAGCCCTATGTGCTGTTCGAGGTAGTCCAAGTTAAACCAACCGATCACTTAGGCCACGA
CCCGTTGTTGCAATTGAGTCTCAGCCTACTCCAAGAACCGGGTCAGCCTGGCGCCTTGCTGATTGCGCTTGCAGGAGAAC
ACCAGCGCTAAGCGCAATGGGCCGCGCCCACCTCCACATTCGGACGGCATGCAAGACCTGCGTCACTCCAACCCATCACC
CAACCGGGGAACCCTCCCCCGACGGGCAAGGCGTTCCTCCGTTTTTCTCTCGAGGACATTGCCATGCGCGATATCTACCA
AGACGTGACAGACAAGATGGTTAAAGCTTTGGACCAAGGCGTTACCCCCTGGATCAAACCCTGGTCATCAAATGGCTCCG
CTTACATCCGTCATCAACCCTATCCCGTCAACGCCATCACGCGACGTCCGTATTCGGGCATCAATTTACCGCTGCTCTGG
GCCGAGGCCAGGTTGCAGGGGTTCACTCAAGATCGGTGGCTGACCTTCAATCAAGCCAAAAAAGCGGGTGGGCACATCCG
TAAGGGTGAGCACAGCACCCTGGCGGTGCTCTACAAGCCGATGGAGCGCGAGGAACAGACCGAGTCAGGTCAACCCGTAC
TCGATGAAAACGGTCAGCCCAAGGTCGCTCACTTCGGTATTCTCAGGACGCATTTTCTGTTCAACATCGAGCAAACGGAA
GGGCTCGAAATGCTCAATGACACCCTGCTCGAGACGGAACCGAGTGATCCCTTCCAGCCCAACAGCGCCGCGGAAAATCT
GCTGTTAAGTTCAGGTGCACGCATCGTTCATCGGCCTGCCGACGAAGCCTTTTACCACCCGATCAGGGATCTCATCCAAC
TGCCGACAAAGGCACAATTTCATGATGAAAGCGGGTACTACGCCACCGCACTGCACGAGCTGACGCACTGGACCGGGCAT
CACGCTCGTTTGCAGCGCGAAGGCGTGGCGTCACCCTGTCCGTTCGGCTCGCCAGGCTACGCGTTTGAGGAGTTGATCGC
CGAGATGGGCGCTGCTTTTTTATGTGCCTACGCCGGTATACAGGGGGAGCTGCGGCACGAGGGCTACATCGACTCCTGAC
TCGGCCTGCTCAAAGCTGACAAACGCGCGATCTTTCGCGCCAGCGGTCAGGCCCGAAGCGCCTCGGAATTTGTACTCACC
CTGGAGCAGCAACGGAAGCGGATGGTAATGGATGACTCACGATGCATGAACGATGGAGTTTGATCATTACCTCACCGCTG
CAATCGCATCAAAGGGCCCAACGCAAGTTGTGCCCTTTTTTTCTGCGCCCAGAAAACCCCATTCCGCTGGGCTCTAACTC
AAAGAGTCAGGGATGGGCACATCCCCGCAGCCCGTCATTCCTCATCCAGGTTCTGCGCCAGATAATCCACCAGCTCGAGG
GGACTCCGACTGTCGATCACCTTGTAGATCAGATCGCGTTTGCTGCGCGGTAACTTCTTGACCACGCTCTTCGCCGAGGC
CCTGACAGCTTCGTCGGTTCCATGGATACGTGCCGCGAGCAGCAGCACGAGCGTGGCGTCAGTGAGGTTCATGGCAAGAC
CCAAAAAATATGCACCGCAGTGTACCGACTCTTTTCTTTTCCATACTACCCCCAACAAAACGATGCCTAGCCGTATCCAT
ATTCCAATTGCCATGCAAAGGGATGCGAGCCAAAAGGGACGGATAAGGGTTGGAAGGGAATGGGGGCTCAAGGGTAAGAG
CTCTATCCAAAAAGGCTAACAGGCCACTGACCCAGCCACTTCACGGAGGTCACAATGCTCAGCCTATTTCGCCGCAAAAG
GCAGAAGCCCTCTGCGCCACCGACCGTCAACGTCGCCGAAGGTTACCTGCCCATCGAATCGTCTCAAAGCTTGTTAGCCG
CGGAGCACCGCCGCCAGTTGCTCGATCGGATATGGCAGTACACCGCCCTCTCCCACACGCAGTTCATCCAGCTCTATTTG
AATCCGATCCATCGCTACGCCGAGCAGGTTCAGCAACTCCCAGCCAGCGAGGCGCACCACCATGCGTATCTCGGTGGCAT
GCTCGACCATGGGCTGGAACTAGTCGCCTGTAGTTTGAAACTGCGTCAATCGTATCTGCTTCCCACCGGCGCCGCGCCCG
AAGACCAAGCCGACCAGAGTGATGTTTGGTCGGCCGGCATCGCCTATGGCGCCCTGCTGCATGACATCGGCAAGATCGCC
GTGGACCTGCAGGTCGAACGCCAGGATGGCCGTGTGTGGCATCCTTGGCAGGGTGCCCTGGATCAGCCCTACCGTTTTCG
CTACCTCAAAGGCCGCGATTACCACCTGCACGGTGCCGCCGCAGGCTTGCTCTACACCCAGATTCTTGACCGACCTATCC
TGGATTGGCTCAGTGGTTTTCCGCCGCTGTGGGCGAGTCTGCTGTATGTCCTGGCGGGTCAGTACGAACGTGCCGGCGTG
GTCGGAGAGTTGGTGATGCAGGCCGACCGCGTTTCCGTCGCACAGAACATCGGTGGTAACCCGAGCAAGGCGCTGCAAGC
GCCGGTTCATTCGCTGCAACACCACCTGATCAGCGGACTGCGTCACCTGGTTCAGCACGAGCTGAAACTCAACCAGCCGG
GTGCCGCGGGATGGCTGACCCAGGACGCGCTCTGGCTGGTCAGCAAGACGGTCACGGACAAGCTGCGAGCCTATCTGCTG
TCGCAATCGATTGAGGGCATTCCCTCATCCAACATCGCTGTGTTCGACGAGCTGCAATCGCATGGGTTGGTCGAGTCGAC
CCCGGAAGGTAAAGCCATCTGGACCGCTATTGTCGCGCAGGGGAACTGGCAGCAGAGCTTTACCTTTCTGCGCCTTCAAC
CGACATTGATCTGGGGGAGCGAAGGCCGACCTGAGGCTTTCAACGGAACGGTGAGCGTTGCAGCCGATGATCACTCGACT
GACACTTCGACATCACCACCAGCCCCTAAGGCAGGCGGAACAGGATCGCATCAAGACCCATCGCTGGAAGATCCTATAGC
GATGGAGGATGCCGACTACCTCGGAACATTGCTGGATATGTTCGAAATGGGTGAAACCGAGGCGCGTGATACGCCGTCAC
AAAATGCGTTCGAAATATCAAATCCCACTTCGGACAACCCTGGCCAGGTATTCCTGAGTTGGGTCAAAGAAGGCATCCTA
AGTCACAAAATGCTAATCAATGACAGCAAGGCAAAGGTTCACACGGTGGACGGCACTGTATTTCTCGTGACCCCAGGCCT
CTTTCAACGCTACGCGCAGGAGTTTCCCGGTATCTCTCAGGGCACCTGCCAAGAGATCGAAGAATGGCGTTGGGTGCAAA
AGCAGTTTGAGAAGCTGAAGATTCACAAGAAGCGAGACAACGGTCTAAATATCTGGACATGCCAAGTGCAAGGCCCTAGG
AAGAAAACAACTTTGAAGGGCTACTTGATTGAGGATCCCAAGCTATTTTTTGAATTGATGCCACTCGATAATCCTTTTCT
TAAAATCGAAACGAATTAAGTATTCGGAGTGCCCCATTGGTCGTCCCTTGCTCACGAAAAGCACATGATCAGGGGATTGA
TCGCCTCAGGCTTGAACAAGCGGACGCCCTGCTCCACCAGCCAAGTCCCGACCGGCCACACCACTTGGATAACCATCAGC
AGTGTGAAGCCCAGGAATGCCCTCAAGAGATATTCATGAGTCATCTTGATCCCGGTGATTTTTCTGTTCACGAGTGAGTA
GTTACAAAGGACCGCTATTGATAGCTGTTTGGCCAGAGCCGCTTTGGGACTGTCTTTTTTCCAGCTCGCGGCGATTTCAC
CAGGCCCAAGCTGAGTAAACCCAGATACCTTTAATGTGCTGAATGCCCATGCGCCGGCGCGCAGCAAATACGTAACTGCC
CAGGCGAAAACGAAGAGCCCAGTGAAGCCAAGCACCTTACTCAATTTGTCATTCCAAAGGCTTGGCAGCAGGGAGACCAA
GACAGGAATAAGTGCCGTTATGGCGGCAAGGTAAATGCCGGCTTTGGCATCAGCACCCTTTCGTCGATCAACCTCAGCAT
CAAAAAGGCGGCGCGACTCATCAAGCGCAACCTCGCTGTCCTTCGACCAATTCCCCTGCCTTACCGATGTCGCGATGCTA
CGCATCCATTCATCATCAGCAGCTTTTTGTGCTGGAGACAGATCGATCACAACCGGCCATGTCAACCGTATTACTCGGTT
CAACCGCCCCCACCCATCAGCCATGAGAAATTCCGACTAGATTGTCCACAATAGCGGAAGCGATTGGGTACCCGGTTAAA
TTCTCAATCCATGCCCACTGGCCGTTCGGGTTGATTTCCAGGAACCACAGTTTGCCTTGTCGGTCGCAGATCAAATCGAT
TGCCCCGTATCGCAGTCCTAGACGCGAGACGAGCTCTAGGCACTGCCGTTCGATCTCGACAGGTAGATTGATTTTCTCGT
GCCGTAAATCTGGCCTGCTGCCCTGGCGCCAGTCGACCTCGGTCTCGCTGTGCTCCTGCAACCAAATCGCAGTGGCGAAG
AGGCGCTCGCCTACTACGGTGACCCTGACGTCATATTTTTTCACAACCTCGGCCTGGACAATGAAAGGTGTCAACGCCAT
CGCTCTTGCCTGACCGTCGTCCAAGGTATCGAGGCGCTTGGTGAAGATGACACGTTCGCGTTCGCCAGCCAAAACGGCCT
GGCGCAACGGCTTTCCAATGGCTTGATCAACCTGGGTAATCTGACGCGCTGATCGAATGTCGTTGGTGATAACTACGGCC
GGCACATTAAAGCCAATCTCGTGAGCCATCAACAGCTGAAGGGGCTTGTCCTCGGCGTTGAAAATCCTGGCAGGTGCATT
CAGCCAGCAGGCATGTTGAGGCCGATACCGAATCGAACTATATGCCGACGCAAGACTGACCCACCTTCAAATAGGCAAAA
CCCGCCATAGGCAATAGTTCGCGACGAATCAGACTAGGTCAGTGAAATCTCGGCAACTGGGTCAATTCAACATCGGCGCC
AACAACCCAAGACAAAGCCGATGAGTCGTATTGCCGCGTGGGACATAAACAATAACCTGGCAAATTTGCGCCGCGCAGTA
TCGCGGCGCCAAAACATCTCCACCTGTAAATTTTCCGTAAATTTGTCAGGACTGACGGGTTTCTTCGTCAACCTTCGCCT
ATTCCAAAGACTGCGCGGTTAAGGAACGTTACATCAGCTTTTTTCAAACCACCAACTACCTGCAACGCCGTTGCAGTGCC
TCAGCGATAACGGTTCGGCCTACACCGCCGAACGGACGCGCCTGTTTGCTCGGCAGATCGGCTTGCAGCCGCTGATCACA
GCATTACGCCGCCCGCAGAGCACCGGCATGCCTTTGATATAGGCGGTGCCCGGCCTGAGCTGATAGGCCCCGTCGGCTTT
CTCAAGCTGCAGGCTGCTGCCGAAGAAACACGCCCGGCCGAACACATCCCGGTTGCCGTTGGCGTCGGTGAACTTCATCC
CCATTTTTTCGGGAACCTTCTGGCCACTTAATATGAACTAATGCTGATCGTCTGGAGGGACGGTAACGGGATGAAGAAAA
GAGTTCCAGGCCTTGTATGCTTCATGATGCTTTTTGACTTCCTCATCCCAATCAGGCCCTGAAACTCTCTTCGAGACCAC
CATCATCATTTTGGTGTTGGCGGCATCAAGCTCAACTAGTAGCTCGTGGCATCTAAATCTAAAATCATCTATGTCTTCCA
TATACTCACCTTGCGACAGGTCTAGCCGGATATACCGGGTCATGCCCATTTTCGTAATGACAAGTCCCCAAAGACAAAGG
TTCATTGAGCAGCCGAGTTTCTATTCGGCATGTTTTGAACAGACTGCATCGCACAGCAGCTCCAACAACTCATTCGCCAG
GACCGCCGCTTCTTGTCGATAGTCGGCGTTCCAGCGGCACGACCAGTTATCAGGCTTTCCCTCATCCTCCCATTGCGCCA
ATGCAAGCCCGTTGAGTATTTCCAGCTCGAACCAAACACGCTGCCAAGCGACGGCGTCCTGGACTGACGCCGTGTCTTGC
CATAGGAATTCTGTTTGCACGACAAATGCCGACCATGCAAACAGATCCTCTGAGGCTCGCTCACCGATCATTCGGAAGTA
TTTTGCGCTAGCCAATCAACGATTCCTTGTAGTCGTTTACCTGTTTAGTAAACGTCTATCCCCGGATAGAGATCCGCGGG
TGGACGATAATTGGGGTTCTCAAAGCGGCTGTTCTCGTAATGGGTTTTGGCCGTCGGTCCATCGCCGTTATAGGTCACCT
GCGGGTTTGGCGTGAGATGCCAACCGCTTCCTTCCTTGTCGCGCTCGATCAGTGATGCGTATAACCTACAGTTGCCTGAT
GAGCCGGATGTCAGCCTGAACTGGTAATAGCGTCCGGCTTGGGGCGTGAACTTAGTCGAGACATAGCAGGAACGAGTGCG
TGTCCCCTCCCAGAATAGATCCACTTGCGTTTCGATACCGGGTCGGATCTGCGTTTCGTAATAGTCCCATGTAAGGTCTT
GCCCTGCCTTTGGCATGCCCACGTCCTGTGTGTGGGTGAACGGCAGGGGGCCGGTGCGAACGGCGCCGCCCGAACGTTTG
CCGTTTTCGTATTGGTAAATTTCGGCGTGCTGCGTGTAGTCGACGATACGTACCCAGGCAGGGTTGGGCTCGTTTTCGGG
CGCGGTAAAGTAGTTGGTATGGGGCAAAAACTGGCAGCCTGCGAACAACGGCAATGCAAGCAGGCAGAGCAGAGGGCGTA
TCGACATGAAGCCTTTCCTTTTGCGGAGTCAGGGTTACAGACAGCAAAAGAGGAGGCGCATTGCGTAAAAGCTGAAAATT
TTGTGGCTGAATCGTCGCGACGATATCGGTTTCAACCGGTCGCGACAGGCAGAAATCGGCCAAAAGCGGCCCTTCGCAAC
AGGCATAAATCGGCCAGAAGCGGTCATTCATACGCGTCTACCAAGTTGGCATTCAGAACGGCGCGACAGGCTAGAACCTA
CTATTCAGTGCAGTCGTCCTGTAAATCGCTCTTCAGGGGATCCGGCAGCTAAAACGGCTTCGGCTTTTATCAGCGTGCCA
TCGAAATCTGCCGGCTTATCCAGCCCTATCCGTGCGCTGGTGCAGTAAAGCGTTTCATAACCAAGTCCCGCTAACACCGG
ACAAGTGGTCTGAATACACGGGGAGTCGATCACGCTGTCAACTTTGCCGTCAGTCGCGTAACGCACGACTCTGCTACCGC
CCCATTCCGCATTCCAGAGAAAGCCCTGCGCATCAATACAAGAACCGTCTGGAGCACCCTGACCGTTGACTGTAGTGAAT
ACACGCTGGTTTTCTAGCGACGGGTAATCGCAGCAGAAAATGCATCCTTGCAGGGAGTCCGCGTAATACATGGTGGAACC
GTCCGGGCTAAAACAGATGCTGTTCGGGATCGCCACTTCGGGAAGGTCCAGCGTTTCAGTCTTGAGCGTCGCGGCATTGA
ACCGGTGAAATCGCCCTATAGTTTGCACCGCCTCACCGGCATCCATAGTGCTAAACACAAAGTTGCCCATACGGTCGCAG
CGGCCATCATTGACCCGGGTTCCGGGTACTCCAGGCGTGATGGTAATTTTGGTGAAGCGAAGAGTACTCAGGTTGTAATA
ACCTAGGCAGGAGGCCAATCCCATTAGCAATACGTCTGTATTGGTCGTAAGGGCGAACGACCCCAGCGGCTCGGGCACTC
GCCAGTGCTGTACTTCACCGCTCACGGGGTCCAGAGCAAGCAGTTCGCAACCAGGGATATCGGTCCAGAACAGGCGTTCC
GTTCTTTCACACCAGACAGGGCACTCGCCAAGAAGACTGGTGGTGCCGCTTAGGGTTTTAAACATGGTTGCGTCCTACGA
AACAGGATGGGGCAAACAAGGCAGTCAGTTGGAGAAAAGCGCTGACCACCTGTCACCGAACAGGGCGATGGCCAGTCCTG
CGAGCATCACCATCGACCCGGCCAACTTGATGAGAGACACCGGCCTTTCCGATGCCCCCATCAATCCGAAATGATCGATA
ACCAGTGAGGAGATAATCTGACCTGCGATAGCGAGGCCCAGCAGGGCTGACAGGCCGATTTTTGGCGCAAGCACCACATA
ACTAAGCAAGGCACCGGCACCCAGCAGACCGCCCAGCAGGCTCCACCAGGGCTGGGCAGGTATAGCCGCCAGTGAGGCCA
CTATCCCGCCACGCATCAATGAAAAGACGCCCAGGCACACCGCTCCGGCAGTAAATGAGAACAGCGCCGCCGCTACGGAA
TCTCCACCCACACCTTTAGCGAGTTGACCATTCAGCGTGGTCTGCAGGGTAATGCCAAGCCCCGCGGCGATGGCCAGCAG
GTAGTAAGCTGCGTTCATTTCGCGCCTCCTTACTTGGCTGACTCAAGCGGCATGAATGTCTCGGCAAAAATATCCGGCTG
GTAGCCTGCGGCAGCAAACAGATGCTCACGGGATTCGTCGATTGCTGCACGCAGCCTTTCGCTGTCCACGCCCAGCACCT
TGCCGCCGCGCTTGACGATGCGCCCGCCAATCATGACCGTGTCGACATTGCTGCGTTCGGCCGCGTGTACCACGGTGCCG
AATGCGTTACCCGACGGGTAAAGGTTGATGTCCTGCGCATTGATAAGGATCAGGTCGGCCTGTTTGCCGGGGGCCAGGGT
GCCGACTTTGTCCTGCAATCCTGCACAGGTGGCGCCGTCAAGAGTGGCGGCCTTGAGCAGGCCATGAGCCGGCAGGGTCA
CCGGATGATGCTCTGCGCCGCAGCAGCGCTGCTGGTGCATGCCCATGACGCGTTGCAGGTAGAACGCCACCCGCATCTCC
ATGAACATGTCACCGCTATAGGAGGTTTCGTTATCGACACTCAGCCCCGGGCTGATGCCGTGACGCTGGGCCGACTGCAT
GGCGAACATTCCATCTTCAATGCCGTAGTGGGCATCTGAACGCGGGCATACGTTGACCCGCACGCCAG
>k127_55879
ATGCCCAGATAAAATCATCCACACTCAGATCGAAAACCTGCTGCTCTTCTTTATCCGGCCGCCGCTTGTGCAGCTCCAGC
ATTTTAAAGCTGATTTCGGCGAATTTCTTTTCGGTGATCGAGTTGTAGACCAGCGGATTACTGCTCACGCCGGGGTTAAT
GTAAATTCCCGAGCCCTGCACAATGCGCACCGCCCCGATGCTCACCAGCTTTTCCAGCGCCTTGCGCACGGTAAAGCGCG
AAACCCCGTATTCCTCCGCTAACTGGCGCTCCGGCGGTAACTTCTCCGGCAGCGATGCGCTGTTCTGATAAATCTTGCTC
AGTAAATCCTGAGCGATAAATTCGCTTTTTTTCATGAGGTTTCATCCGGGCGTGAAACCGGTATTTGAGCATGAGGGGGC
AGTAGTGGGCAAATTACAGCTTATAAACTGTATTTATCTTTAACAGCTTGCAGGCTGTATTTTGTTTTTACAGCTTTTAG
GGTGTATTGTTCTCAATACAGCTTATAATTTGTATAAGACGAGAGATATCAGAGCCGCCATAATGAAGACAGTCTATCCG
TTAAAAACACTTAATCAGCTCCGTCCGTTACTGGTGGGGTTCCGTAAGGAAAAAGGTCTGACGCAAAAGGATGTGTCAGA
AAAACTGGGCGTGACCCAGCAGACATATGCCCGACTGGAGGCAAACCCTGCTACTGCCAGCCTTGACCGGCTGTTTCGGG
TATTTAATGTATTAGGTATTGAGATGGTGTTTTCCTCACAATCCGATCCTGAAAAGCCTTCTATGGAGGAAATTAAGCCG
GATTATTTAAGTACGCCCGCCAGAAAGGAACAATGGTGATGATATGCGTCGTGCGCAGCAGCGTTTAGCAATATGGATGA
ACGGTATTCCTGTGGGGTACTGGGAAAAGCAAAAAGGCGAGGATCGTTTACAGTACTCGCCCGAATGGACAGAAGACTCA
CAAGGGCGACCTTTGTCGCTTTCCCTGCCGTTTACGCCGGGTAATCAGGTGCATCGCGGCAATGTGGTTCGCGATTATTT
TGACAATTTACTGCCCGACAGCGAAGGGATCCGCAGGCGCCTGGCTGTACGTTATCATGCTGAGAGCCTCGAGCCTTTTG
ATCTGCTGACCGAGTTAGGGCGGGACTGTGTCGGTGCAATTCAGTTGCTCAATGTCGGAGATCAACCCGAAGGGATATTC
ACTATCCGCCAGCGTCCGCTTTCAGAGCCGGAGATTGCCGGTATGCTGCGCAACACGGCGGCAGTTTTGCCGGGCCAGAA
CAATCAGGACGAAGATTTGCGATTGTCTATCGCTGGCGCACAGGAAAAAACGGCGCTGTTATGGCACAACGAACAATGGT
GTCTGCCTGAGGGAAATACGCCAACCACGCATATTTTTAAACTACCGCTGGGTCTGGTGGGCAATATGCAGGCAGATATG
AGTACGTCCGTTGAAAACGAATGGCTTTGTTCCCTGATCCTTGAGCAATATGGAGTGCCAGTTGCTAAAACGTACATTGG
GCAATTTGAAGATCAAAAAGCGCTGATCGTCGAACGTTTTGACCGAAAGCTTTCCTCAGATCAGGCATGGTGGATCCGGT
TGCCGCAGGAAGATATGTGTCAGGCCATGGGCGTTTCACCCTTGCGAAAATATCAGTCGGATGGCGGTCCGGGTATCTCG
GATATTATGGAAATCCTGAGCCGATCTGATCAGGCTCAGCAAGATCAGTATCAGTTTTTCAGGTCGCAGATAATTTTCTG
GTTGATGGCCGCAACTGACGGGCATGCAAAAAATTTCAGTATCGCGCACCTCTCTCAAAATCGTTATCACATGACACCGC
TGTACGATATTTTGTCAGCCTGGCCGGTGATTGGCCGTGGAAATAATAAGATCGCATGGCAGAAATGTAAGCTGGCTATG
GCCGTCCGTGGCAGCAGTAATTATTACCTGATCAGCAAGATCCAGCGCAGACACTGGATTAAGCAGGGTGAGCAGAGCGG
ATTGGGGAAACGACAAATAGAAACCATGATTGATGAAATCATCGAACTCACACCGGCCGTTATTGAAAATGTCGCGAGGC
AATTGCCCGAATCGTTTCCGGCTGAACTGGCTGACGCCATCTTTACAGGGATGGAACAGCAACGGGTGAGGCTGAAAGCA
CAGACTTAACCTGTAAATCTTCCCCAACAAAAAAGCCCGCCGGTCTGCACCAGCGGGCTTTGTCATGGACTGCTAAATCT
TACTTCTGATCAGGCAGTGCGTAGGCGATCACGTAGTCGCCGCGTTCTGCGGACTGACGTGCGCCACCGGCGCTGATGAT
GATGTACTGTTTACCGGTTTTCGGTGAAACGTAG
>k127_325669
CGTTTTACTCGTTTCGTAGCTCAATATATTCTTTTCATTTAACGAAATCAACATTTCGTGTTGCGTTTTTTTGATTCCGA
AAAGAGTGGGGACGAATGAATGCCCCAGGAATAAACCTGCGTACTGATGGGTAGCGATAAGTGATTGAGACATAAGGCGT
TTCACGATCTATCCCTTGAGGCCTGGCGGCTTCATGTCGTGTATGAGGTAAGGCAAGAGGGCATAGCCTTCCACGCGGGT
GTGACAGCGGGGACCGGATTTTTCTCAATTATTTGAAAAAAAAACTGATGAACGGTATTGAGCTGAGTTGAACGAATGTT
CGACGTGGGGAGGGGCAAAGGTCGAAAAGCCGAGCAGCCGTGAAACGAATTCTCGCGTGCGAGAACGCGACGCGGTGTCG
TGTATTTCTCGCATGCGAGAAAAATACAAAGTAAACCCTATTTTGGGGTTGACCAAAGGGTTTACCATATGCAAACTTGA
ATCACGGTCCACTATCGGACAAGCCGGAGATCATGATGAAGATCACAACTGTAGCGAATCAAAAGGGCGGCGTAGGGAAG
ACCACCCTAGAGATTCACCTGGCAGCATGCGCGGCAGAGGATGGTAAGCGTGTCCTGGTCGTAGACCTTGATGAAGGCGA
CCTATCGCAGTTTTTTCCCCAAGCAGAGGATGGCGATAATACGCCTTATCTAATGTCCAGCCAGTTGTTCAATGGCGAGC
ATGAAGGGCGTCAGCCACGCCAGGTCGGTCCCAACATCTGGTTGATCGAAGCTGACGTAGCACTGCTCGACGTGGACGAC
ATGGACCTAGACGTAATCCACGCTCTACGGCCTGCACTGGAACGATTTTCTGACGATTTTGATCTCTGCATGATCGACAC
CCCACCGAACTTGCAACGTCGCATGGTTGCGGCCCTGACGGCCTCCCATGCCGTGGTGGCCCCGTTCAATATCAGCGCCT
TTACCCTTGCTCGACTCCCAAAATTGATGAACACCATCGAAACTGTGCAAGACAGGTACAACCCTGATCTGCGCTTTTTG
GGCTATTTGCCGAACTTGGTGAACAGCCGTTCGCCCGAGGAAATAGACGCCCTCCCCGGGCTTCGCGAGAGCTACGGTGA
TGCCATGTTCGCGGAGCAAATCATCTACCGGCCTTGTATCAACAAATCGCTGGCCGCTGGTAATCCGGTCTGGTGGAAGG
CCCGCAGCGGCAGTCAGCGTGAAGCAGGCCGGGAAATGAAACGGGCTTGTAAGGCCGTTCTCGATAAAGTTTGGGCTGAA
TGAGGGCCATGTCATGACAACGAAGAAACCCAACGCATTCGGGGGTGCAGTCAAAAAGCTTTCTGACTTTCAGAAGCAAA
AAACGGCAGTTCTGGAAGGTGAACGCATCATCAAGGTCAACCCCGACGAGGTTGAGTGCAAGCCGCAAATCCGAGGCAAG
GACAACCCAGGCTTCACACAAGAATCTCTGATTGAACTGGGCGACGACATTGAACAAAACGGACAGGCAGAAGCAGCCGT
CCTACGGCCCCACCCAAACCCTGGAAGCGGGTTCAAATACCTAATGGTCGCGGGTGAGCGACGGTTACGGTCTTGCGCAC
TCAAAGGCCTTTTGCTTGAAGCAGTAGTGCGCGACCTCACAGACGCCCAGGCCAAACGGATTCAACGTTCTGAGAATGTC
CAACGCGAAGGACTTCTGCAAATCGAAATAGCCCTGTCCCTGAAAGCCGACAAGGAAGAATTAGGCACCCTGCAGGCAGT
TGCTGCCGAATGGAAAAAGAGCATCAGTTGGGTGGCTGAACGCTTGTCCTATCTGGATGCCATCGAAGCGGGGGGAGCTA
CCCGCACAGCAGTACAGAACGGAATAACCGCTGACGTATCAGTGGTAAACGACCTAGCACGCCTTGAACGTCTCGACCCC
GCTGCAGCCGCCAATGTGGTCCAGCGTGCCGAAGCTGATCCTGACCTGAACGTCCGCAACGAAGTACGCACGGAACTCAA
AACAACCAAGGCGCTCAGGATAGGCGGGGGCAAAGCCAAGCCCAAGACACCAGGCAAAGCGACAGAACTCGATTTGTTGA
AAGAACAGGTTGCCGTCCTGACTGAGCAGGTAAATACCTTGAAGTCTGAAAAGGTGTATCTCTCTGAGGAACTGGAGAAA
GCACGGCAACAAATCGCCGACCAGTGGAAGCCTGCAGAATGACTACCCGCCTTGCTGACCAGGACCTACGAATACCGCCC
GAAGACTTCGAGCGTATCCGCAGTAACTCAAAGATGCACAGCCGCAGCCTTGACGTGGCCTTTGAAATCCTCGTTGAGGG
CAAAAAGCTTGTAGCAGTGGCCAACGCTCACGGACTGACGAAACAGCGCGCGTTAGCCATAAGGGACAAAATCTACTCAG
CCTATCTACTCCAGGCTCCCGAAGGCTGGAGCTATGCGCAGATCTGCGCCCCCGAGGAAATGATCAATCGTTTCGTCAAA
GAGGCAGACACGGAGCGATTGAGGTATTGGCAGAGCAAATCCACAACAAAGAAGGACAAGGACGCATGATCGATAAAGCG
ACTATCGAGCAATCTCAAAATTGCTGAAACCGCTATCGGGGATGGCAGCACAGAAGCATGAGCATTGACTGTGGGTCTGT
TTCTTTAGGGCATACATGAATTGAGACAGTCAGAGGCAAACCGGGCAGGGCTTTACTTCGATTAGTGATACGTTCAATTT
GATACACTATTAAATGAACACTCAAAATGATACGAAGGAGTTGAGCCCGTTATGTTCATCCGTTCTTACCTGCGAGCCTC
AACCATCGAGCAGGACGCTAACCGGGCCAATGCCGCGTTGGAACAATTTGCAGCTGATCATGGCCAGGTTGTTGCCAGTA
CATACACAGAAAATGCCAGCGGCACCGAAGCGAATAGGCCCGAGCTTCTTCGTTTGCTCAAGGATGCACGCAAGGGTGAC
GTGCTCTTGGTTGAAAGCATCGACCGGCTGTCACGCATGGAAGATCATGATTGGCGCATGCTCAAGGCTACTATCGACGC
AAAAGGACTTTGCATCGTGGCGCTCGATCTGCCAACCAGTCACCTGGCGTTGAGAGTCACCCAAGGCGACGAATTCACCA
GTCGCATGCTTGGAGCAATCAATAACATGATGATCGAAATGATGGCGGCTATTGCTCGTAAGGACTATCAACAACGCCGT
GAGCGGCAAGCCCAGGGAATTGCAAAAGCCAAAAATTCGGGTGCATATAAGGGCCGACCCATTGATGCCGATCTGCACAA
GCGAGTACGTGAGCTACTGGCTGCAAATTTAGGCATTCGAGCAACTGCCCGTCACGCGGGTTGTTCAACCACGACCGTTC
TCAAAATCCGTGATCAGGTTCAACAGCTCAGTTAATTGAGCCGGTCGGAAGTGACTGACTAGCGAAGGCGAAGCCGTAGT
CTGTCAGGCGCTTACGAGTGGCCGCCGCCGGCAGGCGACTTTGACTTATCAACCCCAAGGTTAACAGCGTGGCAGAGGAC
GACAGTTAGAGATCATAAGAGGCAGGACTT
>k127_127965
GTATCCGGAACGGGAAGTCCGGATTACGCATTCCCGCCGTTCATAATAAAACGCCAGCGGGCTGGTGCGTTCAGTCCAGG
CCGCAACGATTTTAGTAAGGTTGAACGGGAAGAGCATCGATTCAATCTTTACAGCTATCCGGGCTAAGCAGACGCGTGCG
GCAGACCTCCAGAATTTCATCAGCAAGCCCGGAATTATCCGGGCAGGCACGCGAAAGCATCAGGGCACCCACAAGATGCG
CGAGCGTATTGATCAGATCCGGACGGGTGACCTGTTCCGTTTCTAAAACGGCAAGCTGTCGTTCAATTCCGGCCGCAAAA
GTCTCGCGGATGGATTCAGACTGGCGCGCTGCATCGGTGCCCAGGGCCGACATGACACACCCCTTGGCCATATCATCGCG
ATGCTGCCGGGAAAGATAATATTCAATAAACGCTTCCCGACTCGCCCCTTCAGTTTTCTCAACAGACTTCGCGAAGCCGC
AGTTCATCGCTTCGGCTAACAAATCGGCTTTCGACCCAAAGTGCTTGTAGAACCCGCCATGCGTTAACCCTGCGGCTGAC
ATCAGTTCAGCGACGCCTACCCCATCGTAACCCCGCTCACGAAAAAGTTCTGACGCCGTTTCAACAATTCGGTTCCTGTT
TTCGCGAACCTGCTCTTTTGACACTTTCATCTTTTCCTCCTGAAACTGAGCTTAAGTATACATTGATGATGATCATAATC
AAACCAGTTGACTTTAATGATTACGATCATCATCATTAAATCAGTTTACTGACCCGCTAATCCGCAAAGGAATAACCATG
ACGAATCAATCCTTATTTCAGCCCTATGAACTGGGATCTGTCACGCTTGCGAATCGCATCGTGATGGCCCCGCTGACACG
TAACCGGGCAGGCGCAGGTCTGGTGCCAGGTGAACTGGCAGCGACTTACTACGCTCAGCGTGCCACAGCAGGATTACTGA
TTACCGAAGCTACGCAGATTTCAGCAGAGGCGCAGGGCTATCAGGATACGCCGGGGATCTACACGCAGGCCCAGATTGAG
GGCTGGCGTAAAGTCACAGACGCGGTTCATGCCAGAGGCGGACGGATATTTGTGCAGTTATGGCACACAGGTCGAATTTC
ACATGTCGATTTACAGCCAGAGGGTGCCGCACCAGGCGCGCCGTCAGCTATCCGTGCTGAAACCAAAACCTTCGTGAACA
ACCATTTTGTTGATGTTTCAGAACCCAGAGCGCTTGAGCTGAAGGAAATAAAAGGCATTGTTGCCGATTTCAGAAAGGCA
TCAGCCAATGCCATTACCGCAGGTTTTGATGGTGTAGAGATACACGGTGCGAATGGCTATCTGCTTGAACAGTTCCTGAA
AGATGGTGCCAATCAGCGTACCGATGAATATGGCGGTTCAGTTGAGAATCGTGCGCGGTTGCTATTAGAGGTCGTGGAGG
CCGTGAAAGATGAGATCGGCGCCGCGCGGACGGGCGTTCGCATCTCACCGGTCTCACCTGCTAATGCAATTTCATGCAGC
GATCCGCAGCCACAATATGACTACCTGGCAGAGCAACTTGATGCTTCAGGTATCGTTTATCTGCATGTCGTTGAAGGCGC
GACGGGAGGTCCCCGTGATGCCTCACCGTTCGATTACGCTTCGCTGCGTCGCCGCTTTAAAAACACCTACATCGGTAACA
ATGGCTATGACCTGGCGCTGGCGTCTGACCATCTTGCACAGGACAAAGCCGATTTGTTCGCGTTCGGTCGCCCCTTCATT
TCTAACCCCGATTTCGTCCAAAGACTTAAGTCGGGAGCGCCTCTGGCCCCGCTTAATCCTGAAACACTGTATGGCGGTGG
TGCGGAGGGCTACACCGACTATCCATCGCTTAGCGGTAACAGTTAATAACTCTTTAGATATCACGGTTAACCCTGCATCG
CTAACGGCGATTTTTATTAAACAAATGAAGAAGATAAAATTATGACTCGTACATCAGTCCTCATTACAGGCGCTTCAACG
GGTATTGGTGCT
>k127_200198
ACTTAATCCCCCGTTGATTTACACACCGCGATTTAAGTAATGCCTTCATCAGTAATGAGAACAACTGCGAACGTCTGCTG
TTCGCTCACAGCTGCCCTTGATCTTTACATTGGTCTGCTTCGTGAGCATAACGGTAACTGCTTCATTATATGAAGCAAAA
AATCATTTCAATTTTGATTCATCTCGCTATTCCAACAGTCCATCTCATCTCCCGAGATCTAATCAATATACTCGTCCTAT
ACCTACTAAAAAGTCGTACCAAGACTGAGACCCTACCTACCCTCGGGAGTTGATATGGACAATACAGAGACCCAATACGC
CACAGACTACAGCGGGGCTAGAGAAAAAGTGCCAGCCCGGCGCACAGCAAAAATCATGCTGTCAGCCGGTATCGGTCACT
TTATTGAATGGTTTGATTTTGGACTTTACGGAACATTAGCCACCATTATCGCGAGCAATTTTTTTGCCAGTAGCGACCCA
GCAATTGCACTGCTTAAATCCTTTGCTGTTTTCGGTTCTGGCTTCTTGATGCGGCCGCTTGGCGGGCTGTTCTTTGGCTC
GATGGGCGACCGTCTCGGACGGCGTAAAGTGCTGGTCACGGTCATTGTGATCACGTCAATCTCGACCTTTATAATGGGGC
TTTTACCCACCTGGCACCAGGTAGGCATAATCGCGCCAGTCTTACTGGTATTCACCCGTCTGGTACAAGGGTTTGCCGCC
GGTGGCGAAAGCTCTGGTGTGATTACTTATCTGGCGGAAAGCGCAAAGCCCCACCGCAGAGCCACCTTGACCTGCTGGAG
TGAAAACTTCAGCTTTTTGGCCTTTGTCTGCGGTTCCGGGTTGGTTCTTTTTCTCACCCATACCTTAGGTGAGGAAGTGA
TGAACGACTGGGGATGGCGCATCCCGTTTCTGCTAGCAGCGCCATTAGGTCTGGGTGGCCTGTATATGCGCCGTAACATG
GAGGACTCCGCTGAGTTTCATAAACTTAAAGCCGCCGGAAAGATTGAAAAATCACCTTTGCGCACATCTCTTTCAACTTC
GATGTCTGCCCTTCTGTTCTGCACAGGATTTGTGATTGTTAAAGCGGTAAGTAGCTGGGTTCTGCAATCTTTTATGCCCG
GTTATCTCTCCACCTATTTGCATTACAGCCGGACCGACTCCTATTTAATTACCACCCTCGGGCTGCTCAGCGTCGCAATT
TGTATGCCACTCACCGGCTATCTATCTGATCGTTGGGGACGCAGGCCACTGATGCTGATGGGATGTGGCGGATTCATTTT
ACTGACTTACCCGGCAATGCTGGTGATGAGCCAGGGATCAGTCGGCTCGTCCATTGCGGCGATGAGCATGCTCGGCGTCT
TTGTCGCCATGTTTAATGGGGGTTGCGGCGCAGCTATGGTCGAACTGTTCCCGACCGCAATTCGTTACGGCAGTATTGCC
ATCGCCTATAACCTGACTGTCGCTGTCTTTGGCGGTGTAACACCATTGGCTTCAGCAAGCCTTATCACCCTAACCGGTGA
CCCCTTATCCCCTGCCTGGTATGTGATGATCACTGCCGCAATCTCGTTTATCGCCGTCTGGTTTGCTAAAGAAACCGCTG
GAAAAATTTTGGATTAATGTGCCCAGGAGTCGCAATGAAGATAAGCCATATTGAATGTTTCCCGCTGAAAATTACGCCAC
AACAAGCCTATCTTGGAGGGAGTGTTGAAGGTCACAACAGCGATTATTACTATCGCCCGGAGTATCGCTGTGTCTATTCG
CGAAAGATGGAAACGTGCCTGGTTAAGATCACGACCAATGAAGGGTATGTCGGTTGGGGAGAGGCGCTGGCACCGGTAGT
ACCTCAGGTGATCGCCGAATTAATTAACCATCTTTTTGCCCCGTTACTGATTGGCCAGTCGCCGTTCGCCAGTGGGGTAC
TGAACTCTAAAATGTACGATGCCATGCGCGACCGTGGCCATATTACTGGCTATCACATTGATGCTATCGCCGCGGTGGAT
ATTGCCTTGTGGGATCTGAAAGGCAAGATCCTTCAACTCCCGGTCTATCAGTTACTCGGCGGCGCCTATCGCGAGACAAT
TCCTTGCTATGTCTCTGGGTTGCCCGAACCCGACCTGCCTGCCCGCTGTCATCTGGCGAAGCAATGGCAAGACAAAGGTT
TTAATGCCTTCAAACTGGCGTTGGGCTATGGGGTAAGGGAAGACATCGAAAACGTGAGCGGGATTCGTGAAACGTTGGGC
AACGACGCTGAAATTTTTCTCGATGCCCACTGGAATTACAGTGTGGCGCAAGCCGCTGAATTGGCAGCAGCCTTGCATCC
ATTAGGAGTCGGTTTCCTTGAAGCCCCGCTCCTGCCTGAAGATATTGCGGGTCACCGTGAATTGCGGGCGAAAAGTCCCG
TCGCTATCGCGATCGGGGAAACCGAGCGCACCCGCTATCAGTTTAAGCCGTTCATCGAGCAACGCGCTGCCGATATTCTG
CAACCAGATGTTGGCCGTACCGGCATCAGTGAAATGATGCACATTGCTTCCATGGCTGAAGCCTGGAATCTACAGGTTGC
GCCTCATCTTAGCGTCGGCTTAGGTCCCTGCATTGCCGCTTCAATCCAGGTTGCAGCCGCGATCCCTAACCTCTTTATGC
TGGAGTACCAGCCGCCGGTTTTTGCCATTGCTAATCAGCTACTCAACACACCACTGGTGTGTGAGCAGGGACATTACCAA
ATACCTGAAGCCCACGGTCTGGGTATTGAAATTAATGAAGAACGTGTTCGTGAATATGTCATGGGGGCAACATGTTAAAG
GGTAATGTGCCAATTCTGGCAACGGCATTTGATAAGCTAGGTAACGTTGATTTCACTTCAATTGAAAAACTGGTGCGGTT
CTTGTTGAACCAGGGTATTGACGGCCTGGCGCTGTTTGGCAATGCCTCAGAAGGCTATGCGCTAACCAGTGGAGAGAAAG
AAGCGCTATTCCATTGTGTAAAACGACTGACCGGAAACTTACCGCTGGTCGCCGCTGCGGGAGGAGCCAGCTCAGCCGTT
GCCATCGAGGATATTAATCGCGTTAAGCAATGGGGCGCTCAG
>k127_2002
GCCGACACTCAAGGTCCAGAGGGTCGCGCACTTTGGATAAAAAATCTGGACACCATGGCATCCAGACATCCCACTACGGT
CATCGCAGGGCATATGTTACCTGAGGGTGCTACCGATATTTCAGCAATAACCTATACCCGCGACTATCTTCTGGCTTTTG
AGAACGAGCTTAGTCTGGCCGGCGACAGTAGCGAACTGATTGCAGCCATGACAAAACGTTATCCTGATGCTGGCATGAGT
ATCGCTTTACAAATTGGTGCAAAAGTCGCCAAGGGCGAAATGAGTTGGGGATAGAATAATGAAGAGTAATGTGGAAATTA
TACGCGCGACTTATGAAGGTACCTCTGAAGAAAATGGAAAGAACCTGCTTGCTGTCCTGTCCCCCAATGCGACATGGACT
GAAGCGGCTGGGTTCCCCTATGCAGGGACTTACACCGGTGCAGAAGAGATAATCGCTAACGTATTTCAGCGACTGGCAAC
TGAGTGGACAGACTATCAGGCAAAGACGCATACGTTTCTTGCTGACGGTAACTATGTTGCTGCTTTTGGGATTTACTCCG
GCGTTTATAAAATAACCGGCAAGGCGATGACGGCGTCATTTGCGCACCTTTATCGCCTTGAGGATGGGAAGATAATGACC
ATGGAGCAGTACGTCGATAGCGCGTCGGTCATGTCGGCGTTAGCATAAAGTTAACACCGTCTGACAGGTCTCTTCGCACT
TGTAGTCGTTTACTGAATTTGGTCAACATCCATTGTGGGCAGTTTCAGTAAACCATATATGGACGCCCCGGGTGTTACAA
GTACTGGTTCGATACGGTTTGCGACCATATATCCGGCGTCGTTAGTGGGTTAATTTACCCGCGCCATGATGTTATCCGAG
CCCTGTTTCCTTATCACTACACCGGTATATGATTACCCAGGTCAACTTCAGGCTGTTACAGGGACGGTAGCCGTTTTCTC
ATCAGTGCCTGCAAACTCAGTTAAATAAGTTTCTGTAAATTGCTGTTTTTAGCTAATTCATCGCAACGGCCTTCTGCATA
TTAAAATCAACCCCATCTGTCAGCACACGCCAGATAATTCTCGTCAGTTTATTCGCCAGTGCAACCGTGGTTTTCAGGAA
CCCCCGACGAGCTTCAAGCCTTTGCAGCCAAAGGCCCAGACTGTCATCGCGCTTTTTCATACAGCGCATTACAGACCGTG
CTCCATGGATGATTAATGTTCTGAGACTACGATTGCCATTTTTTGTCACGGAGGATAATCGTTGCTTGCCTCCCGAACTG
TGCTGCCGGGGAACCAGGCCACACCAGGCGGATAACTCTCTGCCGTTGGAAAATTGCCCTGCATCCACTTCACTGATAAA
CGCTGCCGCGATGAGCGGGCCGACTCCCGGAATAGTTAACAACTGGCGATAGGCAGCTTGTTGTGAAGACAATGCAGCAA
TTTCCTTATCCAGTCCGGTGACGCGTTCATTCAGCGCCTGCATGTCTTCCCGCAATGTAGAAAGTAAACGGCGGACAGTG
AACGTTAACTCATTCGACGCGTCTTCCATCAGTTCAGGCAGGTGCTGCTGGAGGCACTGTATCCCGACAGGGATAATGAG
ACCATATTCAGCGAGCAGAGAACGAAGCTGGTTAGCCAGCGCCGTTCTTTGCTCAACCATGAGCTGACGGGTATTTCGCA
GCGCTTTGATATCCTGCTGCTCAGCAGTTTTGACCGGAACAAAGTGGATGCCAGGGCGGAGTGCTGTTTCACAAATCGCC
AGCGCATCATTAGCATCGTTTTTCTGGCTTCTGACAAAGGCTTTAACGTGCTGGGCAGGTATCAGTCTGACGTTGTATCC
CATCGTTCTGAAGGTTCTGCCCCAGAAGTGCGAAGTAGAGCATGCCTCCATCGCGATAAGCGTTCCGGGCTCGAAGTGTC
GAACGCAATCCAGCAATTTTGAACGGGAGATCTTCTTGTTATATGCAATTGAACCATCAACCATCCAGACGCATACCTGA
AAAACAGATTTGGCAATGTCGATACCAACAACTCTGATTGTGTTCATGTGATATCACTCCTGAATTAATTGCAGTCAATA
GAGTATGGCACTGGCTACTTCAGGGAGGGGCGTCCATAACATCACTACA
>k127_181855
ACTCAATCGATTATTAATTTCATTAAGAATGGTTTTTACATCACCAGACGTCAGACTCTTGGCTAAACATCGTCATAATG
ATACCGGCAGGCAATTATAGTTAATTCATCATTTACCATGCTGTAAACAAGTCGGTGTTCTCTGTCTATGCGCCGGGAAT
AAAGTGCCGGATTTTTATAATGGCGCAACCGTTCTGGCTTACCAATACCGCCCAGTGGGTCGGCATGAATCGCATGTATC
AGTATACGGATGCGCTCGAATATTTTGGCGTTACTTCCCTGCCAGTATTGATAATCGGCTGCCCCTCTCTTAGTGAATCG
CGTTTTCATACTTCAATTTCGACAGTGTCACCGCGATCTAACTCAGCCAGCGATGCGTTAATATGTGCAGCGTTCGCAGG
ATTGCTGAATAAATATAGTGTTTCTAAAATAGCGTCATATTCGGCGGCGTCAATCAGTACAACATCAGGAGCATCACGTC
GCAGAATACGCACGGGCTCGGCATTGTCGCTAACCTGCTGCATTGTCTCAGCAAAATGCTTACGGGCATCAGTAAACGTT
AATGAATGCATTTTTTACCTTCCTGTCATATATCACGCGTACAACTATAGCACTTGTACCTAATCAAGTACACCTTTTGA
TATAATGTTCACCCTGTTAACTTATGACCCAGACTGTAAGTCTCCAAGATAATATTTCTAACATTATATAATGGGACTTA
TATAAAGTTAGCTATTCGCTACAGTAGCTGATAATCTATCCAGTAGTTATAATGACCTTGCAGGTTTTGCTACGTGAAAT
CTGCAAGGCAAATCCCCTGCATTTTTCTCAGAATCCACGTAGCGTTGTCAGTGACCGGGAGTTCGCTTTTTAAGCTATAT
ATGGGTAAATTGTCACCAACCAACCAAACACTACCTGCTATCCAGGCTGAAGAGGATGTTCTGGCGAGGCTTAAGGAATT
TGTTCAAGACAAAGAGGCGTTTTCACCTAATACCTGGCGACAGCTGATGAGTGTTATGCGGATCTGCCACAGATGGTCGA
TTGAAAATAGCCGCTCGTTTTTGCCCATGCTTCCGGCCGACCTTCGCGATTATCTGAACTGGCTGCAAGAGAGCGGTCGC
GCTTCTTCAACGATTGCGACGCATGGATCATTGATTTCAATGTTACACCGTAACGCTGGCCTAATCCCCCCTAATACTTC
ACCGCTGGTTTTCCGCGCAGTGAAGAAAATAAATCGTGTTGCAGTTGTCACGGGTGAACGTACTGGCCAGGCCGTACCCT
TTCGTCTTGAAGATCTGCTTGAGCTTGATGCGCTCTGGTCTGACTCGATATCGCTTCGCCATAAACGTGATTTGGCATTT
CTGCATGTCGCTTACAGCACGCTGCTGCGTATCAGTGAATTAGCCCGTCTCCGTGTTCGTGATATCTCCCGGGCAACAGA
TGGCAGGATCATCCTTAATGTGAGTTACACCAAAACTATTGTTCAAACTGGCGGCCTGATCAAGTCCCTAAGTTCGCAGT
CCTCCCGCCGGCTAACTGAGTGGATGTCGGTGTCTGGTATCAATGCTGAACCTGACGCCTTCCTCTTTTGTCCGGTGCAC
CGCTCTGGGAGTGCAACTCTTTCAGTCATCCGTCCGCTGAGCACGCCTGCGATTGAATCAATTTTCGCACAGGCCTGGCT
TACGATTGGAGCAGGTGAACCTATCATTCCAAACAAAGGGCGCTATACGGCCTGGACTGGTCACAGTGCCCGCGTAGGCG
CTGCACAGGATATGGCGGGACGTGGCTATGCTGTCGCTCAGATCATGCAGGAAGGGACATGGAAAAAACCTGAAACATTA
ATGCGTTATATCCGTAATCTTCAGGCGCATGAAGGTGCGATGACCGATATCATGGAAAAAAGCACTCTAGATCATAATAA
TACAAAATAACATAAATCATACTTCATCATTATGAAGTATTACTTCATGTTTAGTGTTTTTCGATTTCATCACATGCTGT
GCTTCATGGTCTTTGGAAACGCTAAAGGCGTAGCATTAATGTCATCGGATTAATTGGCGATGATGTAAAACCGTAGTGTT
CATAAAATTGTTTAGCCGGTTCATGAAGTGCATGTACGAGCAATGCTCTGACCCCTGTGTTTTCAACAATTGAGCGAACT
CGAAGAACGGCATCCTGTAGCAATGATGAACCTAACTTTACTCCTTGAGTGCGAAGGTCGACCGCCAGTCTTCCCAATAC
TATGACCGGAATAGGATCAGGCATATTACGCCGAACAG
>k127_362148
TACGTTGATGTGATGAAATTCGTGTCAAAAGTGAAGGAGTACGAATGAGTGTTTCCGTAGCGTATCTGGTCTTCTTAGTG
GCAGTCAGCTTTATGATTTCCTATCTGATCGCTGGCGTATTTTGGGGCAAAGGTTCACTTCCTGACTGCCTGAGAGCTGA
GAACTGGACGGTTGGCACCGGCATTTTGTTTGTGTTTCTTGAGTCCATATTCGGCTTTATGATTTACCTACAAGCATCAG
GGCAAATGCCAACACTCGTCCATGTAGTAGGGTTTTAGTAAGGTAAGTCTCTGCCACAAAAGCGCAACTACTTGATATAG
TTACGAACGAATACAGAAAGCCGCCCGACCGGAAGGCTAGTTATTCAGGAGTAACGATGAGACTGCAAGATGTAGCAAAA
GTCTCTGTAAACGATCCAGACGCTGATTTCTGGATCGTGCGCAGAGGAACCGTGAAGTCGGTTGGAGAACCCACGTATAC
ATTCAATCCTGAGCATATCGGGATAAAGGTAACACGGACGGATGTAGTGCTTCCGCGCTACCTGTATTACTGCCTGATGC
ACATACACGCAAAAGGTATGTGGGAACCTATCGCCACCGGCACACTGACTTTAGTTAACATACGCGTTTCTGATATCAAG
CATATCGCGCTTCAGCCGCGTTAAACCTATCGCGTTAAGACGCTATCAAGCATAAGGGCAGGTTACTGCCCTTATTTCTT
CACAGAGAGGATTGTATGAGCATTTCAATAGATCTCCCTGGTATTGATGAACAACGTATGTTGCTGCTTCAGCGTGGCGC
TGAAGCGGGCTGTACTCTGTTACGGGCAAACCTTAACGCTCCGCACTACCCGGCTGCGTCCGGCATCAATGCCGCTGACT
ATGGTGATAAACACTTGCGCACACTCGATGAGGGCTGGGAACCGCCTGCTGCTGCGCTCGTTTCTGCCTGGTTCGCCCAT
TTTCAGAAATGCTTCCCGGAGTATGCTTCAGAAAGCAAACTGGCGGGGCTGCTTGGCCTGTCGGGAGCTAACGGCGGCCG
TCGCATACGCGCATACACATCCGGCGATGAGAAGATCCCCTATGGCCTGTGGCGGCGTTTTCTCGTGATGACCGGCAGAG
CGAGCCAGGAGATCATACCGGTACTGGGTATATTCGATATGCAGGACTGAAGATGCAAAGAACCGCCACATGGCGGTTTT
TTTTCGCATCGAGCGTAAGTGCTTCATGTAAATTTTGGTGATATTACGCTTCCTCGCTCACGTCCGGTAAAACTGGCCGT
AAGTCTGCGGCGAGCGTTGTCTAATCTTTTGATAAATCCCTACGTGTTTCCATCCGGCCACATAACCTTAGAGAACGGCC
TAAAAAGCCCTGTGCCGTTTTATTTTCTATTTCTGACACAATCATGCAGCTTGTTACTCCGAAGGCTTAGAATGGCTTTG
AGAGCGAATCTGAACCTGTTCCTGCCTAAGCCGGTTTTGCGAAGCCTCGATCTGGTCGCAATGAAGAGGTCTGACGGTCG
GAGACGAAAGGAATGTTCAGCAATCCTCGGTGAATAATAGTTACAACGATCACTGATGATTTGCACCTTTGCCCATCGTT
TACGATGGGAGCTACCTCTAAGATCTGAGCGGCTTGGCCTTAGGCCAATGCAAGCGAAGTCATCACCCTAACTGTCCACA
GGACAGGCAGCGAATAGGTATTCTTTTTAATAGATATTAAAAGAAGAAGTTCAAAAGACTCCACGCACTTTGAAACCTCA
ACGGGTAGAACCTTAGAGAGTTAGTCCCATGCACTTTACTGTGTATAACTAAATTGCTTGAAAAAAACAGGTTGGAAAAG
GGGGATCGGCTACCGGAATTAAACAGATTCACGGTACGACATAAGCCTTTCACAATGGGAATCGTGCACGATTTAAGCAA
CGGTGAATAATAGACGTGCGAAACCCTCCGGCATTTGCCAGAAGGTGACAGGAAAGGGGATTAGGCCGCTAATCGGGTGA
AGTTGCCCCGCGACATGATCATACGCTGCTTAACTCTACGCGCGATTTCAGTATCAATTGCCGTTCTGTCAATCGGGAAA
GAGCCAGCGGCTATTTCTTTGGTAAGTTCTTTCCTCACCAGGTTCTGGATCTCAGCGTGGGTACGCTGAGCGTCACGCAA
AGCTTTTGCACGGAGTTCGCCTTGCCTTTTACGTTTCAGGCGATAAGCATAAAATCGGCTGCGCATTGCTCCCCAGGCTG
CCGCTATATGTTCTTCAAGGGTCAACTCTGGTAAGCCCTGCTCTTTACGCTTCATGTTTTTGTAGGCGTGACGTGCGCGG
CAAGCGCCCTCTACGGCGCGTTCGGAAATATCCAGCGCACGGAAAAAGTCAGGCAGGAATGAAATGTCACTGGGGAAGTT
GCAGCCTAGCGTAGAGCAAAACTCTGTCTTGTAGGTAATCAGCCCCATGTCACGCAGTGCTTCAAGTGCGCGGGTAGTGC
GCGAAATGCTTACATTCGTATGAGAGTCGTGAACCGTTTCTGTAGCAAGGCCACATTCGATAGCAAGGTTCGTCATGGTG
ACGTTAACCCTGTTAGCAAGCGGATCGTAGTGAAAGCAAATGCCCTGTAGCAGTGCTTCAATCGCCTGCAATCGTGCTCT
CGGTGGCATACGCTTACGTAACCCTTTCTGACGGGCATACGCAACATGAATGGCAAAGGCAAAAGTAGTGGTAAATCCCT
TCGCTGCTTCCATCAGCTTTTCATTGAATGAAAGCGTATCTTTACCCTTCGGTGGCACAAATTCAGGGTTAGGATTTTTA
GGGCGACCAGGCCGGAGCGGAAGTGAAATATTCTCAGACACGCCCGCCTGCGCTTATGGCGGGCAGGGGTTGATTTGGTA
AACACATAGGTTATAATCCTTCACAGGTTTCGTACCTAGCCCCGGTCATCATGCCATCCGCCAAGATTGAACATGATTTC
CGGGGCTTTGTTCTTTTGGGCTTTTCAACCCTATCCTTCGCCACCTTGCGGCGTGGCATACCTCAATAATTCTTTTCGTC
TTGCGTAGTTAGCGATAAAATCTATCACCACATTTGCTTTTAAACAAGACTGCCTTTCACTGCTATAGGCCGCACTAATC
ATAACTAAACAGCTTACATTAATCCAGTCTACTAATTGGCGTTTTCGCAGTTTCAGGAATCCCGTTCTGTTTCTCAGGTT
TCCTGTGAAGCATAACGGGATTGAACAACCGTAGGGCGTTAGCGGCTCATCATTCAAAAAGTGCTTTCTGTGCGTCTCTG
AAACGCTCAAGACGCATTTTGTAGTCGTTCTTCTCTGCTTCTGACTGCCTCAAGGCCCGATTAAGACGTTCGATCTCTTT
TTGCTGCGCCTGATACTGCATCAGGCATCTGAGTAGGGTCTGTGATCCGGTTTTCTCACCCACAAGCGGCCCAACAGCGT
CCAGCTCCGCATCATGAATATCCTTAGTTCTTACCGTTAGCGTTCCCATAAAAATCCTTGATAGCAAATTCACACATTCA
AGCTACATCCGGGCAAGCTAAACGCAATCATTTTTGCGTTGGCCAGCTCGCCGGTCGTTTCTTTTTTGCTATCATTTTTT
CGCTGGCCATGTTGCCGGCAGCGCCAAAACTGATAGCAAAAAAAACTCTCACATTGTCCTGCAGAACATCAGATTGATCA
GCAGGACGGCAAAAATTACGTGCGCGTCCTGCTGATCGGTCAGTCATGCACAAAAAAAATCGGGCCTCTGAAAATACTCT
CATAAGAGCGCTTACGGTCTTCCGGCAGCGCTCGGAACGTGTCTGAGTGTTCCTCTGCAAGTTTCGCCAGTGTCCCGGTC
TGCGCGATAAAGGACGGCGTAACGCTTTTTATCTCTGCCAGAATTTCACGTAATACGCTCATAGCTGCTTCCGTCAGCGG
GTCTTCTTCCATCAATGCCAGGTACTCATCTATCGTCATGCGGTAGCGTTCTAAATCCTCTTGCGTTGTCATAGCTCTAC
TCCTGTTCGCGGCGAATTTCGGACATGGTTTCGTTATATGCCTGTTCGGTCTGCTGTTGTCCTTCCTGGGTAAGATCAAA
ACCATGTCTTGCCGCTTGTTCTCTGACGTATTCCGCATCGCTTTTATTCAGCGTGTCCAGCTTATAGAGTGCGTTTAACA
GGTTATCGAGACAAAACCTCTCATAGATTTCATAATGACAGCCGCAACGCTTACCCGCGTCCTGACCGATACGCTTAAAA
AAGGTATCAATGTGCATAGCGTCATTTTCTTTTGACCAGGGATTGCGGATATAGCCTTCCCGGTTCTGTGATGACCGAAT
CATAGTTACCCTCTCACGCGTCCGAATTTACCCAGAATTTTTGAT
>k127_344687
CGGGTTGAAGGCGAATTTATCGATGTGCCGCCAGAAGGTTTTTTCCCAAAAGGATTACCGGAAGAATTATACGGCTGATC
AAAGTGTTCGCCTTAGTCCGCCGTCAATAATTTTACTTCACTGCCCCCATTGCCGCCTGCTCAATCAGTGCGGCCACTTC
TTTTGGATGTGATTCATAAACGGAATGGCTGGCGCCTGCGATTTCCACGGTGTGGCTGTGTGCGCGTTTGGCGTACATGC
GTTCTAAATCAGGGTTAATGATCTTGTCGGACTTCGCCACCATGTACCAGCTCGGTTTCACTTTCCAGGCCGGATCAGGA
ATGTTCGCAGTAAATACGCTGGCGGATGTCAGCATCTGGGCCTGCGCTTCAAATTCAGCCTGTTTACGTGGCAGGTCTGC
GGCGAAATCAGACGGGAAATTGGCCGGATTGATGTACAGGAAACCGTCCGGCGTTTTCACAAACGGATGCGCGGAGTTCG
GGTATTTCTTACCGTTAATTGCTTCGGTTTCCCCGTTGTCCAGCGCATGCGCCGCGATATACACCAGCCCTGCTACGTGT
GGATCGTTGCCTGCTTCAGTAATAATCGCGCCGCCATAACTGTGACCGACCAAAATGGCAGGGCCGTTTTGCCTGTCCAG
AATACGTTTAGTGGCTGCAACGTCTTCGGCAAACGACGTCAGTGGTTCCTGTACCAGTGTCACTTTATAGCCATCGCGGG
TCAGAATGTCATATACCGGACGCCAGCCAGAGCCGCCAACAAACGCGCCGTGAACCAGCACGATATTTTTCACTGGCGCA
GCGGTGGCTGCCTGGCAACCGAACGCCGCAGTGGCGGCAAACAACAATGTTGAAACTACACGTAAACGCATGGCAAGACC
TCTTTTACTGTGATCAGAAATGAAACTCAGTGTGTGATGCCACTTTGCGTGTGGCGCTCTGACAGAGGAGTGACCTGCGG
ATGACAAAAAAGTCATAAAGCCGCTGACCCGCAGGATGCGGTGAAAACGTTTCCCCGGGTTTATTTGCGGGTATTTTAAG
CGCCGTGAGAATTCTCCATTTTATATCTTTTGTAAAGACGCCACGGTTTCATTACACGGAACTTATCGTCTGAAAAAACA
GCGATGAATATGCCGCTGTCTTGAAATAGTGGTCTATATTTATTCTGAAGTCTGCGCCTTCGTCTGGATTTCGAAAGATA
AAAAGGAATTAGCCAGCTGAAAATATTCTCTGATAAATACGCATCAGGTGCATTTTTTGTTTTCCGGTAAATCACCTAAT
TATCAGTTGGTTGTATATTGTGTAATCGTTACCACTGAGGCGCGGATAAATACCGGGAGATCGTTGGATGATTTTTCGAA
TGAAAGCGGATGTTTATTTTGTGTCGGAATATAAACGGTATCAGACGAATAAAACCCTGTATTTTGCGCGGAGATAGAAT
TTGAAAATGGCGTCAGATGTACACTGCGTGCGGTATTTTGTTAAAAAGTTATATTTGTAAAGTTGCGTATGTACTAACAA
GAAGAAAAAATCTATAGTGAGCCCCTTCACGGCTCTCAATCAGATTGGTCAATTTATGTCTACTTCTTATGTCCAGAATT
GAGAGGTGCGTCGTATTTTTTGACTCAACCTTTTAACGTAAAACAAAAGAACTCATAAAGTGAACGCCAAAACCTCTGCT
TTTATCATCACGTTTTTGTCATTTTTTAACCCGGTATCAGTCAGTTACGCCCAGTCTTCGACAGCGTCGCCGAAAGATGA
TGCGGGTGACACCGCCGGCTCATCAACAATGATGGTCATCAAGCGTGAAAGCACCGGTAAATTATCCGAACTCGATACCC
CGGCGGCAGTCAGCGTGATTGATGGCGGGGATTTCAGAAACAGCAAAGCGCAGGTCAATCTGTCTGAAAGCCTTGGCAGC
GTCCCCGGTTTACAGGTTCAGAACCGCCAGAACTATGCGCAGGATCTGCAACTTTCCGTTCGCGGATTCGGCAGCCGTTC
CATGTATGGCGTGCGCGGTGTGCGTATTTACGTTGATGGTATTCCTGCCACCATGCCGGACGGGCAGGGACAGACCTCCA
ATATCGATCTGAACTCGGTAGAGCGTGTTGAAGTGCTCCGCGGGCCGTTCTCAGCGCTGTACGGCAACGCCTCCGGCGGC
GTGGTGAACGTCGATACCCAAACCGGTTCACAGCCTGCCAAACTGGAAGCGGGCACTTATTTCGGCAGCTACGGTTCGTT
TCGTAACAGCGTCAAAGCCAGCGGCGCAACCGGCGACGGCACCCATGCCGGTGATGTGAATTACCTGATTTCCGGTTCCC
GTTTCACCACTGACGGCTACCGTGACCATAGCGGTACGCAGAAAAATCTCGGCAACGGCAAACTGGGCGTGCGTATTGAT
GATGACAGCACCCTGACGCTGATGTTTAACAGCGTGTCCGTGGATGCCAACGATCCGGGTGGCCTGACAGAATCTGAATG
GCATGATGACCCGAAGCAGGCCAAACGCGCCGATCAGTACAACGCCCGTAAGAGTCTGGATCAGACACAAGTCGGGTTAC
GCTATCAGCGTCAGATGGGCGAAAACGACGAGTTCAGCCTGATGACTTATCACGGCGAACGCCACACGACGCAATACCAG
ACCATTCCGGCGGCATCGCAGAAAAATCCGCTGAACGCGGGCGGGGTGATTGTTCTGGAACGTAAGTATTCCGGTGTGGA
TACCCGCTGGAAACATGACGATCAGATAGGTTCCGTGCCGTTTTCCGTCACCGGCGGGCTGGATTATGAAACCATGACCG
AGCGTCGTTTCGGTTATGAAAACTTCAATGATGAAGGCGATCTGGGCGTGAAAGGCGACGAACGCCGTAACGAAAAGAAC
GTGATGTGGAACCTAGATCCCTATCTGCAAACCACGTGGAACCTGACATCGCGCTGGACGCTGGATGCCGGTGCGCGTTA
CAGCACCGTGAGTTTCGACTCGCAGGATTATTACATTACCGGCAGCAACCCTGATGACAGCGGTTCGCGCCGTTATCACA
AACTGCTGCCGATGGCGTCCCTGAACTATGCCGTGACGCCTGCACTGAACACTTATATTTCGGCCGGGCGCGGTTTCGAA
ACGCCGACCATTAACGAGCTTTCTTACCGCACCGACGGTAAATCTGGCCTGAATCTGGGACTGGAACCTTCCACCAGTAA
CACCGTGGAACTGGGCAGCAAATGGCGCGTGGGCAACGGTTTAGTGACCGCTGCCGTCTTCCAGACCGATACCGATGACG
AGCTGATTGTGGCACAAAGTGTCGGCGGGCGGTCAAGCTACACCAACGCCGGTAAGACACGCCGTCGCGGTCTGGAACTG
TCGTTAGATCAGCAGATTGAAGAAAACTGGCGCGTGAAAATGGCCTGGACGCTGCTCGATGCTACTTTCCGCAACGAGAC
CTGTGGCGCGGGTGATTGCACACCAGCAGGCAACCGACTGCCGGGTATTGCGCGCAACATGGGCTACGCTTCTCTTGAGT
GGGCACCGGTTGACGGCTGGCACGCGGGCGCCGATGTGCGATACATGAGCGACATTGAAGTAAACGACGAAAACAGTGAA
CAGGCCCCCGCTTATACCGTGGCCAGCGTGAATGCGGGTTACCGCTTCAACTGGAACAAAGTGACGCTCGATTTGTTTAC
CCGCGTCGACAACCTGTTCGACAGAAATTATGTCGGTTCTGTGATTGTTAATGAAGGCAATGGCCGTTATTTCGAACCGG
CACCTGGCAGAAACTACGGTGGCGGCGCTACGCTTTCTTATAGTTTCGAATAACTTTTAGTCAGTACGTTCAGTCAGCAG
AACAATGAACCACGCGGTGCTGCCCGTTACCTGCACTTTTTGAAGCGGGGCAGCACATGCAAGGAATGACACCCGGTGAG
AACCGGATGTTCTTGAAGATTCGGCTCATGCCTGAATCGACGATTATAAAAAATCAGTAAGGTCATCAACTATGGAAACG
AAAGCCTCGTTATCACGCATCGTCGTCATAATTACCGCTTTGTTCGCCGCGTTAAGCGGGATTTATCTTCTTGTCGGCGG
TATCTGGCTGGCAAAATTAGGTGGTTCTCTTTATTACATTATTGCCGGTGTTATCTCGCTGGTTACCGCGTGGTTGCTGT
ATCGCCGTCGCTCTTCTGCATTACTGCTGTACGCAATCTTCCTGTTCGGCACCACGGTGTGGGCGGTGTGGGAAGTAGGC
ACAGACTTCTGGGCACTGACGCCGCGTTTAGACGTCACCTTCTTCCTGGGCCTGTGGATCCTGCTGCCGGTTGTGTATAA
CCAGATGCTGGCGAAAAACGCTTTCGCACGCGGCGCTCTGGCCGTTTCCCTGCTGTTCACCGTGATTGTGCTGGCGTACT
CCGTCTTCAACGATCCTCAGGAAATCAACGGCACCCTTAAAGCTGCCGATGCTGCACCGGCAGCAACCGATTCCGGCGTT
CCTGCCAGTGACTGGCCGGCCTATGGCCGTACTCAGGGCGGTACCCGTTACTCGCCACTGAACCAGATCAACGATAAAAA
CGTCAGCAAGCTCGACGTGGCCTGGACTTTCCGTACCGGTGACCTGAAGACCCCGAACGATCCGGGCGAAATCACTGACG
AAGTGACGCCAATCAAAATCGGCGACATGCTTTACCTGTGTACGCCGCACCAGAAGCTGTTTGCTCTGGATGCCGCGACC
GGTAAAGAGAAGTGGAAGTTCGATCCGCAGCTCAATTCTAACCCGACCTTCCAGCACGTGACCTGTCGCGGTGTGTCTTA
TCATGAGACCACACCTGCTGCACAAGGTGATGCGGCTAATGGCGCAGCGCCTGCTGTCTGTTCACGTCGTATCATTCTGC
CGGTCAACGATGGCCGTCTGTTTGCGCTGGACGCTGAAACCGGCGCACGTTGCCCGGCATTCGGTAACAACGGTGAGCTG
AACCTGCAAGGCAACATGCCTTACGCAACGCCAGGCCACTACGAGCCAACGTCACCGCCAATCATCACTAAATCTGTGAT
CATCGTGGCGGGTGCGGTTACCGATAACTACTCAAACCGCGAGCCTTCCGGCGTGATCCGTGGCTTTGATGTGGAAACCG
GTAAACTGCTGTGGGCCTTCGATCCGGGTGCGGCTGAACCGAACAAAATCCCTGAAGATGGTCAGCACTTCACGCCAAAC
TCCCCGAACTCATGGGCGCCTGCGGCTTATGATGACAAACTGGATCTGGTCTACCTGCCAATCGGCGTAGCGACACCAGA
TATCTGGGGCGGCAACCGTACTCCGGAAATGGAACGTTATGCGAGCGGCCTGCTGGCGCTGAATGCGACCACCGGTAAAC
TGGCCTGGTTCTATCAGACCGTTCATCACGACCTGTGGGATATGGACGTTCCGGCGCAGCCAACGCTGGCTGATATCACT
GACAAGAGCGGCAACAAAGTTCCTGCGATTTATGTACCGACCAAAACCGGTAACATCTTCGTGCTGGATCGCCGTGACGG
TAAGCTGATTGTTGACGCACCTGAAAAACCTGTTCCGCAAGGCGCAGCGAAAGGCGACCACGTTTCTCCGACTCAGCCGT
TCTCCGAACTGACTTTCCGTCCGGAAGCCAAACTGACCGGTAAAGACATGTGGGGCGCAACGATCTATGACCAGCTGATG
TGTCGTGTGATCTTCCACAAACTGCGTTATGAAGGCACCTTCACACCGCCATCCGAGCAGGGCACGCTGGTGTTCCCGGG
TAACCTCGGTATGTTCGAGTGGGGCGGTATTTCTGTGGATACCGACCGTCAGGTGGCTATCGCGAACCCGATCGCACTGC
CGTTCGTGTCTAAACTGATCCCACGTGGTCCTGGCAACCCTATGGAGCCAGATGAGAACGATAAAGGCGGTTCCGGTACT
GAGACAGGCATTCAGCCACAGTACGGCGTGCCATTTGGCGTGACGCTGAACCCGTTCTTGTCTCCGCTGGGCTTCCCTTG
TAAACAGCCTTCATGGGGTTACATCTCCGGCGTTGACCTGAAAACCAACGATATCGTGTGGAAAAAACGTATCGGTACCG
TGCGTGACAGCTCACCATTACCGCTGCCGTTCAAAATGGGTATGCCAATGTTGGGCGCACCGATTTCTACCGCCGGTAAT
GTGTTCTTCATCGCAGCGACCGCAGATAACTACCTGCGTGCATTTGATATGAGCAACGGTGACAAACTGTGGGAAGCTCG
TCTGCCAGCAGGTGGCCAGGCGACCCCAATGACTTACTCTGTGAATGGCAAACAGTACGTTGTTATCGCAGCAGGCGGTC
ACGGTTCGTTCGGCACCAAACTGGGCGATTACATTATCGCTTACGCACTGCCAGACGCTGACGCTAAATAATTAGCTGTC
ATAAGCTCTGAAATCTGAAAGGCCGCGCAAGCGGCCTTTTTTATGGCTACAGCGCCCGTAGCCATCGCGCCGGATTTCCG
GCGTAAACGCCTTTCACCGTGATGTCTTTCGTCACTACGCTTCCCGCACCAATCACTGCGCCATCGCAGATTGTGACGCC
CAGAATGGTCGCGCCGCTGCCAACAGACACATCGTTACCCACGCGGATCCTGGCCCATGAATCCCGGTCGGAATTGGGTT
TTCCTCCCTCAAACATATCGTTCGCAAACATCACGCCGTGGCCGATAAAGCAGTTTTCCCCGACAGTGACATATTCACAA
ATAAAGGTATGCGACTGGATTTTTGTCCCCCGTCCGATGCTGGTGTTGGCCTGAATTTCCACAAAGGGCCCGACAAAAAC
GTCATCACCGAGA
>k127_2521
TGATATGTACAGGAACTGGTAACGATGCAATTTGACGTTTACCCGCACATAAACGGAATAAAATACCCCTATCTTGTTGA
AGTACAGAGCTATCTAATAGAAACACCAGGCCGTTTAATGGTTGTACCACTTGCACGTCCGAGCGAGTTTAAGGGGACAG
GTGAACTTTATCCTCAAGTGCTTGTTAATGGCATCAAATACCGGGTTGTGACAACCGACGTGTCATCAGTCCCGATGAAA
GCGTTAGGGGATAAAGTCGGTGATGTCAGACAGTATGAAGAAATAATCAAAAACGCGATTTTCAGGCTCTTTTGGGGGTT
CTGACACGTTTTCTCATCGCGCCGATGGACGGCGAAAAAAACTGCCATTGTTCTATAGGCCTGAAAATGTCATGTCGACG
CGTCCACACAGCAGCGTTACGTCTGGTTGAATTTAGAATTCGCTGGAGCTTTTTATCTGCCGCAAACAATTGCTCGCGGC
AGAAAATCGAAAACACCGCAACGCTATTCGGTAATAAACCAGAAAGCAGAGATTACGTAATCAGGCTGCGATCGTTCCAG
AGTCGAAATCCACCCTCGAACGCCAGAGTGTTGTCGCCTTTGCGGCACTTTGGCGGAAGTGAAGCGAGTTTATCCACATT
GCCGCCACCCAGCACCACGTAGTCAGGCTCCAGGGCTTCGGTCAGCATCTCCACGACATCGAAAACCCGCTCCTGCCATT
TTTTGTTTCCCTTATCTTTCCGATAGGCTTCGCTCACATAGTGTTCGTAGCTGTTGCCCTTGCGGTAGGGTAGATGACCA
ATCTCCATGGGTTGAGGGACATTCTCGACGATCATGGCAGCACCCAGTCCGGTGCCGAGACCGAGGAACAGCATTCGTCC
TCCCTGATAGGAGCCGAGCGCCTGCATCAGGGCGTCATTGACGATACGGACAGGGCAGCCAAATGCGTCCGCATAGTTAA
ACCCCACCCAGCCTTCACCCAGGTTGGCGGGCTCACTGAGCGGTTTATCGTGCGCCACTGGACCGGGAAAACCCATCGCG
ATCACATCGTAGGTCATGCCTTCAGCCATGGCCTTGACCGCCGCAACCATGTCAGCTGCAGACATGGTCTTTCCGCTTTC
TGCCTTCTTTTCCTCACCGCCAGCGCTGGAGAGGATCTTCACATGACTTCCGCCGATGTCGATGGACAGAACGATAGGCT
CTTTCTTTTTCAAAGTATGCTTTGTCATTTATATTTATCCATCAGCTCAAACGGGGTCAAACCAGCCGCCGGGGGGCGCA
AAGTCCGCCATCGCGGCGGGTCCCCAGGTCCCTGGCTTGTAGGCAGCGGGAACGGTTTTCTCATCCAGTATCGGCTCGAC
GATCTTCCAGGCCAGTTCCGCTGCATCTTGCCTGGTGAAAAGCTGCCTGTCTCCAGCCATGGCATCTTCGATCAGCCGCT
CATAAGGCAGCATATCGCCAATACCATCGTCAAGCGCCGTTAGCTCGACGGCTTCACCTCGCATCTTTTCGCCGGCAGCC
TTGCGTCGCGCGCCAATGCCGATCGTAATATCCGGGCCGAGACGAAAGCGGATATAGTTGGCAGGTTCGTCGGTAATGTC
ATCGAAAAGGGTAACCGGCGGTCGCCTGAAGCGCACGACCACTTCCGTCGCATGTGCAGGCAAATTTTTGCCGGCACGGA
TATAAAAGGGAACGCCACTCCAGCGCCATGTTGCAATGTGGAAGCGAACTGCAGCGAAGGTCTCCGTCGGTGAGAAAGAG
GCGACGCCCGGTTCATCGGTATAGCCTTCAAACTGACCACGAACCACGTCAGTGTCTGACAGGGGCGGCATGGCCTTTAG
CACCTGTACCTTCTCATCAACCAGATCGTCGGACGCGCCGGACGCGGGAGGTTCCATGGCAAGCAACAGCAGCACATTGA
CCAGATGGTTCTGGATCACGTCGCGAATGCAGCCAACTTCGTCATAGAATTTGCCGCGGCCCTTGATGCCGAAGTCCTCT
GCCATGGTGATCTGAACGCTTTCGACATGATCGCGATTCCATATTGGTTCAAGGAAGCTGTTGGCAAAGCGAAAGTAGAG
AAGATTCTGGATGGCTTCCTTACCCAGAAAGTGGTCGATGCGGAAAATCGCGTCCTCATCGAAAACCTTATGAAGCACGT
TGTTCAGTTGTTTTGCCGACGCGAGATCGCGTCCGAACGGCTTTTCCACCATCAGGCGGGCACCTTTCGCGATTCCTGCC
TCTTCCACACTGTTGGAGACAGTTTCGAAAAGGGAGGGCGGAATGGCAAGATAATATAGCGGGTTATGATGGCCTGCCAG
CGCATCCCGCAGCCCGTCGAATGTTGACTGAGTACGATAATCGCCGGAAACGTAGGACAGCCTGTCCGCCAGTTCGGCAA
AGACCGTCTGATCGATGACATCGACATGCTTTTCAACCGCATCTCTTGCCCGCGCGATC
>k127_182243
TAATATGTGGTCTTAATGATTTTAACTACCACACCGCGACTCATTATTCGCGCATTCAAACAGAAAGACGCATCGGCACT
TTTCGATTACCTGTCTTCACCCCGCACACCTTGTTTTCAGGACGAGAAACTCAATTCACTGGAAGATTGAGGTTGACAGG
AGAGCCCGTGATACCGGCCAGTTCGCTGTATGCCTAAAAGAGACTGATGGCATCATCCAGCCTGTTTAATTCAATTCGAC
GCATTTCTCTCAGCCCATCTGGCCAGCGAACTCAGGCCAGAAAGCGATAAAAGATTCTCATCTTGTTGGATTTTCGCCAA
ACGAAAACGATCTTCGTGCTAACCCCTGCTGTTCAGCAAAATCGCAAGGTATCGACCGTTTTGTGATCTACATTGCAGTA
CATGATTAATGTTTTGTACTACAATTTTCATCAAGGTTAAGAACAATAATTGTGAATTGTGCGGTGATCTTGCGACGCAT
AGGCTCGATACAGGTAAAGTACCCGGCAACTTTTCCTTTTAGTCTTTTGTGGAGCATCTATGAGTAGCCAGGAGTTGAGC
AAAACCGATCGCATTATTCTCGAGATAGGGCAGCAAATCGTCAGTGGCAAATATGCCCCGGGGTCTGCGCTGCCAGCGGA
AACGGAGTTGTGCGAAGAGTTCCAGACGTCACGGAACATCATTCGTGAAGTGCTTCGCTCGTTGATGTCGAAGCGGCTGG
TGGAGATAAAGCGTTATCGCGGTGCTTTTGTGGCTTTACGCAACCAGTGGAATTATCTGGATACCGATGTTTTGCAGTGG
TCGTTGGCGAATGATTATGACCCGCGGCTGATCCCGGCGATGAGCGAGGTGCGTAATCTGGTTGAACCGGTCATTGCCCG
TTGGGCTGCGGAAAGGGCGACCTCCAGCGAATTAGCGGTTATTGAAAAAGCGCTTAACGATATGATCGCCGATCACCAAA
ATCGTGACGCCTTCAATGAGGCTGATATCCGTTTTCACGAAGCGGTACTGGCGTCGGTGCATAACCCGGTGCTGCAACAA
CTCAGTGTGGCGATAAGTTCATTACAGCGTGCCGTATTTGAACGGACCTATATGGCCGATGAAGCCAACATGCCGCGCAC
ATTGAAGGAGCATCAGGATCTGTACGATGCGATACGGCATCAGAACGCAGATGCAGCAGAACAGGCGGCACTGACAATGA
TCGCCAGCTCGACCAAAAGGCTGAAGGATATTACATGAGAGAAAGTTATATCGCCATTGACTGGGGCTCGACCAACTTGC
GCGCCTGGCTCTACCTGAACGGTGAATGTACCGATCACCTGGAGTCAGAAGCGGGGGTTACCCGGCTCAATGGCCGTACT
CCTGAACAGGTTTTCCGCGACACACTTTTACCCTGGCAAGCTCATCAGGTACCGGTTCTGATGGCGGGAATGGTTGGCAG
CAACGCAGGATGGATGACGGTACCTTATCTGCCTTGCCCGACGCGGCTGACTGATTTCTCCAGACAGTTAACGCGGGTGG
AGCAGGCCACACCGTTCAACGCGTGGATTATTCCCGGTCTGAGTGTGGTCAGCGAGGGTAATTGCAATGTCATTCGCGGT
GAAGAAACACAGTTAATCGGTGCTTATACAGAATGTCCGGCTCCGCTTTATCTGATGCCGGGAACGCACAGTAAATGGGT
ACAGATGGACGGTAGCGAGGTTGTTGATTTCCGTACTGTCATGACCGGCGAACTCCACCATTTGCTGATACACCATTCGC
TGATTGGTATCGGGCTGACCGGGCAACAGGCAAATCCGGCGGTATTCCAGCAGGGGCTGGAGAGTGGTTTCAAAGAAACC
AACATTATTCGCAGTCTTTTTGAGACCCGCGCGGCGCATGTGTTAGGGCAATTAGATAAAAGCGCCGTCAGTGAATGGCT
GTCGGGGTTGTTGATCGGCAATGAAGTGTCGCAAATGCAGCGGCAATACGGCATCACTGGCGATCAGCCCATTACCTTAA
TTGGGAGTCCCAAACTGACCGCACGTTACCAGCAGGCATTGAAGTTTGCCGGACTGACCTGGCAAACGCTGGAAGGCGAT
CGCGCTTTCCAGGCAGGTATAAGGAGTATTATCAATGAGTTGGAATACTGAACTTCCGTTAATCGCCATTCTGCGCGGTA
TCACGCCACAAGACGTTCAGGCGCATGTGACAGCATTGCTGGAGGCAGGTTTTGATGCCGTGGAGATCCCACTCAACTCG
CCTGACTGGCAGCGCAGCATCAGTGAAACGGTGAAAGAGTTCGGGCATCGGGCGCTGATTGGTGCCGGGACGGTTTTACA
ACCTGCGCAAGTTGATGAACTGAATACGATGGGCAGCCGTCTGGTGGTCACCCCTAATATTCAGCCGGAAGTGATTCGCC
GGGCTGTGGGGTATGGCATGACCGTCTGCTCTGGTTGCGCGACCGCGACGGAAGCCTTCAATGCGCTGGATGCGGGCGCT
CAGGCGCTGAAAATCTTCCCTTCCAACGCCTTTGGACCGGATTACATCAAAGCGTTGAAAGCGGTGCTACCGCCAGAAAT
TCCGGTCTTTGCCGTGGGGGGTATCACTCCTGAAAATTTACATCTCTATCTTAATGCCGGTTGTATCGGTGCAGGGCTGG
GAAGTGATCTCTACCGTGCCGGACAGTCTGTTGAACGTACGACACAACAAGCTAACGCCTTTGTTAAAGCTTATAAGGAA
TCAACCCGATGAAAGTGACCAAACTAACCACCTACCGGTTGCCGCCGCGCTGGATGTTCCTGAAAATAGAAACTGATGAA
GGCATTGTCGGTTGGGGAGAGCCGGTAGTTGAAGGCCGTGCCCGCAGTGTGGAGGCTGCTGTGCATGAGCTGTCTGAATA
TGTGATCGGACAGGATCCGGCGCGCATCAATGACATTTGGCAGACCCTCTATCGCGGTGGATTTTATCGCGGTGGTCCGA
TTCTGATGAGCGCGATTTCCGGCATCGATCAGGCACTGTGGGACATTAAGGGCAAAGCCCTGGGCGTTCCTGTCTATCAA
CTGCTCGGTGGTCTGGTTCGCGATAAGATTAAAGCCTACAGTTGGGTTGGCGGCGACCGCCCGGCAGATGTGATTGAAGG
CATTAAAAAGTTGAAAGGTATTGGTTTTGATACCTTTAAACTCAATGGCTGCGAAGAAATGGGCATGATAGACAATTCAC
GTAAAGTTGACGATGCCGTCGCCGTCGTGGCGCAAATACGTGAAGCATTCGGTAACAGCATTGAGTTCGGACTCGACTTC
CATGGCCGCGTCAATGCACCTATGGCGAAGATTCTGATCAAAGAGCTCGAACCTTACCGTCCGCTATTTATCGAAGAACC
GGTACTGGCCGAACAGGCAGAATACTATCCTCGTCTGGCTGCTCAGACACATATTCCCATTGCTGCCGGTGAACGCATGT
TCTCGCGCTTTGAGTTCAAACGTGTATTGGCCGACGGTGGTTTAGCCATTATCCAGCCGGATTTGTCGCACGCAGGTGGG
ATCACGGAATGCTTCAAAATTGCGGCGATGGCAGAGTCTTACGATATTTCGCTGGCACCGCATTGTCCGTTGGGGCCGAT
CGCACTGGCTTCTTGCCTGCATCTGGATTTTGTGGCGCGTAATGCGGTATTCCAGGAGCAGAGTATGGGTATCCATTATA
ATAAGGGAGCCGAATTATTGGATTATGTCATTAATAAAGAAGACTTTACCATGACGGATGGTTATTTCTATCCGCTGAAT
AAACCCGGACTGGGCGTTGAAATTAATGAGGAGTTGGTGATTGAGCGCAGTAAGAATGCCCCTGACTGGCGCAATCCAAT
TTGGCGTTATGAAGATGGCGCTGTCGCCGAATGGTAACCTGTTCTATATATTTTAAGTAACAGAAGTATCAGGTAAAACT
ATATCAATAAAGCAATTAATAATAATATTGATATATCCGTATTTGTTTTTTAATCCACATTACGTGGAATGGCCATCTTA
TGCCCTGACACCAGGGACAGACTCATTAAGGTGATAATAATGAACATCGATCTGTGCTCTACAACACTAAAAAAATTAAA
CGCAAAAATAATACCTTTTATTATTATTTGCTACTTTGTTGCCAATCTGGATAAAACCAATATATCCGTTGCGGCACTGC
AAATGAATGCCGATTTGGGTCTGTCTGCCAGTATGTATGGCTTGGGTGTCGGTATGTTCTATATCTCCTACATTATTTTT
GAAATACCCAGTAACGTCATTATGACGCGGGTTGGTGCACGCATCTGGATTGCGCGCATCATGATTACCTGGGGGATTGT
CAGCGCCGGGATGTCACTGGTCCATACGCCGACACAACTGTACGTGATGCGCTTTTTGCTGGGTATGGCAGAAGCCGGGT
TTACACCGGGGATTATCTACTATATCTCCTGCTGGTTTCCCAAGAGCAACCGCGCCCGTGCCATGTCGTTCTTCTATATG
GGATCGGTGCTGGCGTCAGTGATTGGATTACCGATTTCCGGCAGTATTCTCAATATGCACGGCATTGCCGATATCGCAGG
CTGGCGCTGGCTGTTTGCGATGGAAGGCATCCCGGCCATCATTCTCGGCTGTCTGGTACTGTTACGTCTGCCGGATACGC
CAAATCATGCCACCTGGTTGAGTGCGGACGAGAAAAAATGGCTGAACACCCGGTTACAACAAGAGAATGGTGACGTAGAA
GTAGGGAAACATCATTCATGGGCCAGTGCGCTCAGGAATAAAGTGGTATTGATGTTGAGTCTGGTGTGGTTCCTGCAAGC
ATTTTGCTCAATTGGTATTACACTCTTCCTGCCGCTCATTATTAAAAGTGTGGCTACAGAACAGAGTAATTTCGTTATTA
GCGTTTTGTCGGCCATTCCTTTTGCCTTTGCCGCGATATTTATGTACGTGAATGGACGCCATTCGGATCTCACCAAAGAG
CGTTCGCTGCATCTGGGGGTGCCGTTAATTATTTCCGGCTTACTGCTGGCTGCCTCGATATATACCAGTAACCTCTTTAT
TGCCTATATTATGCTGGTATTGACCGTCGGCTTTAACTTCGCGCTGACCCCGATATTCTGGGCGGTAACGACCGAAAAAT
TAGCGGGTGTTGCTGCGGCGGCTTCTATTGCTTTCATTAATGCCATTGCCAACTTTGCCGGTCTGGGATTGCCGC
>k127_218479
GTGGAGTCATGCGTCGGCCATATTCGCAAATAATTCTCGCGTCAATTGGGTCGCTCTTTGCCACCTTCCCCATAGCTCTG
GCAAAGTTCTTGATCTGACGAGGATTAATTACTGCGACCGGCAGACCCGCAGCACTGAGCATTAACTCGGCAGTACAGTG
ATACCGGCTTGTTGCTTCCATAATTATTCCCGTAACAGAAAGCCCGCTCAGAGCTGCCTGCAATTCAAGTATTCCTGCAG
CTGAATTTTCCAGATGCAGTAGCTGCACGGTAGTATCGATAAATACTTCCAGAGTGTTTTTAGCTACATCTATACCGATT
GTGGTTTTATCACTCATGTTCAGTTCTCCCTGCCTTGCAGATACGGGCTGTTTGCACGCCCCGGCAATTGTTCGGGTTAA
TACTGAGAATGACGTTGCGCAATGATGCTCACCCTCGGGCTCATATCCCAGGACGATGAACGTGCTGCAACATCAGGTAA
AACACAATGAGTGTATACGCTTCTCACTGTCATCCTAAACATACAAGGAGACGACGGAGTGAACACTTGCAGGCACAGCG
GCCCGGCTACAGTGCGGGCACGGGGTCGGCGCTAACGTTAAGGACGTGGAGGGATAGCACGGAAGTGAGCAAATCATGGC
GGCATCGTCAGGTGCTATGGATGTGGAGCAAAGCGACATCCTTGAGTGAAAAGCCACCAGGCACAGGACCGGCGCCGAAA
GGTACACCGATTTATCCCCCGCGAATACCGAAGTTACTCAGTGAATCTGTGGATAACCGAATGCGGTTTGAAATGAGGCG
GTAGTCTGCGACGACCGGGGCGGTACCAGGAATGAATGGCCGCAGGATACCGGCCAGGCCGGACCCTGAGGTCAGACCCT
GAGGTCAGACGATGAATGACGATGACATTTTGTTCGTCGCGGGCAGTTCAGATGTGGCCACGATGCTCCTCAAGCAGGTC
AATCGCATGCTGCATCACGCCGGCCGTATAGTCGTCTTCAATGATTTTCGCAAAAGTCAGACGGTCGGCCAGGCATTCCA
CCAGGGTATCGTGACAGATTTCGTTACCTGTTAGAAAAATGCGGGTCGCCGCGTCAGCGACGGCATCTTTGACGTCCGAG
AAGAAAATCAGCTCTTTGGGAAAGCGGGGATTAATCACCATTTCATGTCTCCGGCGGGGTTAAACGCTCCTCTTATCATG
CGTCCGGGTTCTGATTCCGTCCAGCACGACCGGGCCGTCGTCTTGAGAATGTCGAAAAGAGGTAAAAAAGTCCACCTTGT
AAAAACCCGCAACGCTCGCCGCAGACTCGGCTGAGGCGTACCTGAGCACCGCGAGGAACGAACAGCCGCGACGAGGAAGC
GTCATATCGTCTGCAACTGATGTGAAAACCGCACACTCCCGGCCTGATGTAGTCATAAAAAAACCGGCACGCAGGCCGGC
GGAAAACGATGATCGGTTTTACTTACGGCTTTTCTTCCAGGTTTCAGATGCCAGAAAAGCCGCGCGTACCACCACAATGG
CCCAGCATAGCTGCAGGAGTATCTTCACAGGCACACTGAATCCGTCAAATATCAGCAGCGGCACAATAAACAGGCAACTG
ATGAGAAAACACCACTCCGCCGCGCTTTTACGCGCCCTGCCAGTCAGCGTCTCCAGTCCGACTATCCATTTGCATAACAG
CATAAATGACATGGTTCTCTCCACAAATCTTCCGGCACGCCGGAGGGCTTCAGTCTTTTTTCAGCATGCGTTTGAAATTA
GTTCGGGCCTGACCTTCCCCTTCCGTACTGCCGGTGGGTTCCGGGAACACTAAGGGGGCAGGCACCTGGCCAGCGCAGGC
GGCAATGACGTCCTAAATGCTGGCCGTCGTGGACTGCCATCCCGTCGTTTGCTGAATAATACCCACCAGTTGGTCGGCGG
TCAGCTGGCCATCGAACAGCATGGACAACAGGTAAGGCAGACGCTTATCCCGCTGGTATAACGCGCTTCCGCCGACGATC
GCCGCCCGGAAAAAATCACCACGGGTGCGCAGGGGAACTGACTCGATAATCTCCATCGCCCTGGCATCCTGATTATCGTC
TTCAGTAGACAGTCAGTTTCTTACGTTTGCCGGTCACGGATAGCGTTCCTTTAAATTATACTAAGACAAGTTCGCGAACC
AACGCCGTCTGGAGGTCATTGACGACAACAATGCGTTTAGGAGTCAGTTTCCAGGCACGGCGCACAGCGACTTCAATCAG
CGGCACACCACCACCGACCAGCCACACCAGGTTTAGGGCAAAAACAATCTGCTCTTCGGTGAATCGTGACTTTTTCATCG
GCACAT
>k127_272803
ATGGGAACCGCCCCGTCATCGAGGTAGCGCGACAGCGCTGCCCAGCGTTTAAGGCTGTAATCGAGTGCTCTGCTGATGGC
CGAACCTTCGGGCACAAGATCACGCTGCGCGATCATCCAGGCATGCAGCCTATCCATCACCGGTACGGCTTTTTCTTGCC
GTATTCGGCGCCGTAAATCCGGCTCCAGGTCTCTGACTTCTCTTTCGATTTCGTACAACAACTGGATATAGCGCAGGGCT
TGCTCGGCGAGCGTGCTTTTATTCGTAGCGTGCAGTTCGAAGAACTTGCGCCGTGTATGGGCCATGCAGCCGATCTCTGT
CACGCCGAGTTCAAAGCTGGCCTTGTAGCCGCCAAAATCGTCGCAGACCAGCTTGCCCCTCCAGTCTTGCAGGAAGTTGC
GAGCATGCTCTCCGGCGCGACTGGAGCTGAAGTCATAAACCACCGCTGCCACATCCGAGAACTGGCTGGTAGCGTAGGCC
CACACATAGGAGCGATGGGTTTTCTTTGTTCCCGGCATGAGCATCTGCACCGGTGTTTCATCTGCGTGGATGACTTGTTG
CCCAAGCACTACTTCGCGCAGCGCATCGACCAGCGGCTGCAACTGAACTCCGGTCACGCCAACCCATTGAGCCAAGGTTG
AACGTGGAATCGCCAGGCCCGCTCGACCGAAGATCGATTCCTGACGGTAAAGCGGCAGATGGTCAGCAAACTTGGCGATC
ATGACCTGTGCGAGCAGGCCCGAAGTCGGGATGCCCTTATCAATGACCTGCGCCGGAACCGGTGCCTGGATCAGCGTTTC
GCAGTTATCGCAGACCCACTTGCCACGGACATGGCGCTCGACGGTGAACACGCCGGGCGTGTAGTCCAGCTTCTCGCTAA
CGTCCTCACCTATGCGCTTGAGGGCGCAGCCGCATGGGCAGTGAGTGTTGTCCGGTTCGTGATGGATCAACGTTCGCGGA
AATTCTGCCGGCAATGCCGTGCGCTTGGGCTTTTGCTTTTCCTCGGTCGCCGTTGGTGCTATTTGCAACGCCTGAAGCTC
GGCCTCAATCGCCGCGATATCAGTATCGATCAGGTCATCTAGCAGGCTGGCCTGTTCAGGATTCATCTGCTCGCTGCGCT
TGGCAAACTTCAAACGCTTGAGCTGGGCGATCTCATGGGTCAGTTTCTCAATGACTGTTTGATCACGGTTGATTTTCTTG
CCCATCGTGTCGACTTGCGAGAGCAACTGCGCTGCGAGGACGCGCAGTTGAGTGGGAGACAGTTGGTCGAGATTGGGCGA
AGAAGTCATACGCCGGACTTTGCCAGAGCAGGCGTTTCGCGACGATAGACCGATAGGCTAATGGCAGCCGTTAAAGCAGT
ATGATCGAGCCTCCAGAACCTGCGCGTTGCCATGGCAGCCCCAGCACCAATGCTTGAAGTTGCTCGGCATCCAGTTCCAT
CTCAGAACCATGGCGAATGCCAGGCCAGTGGAACTTGCCTTGGTTTAACCGGCGCGCCGCCAGCCATATTCCGAAGCCGT
CATGCACCAGCACTTTCATGCGATTGGCGCGACGGTTGGCGAACAGATAAGCGCAGTGCGGCTGCGCCGCACCGAACACC
GCGATCACCTTGGCTAGCGCCGTTTCGGTGCCTGCGCGCATGTCCATCGGTTCGGTGGCGAGCCAGATAGAGTCGATGCG
AATCATCGCAGAATATCTCGAAGAAAAGCCGCGCAGGCGGCAGCACTTTCAGTGGGCCAGTTCACTTTGATGATGCCGCG
CGGGTGCTGTATTTCAACGCAGATATTCGATGATGCTGGATGGGAGTTCGCCCCGGCCAGCGGCATGGCTAACGGAATAA
ATGCAGGTGGCGGCGCCGGGATTTTCTGCGCTTGCAGCCGAATCCATTTGTGGACGAGGTTTGCGTTGAGGCTATGACCG
AGCGCGACGCTGGCAACCGAAGCGCCTGGTTGGGCGCACTCTTGAATGATCTGGGCTTTAAAGGATTTGGAATAGGAACG
GCGTGTTGGCTGCATGAAATACCCGCTTAAAAGGCTAGAACTGGTGTCCACTTAATTTAAGTGCACACCATGTCTTCGCT
TTGCAGGGCTGGGTAGATGACTTGGCCGGACGGTTACCAAGCTCGTAACCATGTGACGGTGGAAAGGCGGCAAAGCCATT
GCCCCATTTTTTGCTGTTGGACTCGCTATCCGGCGTTCGAGCAGCGGCAGTGCATGTCTACTGGAGGAGTGCACGTTCCT
TTGGTCAGCTCTGCGCCCGAGCATAATGATGTGTGTCATTCTCTAGTCGCGGATGAGGGCCGGACAATCATGAGCGAGCA
TTGGATAGTCAAGTGCCAGAATACTGAGGACGGTACTGGCGACATCATCATTGACCTACCTCCAGAGTTGCTTGACCAAA
TGGGGTTAGGTGTTGGTGATCATTTAGAGCTAACGATAGCGAATGGCACATTAGTGCTGACGCCCATGAACAGTGCAATA
TCAGTACGGCCGATGTTTGCTGGAGTCCTGCGTGAGGATGCCTATCATGCTTACCGCAAGCGGTTGGCTGCGTATCTCCA
TATCCCTTCCAACGCTTCGGATCAAGACATTCACGACATGATAGTAGCTGGCTTTTCGGCCGGCCTGATTTCATCGCTTT
GTGCTGATGGCACCGTAAATCCGCAAGAACGCGACATAATCATTCACCCCAAAACGCTCAAAACAAAATTGGCAAGCGAT
CAGCTTTTAACGTCGGATGAGAGCGATCGCCTGTTCCGGTTCGCACACATTACCGCCATGGCCGAGATCATGTTCGGGGA
CGAAGGGAAGGCCAAACAATGGCTTTCCAAACCCAAAGCCCGTTTTTTGGGAAAAAGCCCACTGGCAATGGTCACTACGT
CTCACGGCACACATCTAGTTGAAGAAATGCTGATTCAGGTGTCTGAAGGCATGTCATTTTAATCCTGCCACAGTTAACAG
TGTGGACGGAAATAACGGGCAGCAGCATGCCCACTTCTATGACTATCACTGAATCTGAGAGTCAATCACTATGATCAACG
CAAACGCTCTAGCCGGTATAGGCATCAAAGCCCAAGCGTTGGTTCATCCCTCAACGGCGTGCGTTACGTCATTGCACCTG
CGACTCTTGATACCGCCAAGACGGAGTCGAAACCACCACATAGTCGATATAAATGATCAGTTCATTCAACAGGACTCCCG
CCAAAATTGTGGGGTGGCCGGTTAGCATCCTTAACGGGGATTGGACATCGACTCGATAATACGGCACTGCTCGATCACGC
CGCCCTCGCAACAAGCAATCAAACGCTCCAACTCCACCTCCAAGCCTTGCAGGTCTCGGATGCGCATTCGAACCTGCTCT
AACTGCCCCTCGATTTTTGCGTCCACCCTGGCGCAGGAAGCGTCGCGGTTATCCGCAAAGCCCAGCAACTCTCGAACATC
GTCAAGGCTGAAGCCCAGTGTGCGGCTACGTCGGATGAACAATAGACGGTCGCGCTCCTCGTCGGTGTAGAAGCGATAGC
CTGATGCTGAACGCCCTGCAGAAGGCAGGAGGCCGACCTGCTCGTAATAGCGGATGGTCACCGCTTTGGTATCAGTCGCC
TTCGCCAGATCACCGACTGTGTATTTGGTCGAACTCATTTCGCTTGACCTTATAGTTGCTAGAATCTTCATTCTACGCGC
CTTAGGCGATAAGCAAATCTGCGTGCGCTCAATAGAAAAGTGGACTGAATCCTATGGAAGCCCCCTTAAAACAACATCAA
TCCGGAGCTTGGGCGCTGTTGCTCTGTGCCTGGTTGCTTGCTCTGGTATCAACAATCGCCGTGCTATTCGTTGGTGAAGT
CATGGGGCAACTGCCCTGTGTGCTCTGTTGGTTTCAACGAGCCTTCATGTTTCCACTCGTCCTGGTATTGGGCGTCGCCT
GCTGTTTATCGGACACCGGTGTTTGGCGCTATGCACTGCCATTAGCAGTCATGGGTTGGCTCATCGCTCTGTATCACAAC
CTGCTTTATTTCGGACTGATTCCTGAAAGCATCAAACCTTGCGGGGCCGGCCCTTCCTGCTCCGGTGCCGACATGACCAT
CCTCAGTGGTGTTCCGCTGCCACTTTTATCGCTGGGCGTGTTCAGCCTGCTGATCATTTTTCTCGTTCTTATCCGTCGGA
GATTTACCGTATGAGCAGACGCGCCGTCGTCCTCTCCATCAGCGTGCTAGCCATCGTAGGCTTTGCCGTCGCAGCATTTT
TCTACAATCGTGCTGCCACTGTGCCCCAGGCTACAGCACCTGTACCGCAAACCAGCGCGCTAGTGCGGTTTAACTCACCA
AGCTTCGGCCCTGCCGACGCCCCGGTGACAATCGTAGAATTCTTCGATCCATCTTGTGAAAGCTGCCGTGCCTTCTACCC
CATCGTCAAAAAGATGATGTCACAACACCCAGGCGATGTTCGCTTAGTGCTGCGCTATGTGAAGCTTCACGTAGGGTCTG
AAGAAGCCATACGTCTGCTCGAGGCTTCACGTAAGCAGGGTGTTTTTGTGCCGGTACTTGAAGCTGTCCTCGCTGCTCAA
CCGCAGTGGCATGACGATGCGAAAGCATCAGCAGCTTGGGACGTAGCGGCCCAAGCGGGCTTGGACGTGGCTAAGGCTCG
TGAGGACATGATGTCGCCGGAGATCACCGCCACGATAGAAAGAGATGCCGCTGATGCCAAAACTGTAGGTGTGAAGGGAA
CACCGACATTTTTCGTTAACGGTAAACCCCTGACTAACTTCGGCGCTCAACAGCTCTACGATCTGATTTGGAGCGAAATC
AACCAAGCTCGTTAATAAGGGCGCGTGCGGAATGCGGAATGAAAAAAGCTCACCGGGCTCGACAATCCGCTTGACCTTAT
AGTGGCTATAGGGTGTTCACTCTTCACAATAAATTGTGGAGAGTGCCTTTATGAAAAGCTGTTGCGGTGATGAACAAACA
CCGAAAAGTGACGCCGCCGTTGAGGTATTTGACCCGGCAGCACCGACCGGCTGCTGTGCACCTGCCGCGACTATGTGTAA
TACAACTACAGCACAGTCCAACAGTAGTTGCTGCTCCGCGAAAACTTTGGACGTCAGCTCAGCGCCTTCTTCAGTAAAGG
GCGCGGGTTGCTGCTCCCCCGGCTCCGATATCAGTAAATCGAACTGCGCTGTCGTAGCACCGCCATCTGCCCTGTACAGC
CTTGCCGAGCCGAGCCAGCCTGCTGCTACGGTTGATAATGACCTTTTTATCGATGCTTGCTGCCCACCATCTGCTGCGGG
TAGTCCCAAAGTCGGCATCGAAAACGTGTCTCCCACCAATACCGACGAAGCGACTCGTTTCAGCAGTTTCAGGATTGGGC
AGATGTGCTGTCCTTCCGAGCAGACCATGATCGAGGACAAGCTCGCGAAGATGAGCGGCATTCAAAAGCTCGAGTTCAAC
ATGATGAACCGCACGATGGCTGTCTGGCACGAGCTACCCGACACCTTGGGTATCGAGGCAGCAGTGCTATCGCTGGGCAT
GCACGCCGAACCTTTGACGGCTAATGGCAATGCAACCAGCGCAGATACGCCAGAAGTCCTTCCCCAGGCGGAATCACCTA
AGAGCACATGGTGGCCATTAGCGCTTTCCGGTGTCGCTGCCGTGGGTGCTGAAGTCCTGCACTTCACTAACTCCGCGCCT
GAATGGGTGATAGCGGTCATAGCCTTGTTCGCCATCGTGCTCTGCGGGCCTACGACCTACAAGAAGGGTTTGATCTCGAT
CAAACACCTCAACCTGAACATCAACGCGCTGATGAGCATCGCGGTTACCGGAGCGGTGTTGATCGGACAGTGGCCAGAAG
CCGCGATGGTCATGTTTCTCTTCACCGTTGCGGAAATGGTCGAAGCGAAATCGCTGGATCGTGCGCGCAATGCGATCAAG
GGGCTGATGGACTTGACCCCTGAACGAGCTACCGTGCGCCAACCCAACGGTAGTTGGCTGGAAGTCGATGTAAAAACGGT
CGAGATTGGGGCCTTGGTTCGTGTCCGCCCCGGCGAACGAATTGGCCTGGATGGTAAAGTCTCTTCTGGTAACTCTACTG
TTAACCAAGCGCCCATCACGGGCGAGAGCTTGCCCATCGAAAAAGATGTCGATGATCCTGTCTATGCCGGCTCCATTAAC
GAATCCGGCTCCTTCGAGTATCGAGTGACAGCTGAGGCCAACAATACGACCCTTGCTCGAATCATTCACGCGGTTGAAGA
AGCCCAAAGTTCGCGAGCTCCAACCCAGCGGTTCGTTGATAAGTTTGCCAAAATTTATACGCCAGGGGTGTTCTTTTTCG
CCGTCGCGATTGCGGTATTCCCACCACTGTTTATGGGCGGATTGTGGACTGACTGGATCTATCGTGCACTGGTGCTTCTG
GTGGTTGCTTGCCCTTGTGCGCTGGTCATTTCCACTCCGGTGTCCATCGTCAGTGGTCTGGCGGCAGCGGCTCGCAAAGG
CATTTTGGTTAAAGGCGGCATCTACCTGGAAATAGGCGCCAAGCTGAGTTTCGTCGCGCTCGATAAAACCGGCACCATTA
CCCATGGGAAACCGGTTCAGACAGACTACATTCCGGTAGCCGAAGACTCAGAGGTACATCCTCAGATTGTTGCCGCCAGC
CTCAGTGCACGCTCGGATCACCCCGTATCACAGGCAATTGCCAAGTACGAAGGCTCGGACGCATCAACGTTCCTGCAAGT
GGAGAGTTTTGAGGCCCTTCCCGGTCGCGGGGTAAAGGGGATGATTGAAGGCCAGCTCTTCTACCTGGGCAATCACCGAC
TGATCCAGGAGTTGGGGCTCGGTACTTCGCAGTTGGACGAATCTCTGACTAGCCTGGAGCGCCAAGGCAAAACAGTCGTA
GCCTTGACCAGCGCCAGTCAGGTTTTTGCGTTGTTTGCTGTAGCCGATACCGTAAAGGACTCAAGCCAGACAGCGATCAA
GGAGCTGCATGCATTGGGTATCAAGACCATGATGCTTACAGGCGACAATTCGTACACGGCTGATGCGATTGCCAAACGAG
TTGGGATAGATGAGGCGCGGGGAAACTTGTTGCCCAGCGACAAGTTTTCAGTAATTGATCAATTGAAGGGCCGTAAGCAC
GTGGTGGGGATGGTCGGTGATGGGATAAACGATGCACCTGCATTGGCCAAGTCTCAGATCGGATTCGCCATGGCCGCGGC
TGGCACGGGAACCGCTATTGAAACGGCTGACGTTGCTTTAATGGATGATGATCTGCGCAAGATTCCGGCCTTCGTCCGCC
TGTCACGCGAGACAGCTGTGATTCTTAAGCAAAACATTTTGTTCGCCTTAGGTATTAAGGCCATTTTCCTTGTGTTCACC
CTCATGGGTTTGGCCACCATGTGGATGGCTGTTTTTGCAGACGTTGGAGTGAGCATACTTGTCGTGCTCAATGGACTTCG
ATTGCTAAAGAAGTAGATCGCGAGGTGAGGATGAAAGATAAAAGCGTCTTCGCCCGGCCAAGCAACTTTGTGGATGGCTC
TTTTCGCCGATATGGGGACGAGCCCGCTTGTGGTATTCAATGGACCACAACTATTGCGGTATTGATTCGAAAGCTACATT
GTCAAAATTGATTACTCACATAAGGAATTAAATATGCAATGTCCTATCTGCAAAGATATAGCTTTAGTAATGACTGAGCG
CCAGAGCATAGAAATTGACTATTGCCCGCAATGCCGCGGTGTCTGGCTTGACCGAGGTGAACTCGACAAGATTATTGAGC
GTAGTCAGCGACAAGAGACCGTTAGATTGCTTCCACAGAACCTCACATCACCTGTCCAAAGTTCGACGCCAGCAGAACAA
CCTGGTTACAACCAGTACGGGAATAAGCATGGTCATGGAGATCGAGGGAGCCACAGCGGTGGATGGAAAGAAGGTGGCCA
TCAAAGTCAAAGTGGGCATCAGGGACAACCGAGTCGCAAAAAATCGTTTTTGCAGGAACTATTTGATTAAGATGGCGATT
TCTCGCTTATGATCTGAATACTACATCAAACCAGTATCCACCTTTGAATGATTGGTTTGATGATATGGAACGGTTTGGGT
GCTAGTAGGTCTTTATATTCTACAGTCCACTCGTTGGATCTTCATTAGGCTACATTTGGGGAAAAATCATGAGTTCAGGG
CACAGTCACGGTCAAGTACGTGCGGGTCATGAAAAGATGTTATGGATCGCACTCGCCCTGACGACAAGTTTTATGATTGC
TGAGGTCATCGGAGCCTTTGTCACGGGCAGCCTAGCCTTACTGTCGGATGCTGCGCATATGCTGACAGACGTTGTGGCTT
TGGCAATATCCTTGCTGGCTATTCATATTGCCAAACGCTCTGCTGACAGGAAGCGCACGTTCGGGTATGCACGATTCGAA
ATACTTGCAGCCACATTCAATGCTGTCTTGTTGTTTTTAGTCGCTATATACATTGTCTATGAAGCGTATCTTCGACTTAA
CGCCCCCGCAGAAATTCAGTCGACGGGCATGTTAGTAATTGCAGTGATGGGACTGATAGTTAACCTCATTTCAATGCGTC
TGTTGAGTGCCGCTAGTGGGGAAAGTCTCAATGTGAAGGGCGCTTATTTAGAGGTTTGGAGCGATATGGTGGGGTCTATT
GGCGTCATCATTGCAGCGCTTGTAATCCGCTTCACCGGTTGGAGTTGGGTTGATTCACTTGTTGCAGCAGGTATCGGATT
CTGGGTGCTGCCTAGGACTTGGTCACTGCTCAAGGAAAGCATGAATATATTACTGCAGGGCGTTCCAGAGGGCATCGATA
TTCAAAAGGTGGAGGCGAAAATATACGGAATCGTAGGAGTAAAAAATGTGCACGATTTGCATATATGGGCTTTAACCAGT
GGTAAGAGTGTAATGAGCGTTCACCTGGTCGCTGACTATACCTCCCGCAGTGAACAAGATATTTTAACTGAAGTCACGTC
GCTTATGAGTGAAGAGTTT
>k127_146700
GGCGGAAAGGTCAGGGTTTCCAGCCCGCGCAGCTGCATAAAGAAATAACGCGCCGGTGAAGTGAAATATTCCAGCCACGG
GCGCACCTCGCCGCACAGGGCCGGACTGTCGCTCTCCGGCCAGATTGAGGCGTCGTTTTCTGCCTGCCAGCGTGGCACAA
ACTGCACGTCTACTGGCATCAGCTCTGTCGATTTCTGCCAGAACCGCACGTTCACCCGCTTCACCTGACGGCTGAGGGCC
AGATACAGCGCTGACTGCAGCACGCGGTCGCCGTTGAGATACAGGCTGATGTTTTGCCAGTCGGCGCGGCGGATTTCAGT
GAGGGCGGGCAGGGTGAAGCGCAGTTTCAGCGCCTGCTGGCCTTCCTGCAGGGTGAATAACGAGACGTTATCAAGCGCAA
ACGGATGGACTTTCAGGTCGCGGGTGGTGCGATAAACGCAGCGCTGACGGTCGTTGCCCAGTGGCTGGGTTAACAGATCG
CTTTCAGCGGGCAACACCTCTTCGCGCACATGCAGCTCCGGCGCGACCGGTGTCAGTTCGACCACTGCCGTGGAGGGCAG
CGTGCGGTTGATCACCGGCAGCAGGTGCGAGAGCAGAGGCTCAGTCAGCTCGGGAATATCGTCATCTATCTTCTGACGCA
GCTTGGCCATCATCAGCGAAAAGCCCTGAAACAGCCGTTCGACGGAGTCATCGCGCGGTACCGGACTGCCGTCCAGACCT
AACGCGCGTCCCAGCTCCGGGAACTCTTTCGCAAACTCCAGCCCGGCTTCCTTCAGGTAGCGCATTTCGCCGTCAAAATA
TTTTAAGAAATCGTCTTCCATTACTGATTTTTCCTGAGCTGCAGCCGGTTGTCATTGAGCTCAACGATCCGGTCTTTACT
GTCATCGAGGTCATTACGTTCGAGAACCAGCCGCCAGGTGTTGTTTGTGGCATCCGGTGCCATAAAGAGGGCCACCACGG
CGACAAACTTTGCGTCGGCATGCAGCGGCACGGCCACCGTCGCCTCTGCGTCCGGCATCACCTGGACAACCTGCCGGTCG
AGCAGGTCAGCGGCCAGCACGGTGTTGTCCTGCCTGAGCAGGGCGGCGTAGCTGGCCGTATCAAAGGTTTTACGGTCTTT
GAGCTGATAAACGCGAACCACCGTCGGCAGCGCCTCGCCGCCTTCGTTGCTGTTGAGCGCGGCGCGGGAGGTCAGCTTCA
GATGCAGGGTGTCTATTTTACGGTAGAGCACGGCCTCTGCGACCGCAGAGGCGCCGCTTCCCACGCGCTGCGTCAGGCCG
CAGCTGCTTATCAGTAAGGGCAGTAATAACAGCACGGTGCCGCGTCTTACTCGCTGGAAATTATCGGGCGTCATGGCGCG
TTGTGTCCTCCGCATTTTCCGTGGCCAGGTCCGGAGAGGTAAATATTTGGGCCGGCAGCTTAAAGCGTCGCAGGGTAAGC
AGTTCCAGCGGGCCGCCGCCGCTTTGGGTGCGTAACACCACGTTTAGCGTCTCTTTGGTGGCGGTTTGCCAGCTCAGGCG
ATAGCGGCTGCTGTCGAGCTGTTCAACCTGCGCCTTATCGAGTAAACGCAGCCAGGCCCAGCCGCCGTCCGCCTGAAAAT
AGCTCTGGAAGGCGTCGGCGCTTTTCCCTGATGCCGCGACCGGTGAGTACGTCAGGGACACCTGCGGGTGATCGCTTGCG
GCGTCTGGCCAGCGGAACGTCTGCCAGCCCGGCAGCTGGTTAAAGTACTTCAGGGTGGCATCGTCTATCTGCAGGTCAGT
TTCGACTACGTTGCGGGTCGGGCGGATCTGGAGCTCAAAGGTCACGCCGGGTTTACCCTGCGGGAAGACGCGGCGGCCGA
GTTGGCTCAGCTGGTTAACCGCGCTGAGGAAGTCCGGGTTGATGCTCATTCCCTGGGTGTTGAGCGGGTCAGGTACCCAG
CTGTCACCCTGCTTTTCCAGCACGCCGGCCAGTTGCCGGGTAATAAACTGGTCAATCAGGCCGGTATCCGGCGTCAGGTA
GTGAGCCAGTTGGGTGAAGTCGGCGTCATTTTTGGTGTTATCGAACGGGTAGCGTCCGGTAAATTCCGCCTGCCACGGGT
TCTGCACCTGAACCTGCCAGGCGCTGTTGATCCCCTGCTGTGCCGGAGTCATCACGCCGTTCCACGCCTGTTCCAGCGGC
TGGACAAACGCAGCGTCGGCAAAGCTGCTCCATTCGCCACCCAGGCTGGCTGCCAGAAGCTGCGCGTAGTGACGGCCCTG
CGACAGCGTGGTGTCGCTGTTGCTGAAGGCGGATTTGACCAGGCTTTGTGCCATCGCCTGCGGGTCGGAGGCATTGGCCA
CCTGCATCAGCTGTAATCGCGTTTGTGACACCTGCAGCAGGTAGTTGCTGACGGAGACGCTGGCGGTATTCTGTGCAGCA
GGCGTTTCACCTGCCGCCGGGGTTTCCGGCGGTAACACGGCCAGCAGCGGGGCGAAGGTCTCGCTCAGCACGCGGGTCGG
GTCATTGCGCCCGCCGGCGAATCCGGCGGGCGGCGTGGTTTTCGACACCAGCTTTTGTGCCGATTTCAGCAGGGAGTCCC
CCATCGCTTCGCGGTGCTGACCGGCCGCGCCCTGATAACGTAGGGTGCGGCTCAGGGCCAGCAGCGGCGACTGGCGGGCA
TCGGCCAGCTGGGTCAGCTGATCGAGGGAGGTGCTCAGCGAGTCGCTGGTGTTCCAGCGGATGCTGTTGAGGAAATTGAG
CCAGGCGCTGGTGTAATCGGCAAAGTAGCGTTCGGTCAGGCGGTACTGCAGCTGGTCTTTGGTCAGCAGCTGTTGTTCGC
CTTTATCATCCAGCACCCAGTCGGAGGTGACGTGGCGTGCCGCAGCCGCTTTATCAATCGCGTCGCTGACTTCCCCCTCC
CAGGCTTCACGGGTGAACATGCCCGGCAGGTTGTCATCGGTGGAGAACAGCTGACCGCCGGCGGTTTCCCCGAGCAGGCT
GTCGAGCGTGACGTCGGCATAGTGCGGCGACACGCTCAGCAACACCTGCTGATACAGCGCGTTTTCGCTGTTGCTGATGC
CTTTCTGACTGCGCAGGATGGTACGCACGTTGGCCACCAACTGGTCATCGGCGGGCAGCTTCCACTGCAGATGGCGCGGC
AGTTGCTGCAGATAAAAGCCGAGCAGTTTGTCTGAACGGGCCAGCCATTCTCCGGGAGCCACGCCGTCCGGCACCGTCCA
CAGAGGAGACAGCACCGGTTGCATAAAGGCCGGGTCGGCGTGTTCAGGATGCAGCAGCATCAGGTAGGCTTTCAGCTGCT
GATAGGCCAGTTTCCCGGCCAGACGTCGTTCGGCAGAGCCTGGCGGCAGGGACACAAACGCCTGCAGCCGGTCTTTCAGC
GCGTTAACCATAGGCGTTAACAGCAGCGCCTGACTTTGCCGGGTATAGGCGGGCCACAGTGCTTCGATCACCGCGTCGCG
CTGATCGAGACCGAAGCGGTGCAGCCACGGCGAGCCGTTTTGCTGCCACCACAGCAGGCGGTCAATGTTGTCCTGCAGGG
CTACGCTGCGGGTCAGCGTGTCGGACATCGGGGCCGGCGTGCGGGCCGCCTGCAGCAGTGCCTGGCTGTCGGCGATAAGC
GTGCGGTTGGCACAGGCAGATATTCCCATGCCGAGTACCCACAGCCCCGCCAGCGTCAGCGTGCCGATGGCCAGTTTGTC
ACCGGTGGACAGGTGGTCGCGGCGACCCTGCTGCGTCCGGCTTTGCGCGATAACGCCGTTCCAGGCGGGGGACAAATAGC
AGGCGTGGGAGCGTTGCTGAACAGAAGCCGGTTCAGGGGCAGCAGGCATAAAGAAGATGCCGCCGGCCAGTACGCGCTGA
TGCTCACCGAGCCACGGCTGAAAACGCTGCCTGAGCAACGCGCCGGTGTGGTGTTTCAGATCCCCTGACAGCTGCAGCAG
CCAGGCCCAGTGTTTGTTCTCGCTCAGCTGCGCAACGC
>k127_146791
ATGGCCACATTACACACCCTGTTAGCGCTATGCCCACAGGAAAACCCAGATATATTGATGCAAAAGGCCAAAGTGCAAAC
AGCGCTGTGGGAAAAATGGCTAAACCCGGTTAGCAGCGATAACGCAACTGGTGAAGATCCTGGTTATGACGATGACTTTC
AACGCATGCGTGAAGAGGTTAATAAGCTTTCAGGCGCGGATACTGAACTGGTGTGCCAACTGGCGGAGAAATTACTGACC
ACTGTATGCAAAGACGTAAGGGTAGCCACTTATTATCTCTGGGCACGATTGCATCGCGACGGCGAATCGGGTCTGGCCGA
AGGGCTGGAACTGTTGAGCGGACTGGTCTCTCGCTATGGTGACCAGTTGTTGCCATCACGAAAAAATAGCCGGCGGGCTG
CCATGGAGTGGCTGGCAGGCAGTAAAGTCCTCGACAGCCTTTCGCTGTATCCCGAAGTCGATAAGCCAAAGTTTGAACGC
ATTTTGGCTGCACTCACCCTGTTTGAAGACGTTATTACATCATGGGAAGACGCAAACCGACCACAGTTGGGCGGTCTTTA
TGATGCCCTTGAATCCCGACTGGCTCAGTCTGGTGGCTTCGATGCCGTTGTTCCGCAAAATAGCGGCGGTCAGGCAACGT
CTGATTCGCGCTCCATCTCGCCGGACATGCCGACATTAAAGGTAATACAGTCTGGTCGTGAGTTACTCGATCAGGCTAAG
GCGTTAGCTCAGTACCTGCGAGACCAGCCACAAGGCTGGCTATCAGGACACCGCTTGATGACTACAATACGCTGGGACAC
CGTCGACCAACTACCTCCGTTGGACGCTAAAGGTTGTACTCGCCTGGTACCACCCCGTACTGACTACCGTGCCCAACTCA
AACGCCTGTATCTGCAACAAAGCTGGAGCGAATTACTGGAAAATGCAGATAGGATGTTTACTGAAGGCGTGAACCATTTC
TGGCTGGATATTCAATGGTACTTGCACCAGGCACTCAGCAAATCGGGGGCGCCTTATGATAGCTTGGCAGAATTTATCGA
GCAGGATCTGCGGTTATTGCTGCTTCGTTTACCGGGACTCGAAACGCTCGCCTACAGTGACGGTACACCCTTTGCCGACG
AAGTGACCGCAGGCTGGATCGCTCGTGATATTCAGGACAATGACGGGCGATGGCAATCTGAACCCAATGCAGTCTCTGCA
AGTGGCGATGAAGATGTTCTTCAGCTTGAAACCGAAGCACTGGCGCAGGCAGACGGTGAAGGTATTGAAGCTGCACTCAA
TTGGTTGCAGATTCGCCCGGGGATCACTACACCCCGCCAGCGTTGGCTAATACGGCTGCTCATGGCTCGTGTTGCTGAAC
AATATGGAAAAAATGAAATGGCACTCCACTTACTTGGAGAACTGGACAGCACAGGAAATAGCCTCACGCTGAAGCAATGG
GAGCCGGCCCTGCTGTTTGAAGTAAAAGCACGACGACTCAAACTGCTGAGAATGCAATTCCAGCGCGGCGATACTGATAA
AGCAAAACTCATCCTCGAAATGGACACGCTACTCGCCGGATTGGTTTCAATTGATCCTGCGCGCGCGGCAGTGCTTTGTG
CTTAAGAAAGGACTTTAACCGCGAATGAACTCAAAATCCCCCTCTCTTTATGAAATCCTCACTGGCAACTTTGCCGGCGG
CCTCGGCCTGCACAACGTCAGCGAAGAGAATCAGGTGATCCTCTCTGTGCTTGATAACATGCAGCGCATCCTCAATTGCC
GAGCCGGAACGCTTACCCATCTGCCGGATTATGGTCTGCCGGACATGAGCAAAATCCTGCAAGGGATGCCCGGTACGGCG
CATTCCCTGCTGGATGTCTTGTCAGAGACCTTGCTGAAATACGAGCCACGCATCAAAAAACTGCACGTTATTTTATTGCC
CCAGTCCAGCCCCGGACATCTCGAATACGCCATTGACGCCGAACTGAAAGAGCTTGGCTTAGTGCGATTCGGTACCGAGT
TTATGCCGGAAGGCCGCGTGCTGATGCGTCATATGAAACAACAGAATTACGTGTGACAAATTTAAAATATTTTAATTCCT
GTTTTTTAAAATTTAATGTCAACAGGGAGGAGTAACCCACAATCATGAAATAGCCTCTAAATAAAACAGATCATATGCAT
GGAAAAGCTAACCAGGCGCAATGTCTGGTCATTTAAATTAATAAAGGGTTTTTATATATGTTTAAAGGTATTTTTTTACT
GACCACCGCCTCATTATTTTCTTTAAGCGCGCAAGCGGGGCTATTTGGAGGCGAAGACTTCAAATGTGGCAGAGATGATG
CTGTCAAAGCTGTTCAGGATTACATCAAAAGTGAAGCAGGAGCGAAACTGCAGAACGATTATATTATCAACTCCGGAGCA
TTCTATAAAAAAGACATCCAGGAATTTCAGAGTAAAATAGATTCAATACCCATGACGATTTCTAATGTCTCAACAACATC
AACAACCGACGGAACGCTGAACTGTAGTGCAACAATAGCGGCACAACTTCCACCAGAAACCCTTGAAGTGTTAAAAAACA
ACCCGGAGTATCTGTCCAGTATCATTTCAGATAATGGGAAAATGAATAACGGTAAAGTTGTATGGAGTAATTATCCCTAC
AGCCTCAGTCTGGCTGATAACAAAAAGGATATATCTGTAAGCAGAGTTAATTACATTCAGAACTCTATATATAAAATGTC
CACACTCGCAGTGAATAAAGATCATATCATCACTTCTAATTTCACTGTAAAATTATCCAACTCAAAAAATAACTATGCAA
GAAGCGACCGAAACCTGAATGATATCTGGAAAAGCCTCCCGGACTCGATTAAAACTTCCATGAAGAAATCACAACAAGCG
TGGGTGAATGAAAAAGCGCTTAAATGCGGAAAATTATCGGATGCGGATATGGAAATTACGCCAATTCAAAACAGGATTAA
TATTTATGATTGTCAGACAAAAATGACAAATGAACGCATCGCATTTTTAGGTGGCGATAATTATTAATTTACAATGCTAG
TCAATGTGCACCCAAAAAATCGGGTGCACAAACTTTACCGCCAAATAAAGCTTTCTCAGGTAAGACAAGATGATAACCCA
AGACAAAAACCGCCAGTTGCGCACCGGGGATGACCCGCGTGCGCTGGCTGATTATGCGGTTTTACGCGAAGAACTGAGCA
AATTAACCCATCCGGCGCGTCCGGATGTGGACTGGAAAAAGGTGGAACAACTGTGTCTGAACCTGTTCCAGCAAAACGGT
ATCGAGCTGCAAACGGCCTCCTGGTACACACAGGCCAGAGCGCGGCTAGCGGGCATGCCGGGATTAAATGAAGGGCTGGC
GATCCTCGAGGCATTAATTTCACGGCAGTGGCCGGGACTGTGGCCGCAGCCGGTGCACGCGCGGATGGAAATTCTTTCGG
GTCTGAGTCAGCGTCTTCAGCAAATATTGCGCGGTATGTCACTGGAATATCATGATTTATCGCAGATTTATCAGGCAGAA
AAACTGATCGCTTCGCTTTGCAATGTGTTGCAACGCCTTGAACTGAAACACGTCAGCCAGCTGGAAGCACTTAGCAGTTT
CATGCATGGTACTGCCGTCAGGCTGGAGAATATGCACGCGACCAGCGATGCAGCAATCGTTTTACCGGCGGCAGCGGCAG
AAAAAGCGGAAAAAGAGTGGACCGCGCAACCCGGTGAACAATGGGTGTATGTTGCGCAGAGCGGACCTGCCGAACCGCAG
GTGATTGCACCGCCTTCGCCAGTGAAACGTCCGGTGCAGTGGAAAGGGTTTATCGCAGGTATCGTGGTGACGGCATTGGC
CGGTACCGGTTTTAAAGCTGGGATAGATGCTTTTTATCATCCGCAAACGGCAGAGCAACTGATGGCGACGCTGCCGGTAT
TACCAAAATCGCTGAACGCACAGGCGCTGGAAACACTTAAGAACCAACAGGCTGAGATGCTCCACCGCGAGGCACCGGCA
TTTCTGGCCGCCACCCAACAGCAAACACGCCAGCTGGCAGCATTGTCACCGCGCTGGGCACAGGACACCGGAGCACAACT
GGTAAAACAGGCGAAAATCCTCTGGCCGGATAACCCCGCATCTCAACAACTGGCAAAAAACTGGACCCAGCAGCTTAACG
CCAGTGCGATACCGCAGGAAAACCTCGATGGCTGGCAACAGGCGAATACGCAGTTACAGCAACTGGCGGACAAACTCAAC
GGGCTGGATGAACAACGCGGTAAATACATGACCGTGTCGCAGCTAAAATCCTCCGTGTTTGCCATCCAGCAGGCGCTGAA
CAGTTCGCCGCCAGTCGAAGAATCGCTGCGCAAACTGGCGCAGGATAAACAGCAGCAAAAAGGCATATCCCCGCAGCGGA
TTATGCAAGTGGATAACCAGTTCACGCAGTTGCTGAACAGGTATGTGTTGCTCCTCCAGAATTTACCGGCGACAACCGAA
AAAAATGGTCAGGCAGATCACTGACTGATGTTTGTGGCGGCGGACGTCAGCCATCTTAAATTACAGAGGAAGTATGTCAG
CAAAAGAACGGTTTCTAAAAAAATTACAAGACAGCCAGCCTCGCACTGGCTCTTTTGAAAATAAAGGTCAGGCGGATATC
GCCGAGTTCCGGCAGCGGATCAGCCTGCTGCAGGAAAACATGGAAGAATGGCTGGAAGGCACCGGTATACGGATCGAAGG
CACCACTATCTCACTGGTTGAATGTCTGATGGGCGGGAAATCATTCAGCGTTCCGGGTATACGGCTGTTTTATGAAGACA
GGCAGGTGAAATTCACGCCGGTCTATTTATATGGCCAGGGCGTCACAGGCTGTGTGGAAGCCAGTCTTTGCATTCAGGGT
CGCGTGACTGTCCTGTGCCGGTTGTTTATGCGTGCTGGCGAAAACAGGGACTGGACATGGCGCCCTGCAAATCCCTTCAC
CGGGCCAGAGCGGGCGTTTAGTGAAGATGCCTTTTTTGAGCTGATAGAAGGCTTATTACCCTGACGCCTTCGGGCGTCTT
TTTTCCTCTGTCACCCGGGCAGACTTCCGTTAAAATGTAAAAAAATGCTACAAAAATTACCTTCCGGCTGCATTTTTCAC
CAAAACAGATGACATAAATTTACATTGCATTAAAAATAAGAATGCGCTGCCGCTCCTGCAAATTTAACTTTCTTGTTACC
AATTTTGCACACAACAAGCCATTACCGAATGCAGGGAAATTACATTTGAAAAACATCACAACTTTTTGATCCAGATCAAT
GCAACAACATGACCTCTCACTTTTTGTGGTTAATTCCCTTCCCCCGCTTTTCTCCGAATTTAGTTTTCCCGCCCCTGCTT
TTTACCCGTACTGAAAGTGTTTCAGCGACTAATTTCCCCACGGAACGGTCCCTGTTAATCCCTTCGCGCGATGTGCTTAA
ATCGGTTTCTCGCAAAACCCCGGCAGTCCCACCCTTTCATTCATGACTTCACCTGCGAATGTCATACATCGCCGGTTCCC
GTACCGGTATTGCTGTTTGGAAGGGTAACCTGACACACAAAAGAGGTTGTTATGTTTGGTCTTGATGCGCTAGAACTGGC
CCGGATCCAGTTTGCCTTCACCGTCTCTTTTCACATCATTTTTCCCGCTATTACTATCGGGCTTGCCAGTTTTCTGGCTG
TTCTGGAAGGCATGTGGCTGAAAACAAAAAAAGAGGCATATCGCGACCTGTATCATTTCTGGTCGAAAATCTTTGCCGTT
AACTTCGGTATGGGCGTGGTCTCCGGTCTGGTGATGGCTTACCAGTTCGGCACCAACTGGAGTATGTTCTCGTCATTCGC
GGGCAGCATTACCGGTCCGCTGCTGACGTACGAAGTGTTAACTGCATTTTTCCTTGAAGCTGGCTTCCTCGGCGTGATGC
TGTTCGGCTGGAACCGCGTCGGACCGGGCCTGCACTTCTTCTCTACCTGCATGGTGGCGCTCGGCACACTGATGTCGACG
TTCTGGATCCTCGCTTCCAACAGCTGGATGCAAACCCCGCAGGGCTACGAGATTGTTAACAACCTGGTGGTGCCGGTCAG
CTGGATGAAGGTTATCTTCAACCCGTCCTTCCCGTTCCGCTTAATGCACATGACTACCGCCGCGTTTCTGGCGTCTGCCT
TCTTCGTGGGCTCTGCTGCGGCATGGCATTTGCTGCGCGGTCGCGATACGCCAGCCATTCGCACCATGTTGTCGATGGCA
ATGTGGATGGCGCTGATCGTCTCGCCAATTCAGGCATTCCTGGGCGATGCGCACGGCCTGAATACCCTGAAATATCAGCC
CGCTAAAATCGCGGCCATCGAAGGCCACTGGGAAAATAAAGACAACAAACCTTCCCCGCTGGTGCTGATCGGCTATCCCG
ATATGAACCGTGAAGAAACCCGTTACGCGATTGAAATCCCGTATCTGGGCAGCCTGATCCTGACGCACAGCCTGACCCAT
CAGATCCCGGCGCTGAAATCCTTCCCGAAAGAAGACCGCCCGAACTCTTCCGTCATCTTCTATACCTTCCGCATCATGGC
CGGTCTCGGCATGCTGATGATTTTGCTGGGGGTACTGAGCCTGATCCTGCGCCGTGGCGGCAAAATGTATACCTCTAAAG
CGTTCCTGCGCTTTGCTTTCCTGATGGGGCCTTCCGGTCTGCTGGCGTTGCTGGCGGGTTGGATCACCACGGAAATGGGG
CGTCAGCCGTGGGTGGTTTATGGACTGCTGCGCACCAAAGACGCGGTATCCAACCACAATGTGCTGCAAATGAGCGTCAG
CCTGATCCTGTTCATCGTCATTTACTGTTCGGTGTTTGGTGTCGGTTACGGCTACATGATGCGTCTGATCCGCAAGGGTC
CGCAGGCGCACGAAGGTGAAAGTGTTGATCACGGTGGTCCGGGCCAGCACCGCACGCCTGCGCGTCCGCTGTCTGCGATT
TCAGAATCACTGACTGACGAAAATAAGGGAGCTTGATAATGGGTATCGACTTACCGCTGATCTGGTTTTTGATCATCATC
TTCGGCGTGATGATGTATGTGGTGATGGACGGATTCGACCTGGGTATCGGCCTGCTATTCCCGCTGGTGAAAAAAGAACA
CGACCGTGATGTGATGATGAACACCGTTGCGCCGGTCTGGGACGGCAACGAAACCTGGCTGGTGCTCGGCGGTGCGGCAT
TGTATGGCGCATTCCCGCTGGCGTACTCGGTGATTCTGGATGCACTGACTATCCCGCTGACCCTGATGCTGTTCGGGCTG
ATTTTCCGTGGCGTAGCCTTTGAATTTCGTTTCAAAGCCAGTCCGGCCAAACGTCACGTGTGGGACAAATCTTTCATCTG
GGGTTCGGTGATCGCCACCTTCTGTCAGGGCGTGGTGCTGGGCGCGGTGATCAACGGAATTCCGGTGGTGAACCGGACTT
ATGCCGGTGGCGCACTGGACTGGCTGACGCCGTTCACGCTGTTCTGTGGTTTTGCGCTGGTGGTGGCTTATGCCCTGCTC
GGCTGCACCTGGCTGATTATGAAAACCGAAGGCGAATTGCAGGAAGCGATGCACAAAATCGCTAAACCCCTGTTGCTGGT
ATTCCTGCTGGTGACGCTTGCAGTCAGCCTGTGGACGCCACTGACCCACAGCGATATCGCCACCCGCTGGTTCTCGCGCC
CTAATCTTTACTGGTTCCTGCCGGTACCGGTGCTGGTGGTGCTGGTCTCCGCGTGGATGTATCGCGCCATCAGCAAAAAT
GCGCATCACGCGCCGTTCCTGCTGACGCTGGCGCTGGTGTTCCTCGGCTATACCGGTCTGGGGATCAGCATCTGGCCGAA
CATCATTCCGCCGTCCATTTCTATCTGGGAAGCGGCTTCACCGCCGCAAAG
>k127_164982
ATTTATCTGGATCTGGATCCGAATTACAAAGATGAATATGGCTATCCGCTGCTGCGCATGACTTTCGACTGGAAACAGAA
CGAACTCAAATTGCAGCAATACCTGAAAGGCATCGTGGGCAATATCACCAAAGAGCTGAACCCGGACAGTTACAGCGAAA
GCTTCCTGCCGATGGACGCGCATTTTGACCTGACCAAATACGTCTCTACCCACAACGTGGGCGGCGCGGTGATGGGTGAT
AACCCGAAAACCTCGGCGCTGAACAAGTTCCTGCAAAGCTGGGATGTGCATAACGTATTTGTGCCGGGCGGTAATGCCTT
CCCGCAAAACTTCCAGGCTAACCCGACGGATACCATTGGTGCGATCACCCTGATGGCGGCGCAGGCGATTAAAGATCAGT
ACCTGAAAAACCCTGGTCCACTGGTTCAGGCATAAGCGGAGATGAACAGGATGAAACTCAAAAGTTTATTTATCGCTAAC
GCCTTGCTGCTGGGTGCGGGTTTTATGGCGAATGCGCAGGCGGATACCAATACACAACCCGACAACGCAGCGCTGATCAA
ACAGGGCGAATATGTGGCGCGTCTGGGCGACTGCGGCGCCTGTCATACGGTGGCGGGCAAACCGGCGTTTTCCGGCGGGC
TGGCGATCAACTCCAATCTGGGCACCATTTATTCCACCAACATTACACCGGATAAAGACCACGGTATTGGCGGTTATAGC
GAAGCACAATTCTCGGATGCCGTGCGCAAAGGCGTTCTACCGGACGGCACCCGTTTGTATCCGGCAATGCCTTACCCGGA
TTACGCTAAAATCAACGATCAGGATATGCACGCGCTCTACGTTTACTTTATGCAGGGCGTAAAACCGAGCGCAGAACAAC
CGCCTGAGACCGATCTGAGCTTCCCGTTCAGCCAGCGCTGGGGCATGCGTTTCTGGAACTGGGCGTTCGCGTCTGACAAA
CCTTTCCAGCCAATCGGTGGCGCTTCTGAGCAGGTAAACCGGGGTGCGTATCTGGTGGAAAGTCTCGGGCACTGTGGCAG
TTGCCATACCCCACGCGGTTTCGGCATGAATGAAAAGGCGCTGGACAGCAGCGACCCTGATTTCCTGGCAGGCGGCAGTC
TGAATAACTGGGATGTGCCTTCCCTGCGCGGCGTGGCACACTGGAACGAGCAGGAAATTGTCGATTATCTGGGCAAAGGG
CGTAATGACAAAGCAGCAGTTGGCGGCGAAATGACGTCTGTGGTGGAAAACAGTACCGCTCACATGACCGATGACGACCT
CAAAGCCATCGCGGCCTACATCAAGTTCCTGGGCGGTAACCCGCCGGTTCCGGCAGAGGACACGCAGAAAGCCAGCGCGA
CCGAAGCCAGACTGACGGCGGCGAAAAACCTCAGCGAAGGCGAGCGTTTGTATCTGGATAACTGCGGCGCCTGTCACTTT
GTCACCGGCAAAGGCGCACCGGGCGTGTTCCCGCAACTGGATCAGGCAACGATTGTGAACGCGAAAGATCCGACCGGGCT
GATCCACACCATTCTGGCGGGCGCGCAGCAACCGTCAACGGCACGGGCGCCGTCCACGCTGGTGATGCCGGGCTTTGCCA
GCCGTCTGACGGACGAAGAAGCGGCGCAATTGTCGACCTTTATCCGTCAGGGTTGGGGCAACAACGCACCGGCAGTGACG
GCGAAAGACGTCAGCGAAGTCAGAAAAACCCTGACGAAGTAATCACTTTTGCAGGCTCAAACGGCTTTCCTCACGGAAGG
CCGTTTTTTTATAGGCGATCAGGCAGCGGGCGTTTCATGCAAATGACGCCACAGAATTTTCCCTTCTGCATCCACCACAA
ATAACACCGTCGAATAACGCAGTGTTTCCGGCTGGCCGGGCAATTGCTGGCGTTCCTGATACGCGACTACCGCGCCTTTT
TCACTTTCAGCAATCACCACCGGCTTTTCGACCTCAATCTTCAGCCCGCTTTTCGTGCCCCGCTGCGCCCTGAAAAAAGC
ACACAATGCCGGATGATCCAGCCGGTGGCCGGTGATCGTTACCATCGAATAGGCCGGACTAAACCGCGCCAGCAGTTCAT
CACAAACCTGCCCAGGTGCAGCGGAGTCTGAAAACCAGCGCTGAATTAACCCATGCGCATCAAACACTTCTTTCACAAAA
CGATTCATAACTTTTCCTGTTGGTGTTCCTGTAGAAGCCGTTCCTGAATAATGGCGTGCCCCGGTAACCGCAGACACAAC
ATGATGGGAATAATGACGCTGGACGCCGCAACGGTGAAACTCAGCGGATAGGCGAATGCCGGAACAGAAAGCTGCCAGGC
ACTCAGCATCACGCTGACCAGCGTCACGCCAAGACAAAAACTCAGCTGGCGGTTGATGTTCCACAGGGCGCTGGCGTCAG
CCAGTTGTTCAGTACGGATATGTAAAAACGCAGCGCTTTGCGCCGTACTGCTGCACAGACTGCTGCCAGCCCCCATCAAA
GTGAACGCCGCGATTGCCAGCCACGGCGCTGCGGGAAACACACTGAGCAGCGCCAGCAAACCAATACCCGCGCCCTGAAT
CAGACAGCCCGGAATAAATAACGCCCGCGGCCCGAGCCGGTTAAACATTTTGCCGGTAAAACTGATGGCAGCAAATGACG
CCAGCGACCACGGCAACATCAGCCCCCCCGACTGCGCCGCCGAGAAGTGGTGTTCATTCTGCAGATACAGCATGGCAATC
AGGCTGACGCCGGTAAACACACCGGGAATACACTGATAAATCAGCATGCCGGTGCGCAATAACGGATCTTTTATCAGCGT
CAGATCCAGCAGCGGCTCAGGGTGTTTTCGCGATCCCCGTACAAACATCGTCATCAGCCCTGCACCGGCCACGAATAATG
CGCTGCCGCTCAGCCATTCATTGTTTTCGCCCAGAGATGTCAGCCCCCATAGCACCAGCGCCAGCCCGCCATTCAGCAGC
GCAAATCCTTTCAGATCGAACCTCCCTGCCGGTTCACGCGGCGTTTGCGGCAGCCAGCACAGTGCCAGAACCCAGGCCAG
CGACGACAGCGGCAGGCTGGCAATAAACACCCAGCGCCAGCTAAAACTGTCCACGATAATGCCGCCGAGAGCCGGAGACA
GCGCCGGTGCCAGCAGCCCGACCAGCATGATCACCGCAGACAGCCGGGCGCGTTCATGGCTGCGGTACAGTGCATAAGTC
AGCGTCTGCCCGAGCGGGATCAGCAATCCGCCGCCAAGCCCCTGCAAAACCCGCCAGCCAATCAGCGTGGTCAGGCTTGC
GGCGCCCGCTGCAGCGAGTGAGGCAAGCATAAAAATCGTCAGCGAGAGGATAAACACCCGCCGCGCACCGAAACGCCCCG
CCAGCCAGCGGCTGAGCGGAATAACCAGTGTCAGCCCCAGAATATATCCGGTACTGACCCACGCCAGCGCGCTGACTGGT
GCCTGAAATTCCCGTGCAATGCCGGGATACGCCACATTGGCGATAAACATGTTGATCAGATCAACGAAAAAACCGAGCAA
ATACACTGCGGCAACCCGCGCCCTGTGACTCATTCTTACGTATCCACAATGGGTAAAGGCGGGCAATGTAACGGAGAAGT
TCTTACGGATAAACGGACGCGGTGCAGTTACACTGTCAAAATTATTTTGACAGTAAGGACGCACAGGATGCTGAATTTAC
AGCGGCTGGAGATTTTCGTCGCGGTGGTTAACGCAGGCAGTTTCACCGGCGGAGCAGTCTCCCTCGGGCTGACCAAAGCG
GTAGTGAGTTTTAATGTGAAGCAACTGGAAAGTGAAACTGGCGTCGCACTGCTGACCCGAAGTACCCGGCGGCTGGCACT
GACGGAATCAGGCGAACGCTTTTATCAACGCTGTCAGGATTTATTGCAGGAAGCCGAAGCGGTGCTCGACGACGTGCGTC
GTGATCACGCTGGCCTGAGCGGTCAGTTGCGGATCACCAGTACCCCGGAATACGGCGCGCGCGTGGTGGTTCCGGCGCTG
GCGGCGTTTTCTGCACTGCATCCGCAACTGCGCATTCAGCACGTCGCCTCTTCACATCACGACGACCTGATCGCCGGACG
TTTTGATCTGGCGATCCGTCTCGGCCAGTTGACTGATTCTAGTCATCACGCCGCCGCACTCGGGCGTTTCGGTATACTGC
CGGTGGCATCTCCGGCCTTTTTGCGCGAACACGGAAACATCACTACGCCGGACCAGTTGGCCGCAAGCCGGTGGATCGCT
CACAGCCGTCTGCCGTTACCTATGAGCTGGCCGGTCACTGATGCTCAGGGAAAGCAAAACCCGTTTCGCGTGACGACGCC
GCCCGCCATTGTGGCCGACAGCGCCTCGGCGTTGTTAGCCTTTGCACTGGCAGGTGCAGGCGTCGTGCTGTTGCCGGACT
GGCTGGTGCAGCCGGAAATCGACGCACAGCGTTTATGCCATGTGCTGCCCGGTCACCGTTTTCCCCCACAGGGCATTTTC
GCGCTGTATCCTAACACCCGTCACGTGCCTGAAAAGGTGCGAAGCTTTATTGATTTTCTGCAAAGCCGGCTGGCGGAGTT
CCCCGCCCAAGCTAAGATTTAACTCAGCTCACGGGAGGAAACATTCATTATGATCATAGAGACATCACGGTTGCTGCTCC
GGCCTGTTACGGCTGAGGATATTCACACGTTATTTGCTATTTACGGCGATCCGCAAACCAATCTTTTTAACCCGCGCGGG
CCATTGCCGGACATCGCGGCAGCACAGGAAAAACTGAACAGCTGGCTGAGGGAATGGCCGGATAATGGTTACGGGCACTG
GGCCATTGCGCACAATCATCAACCGGATCAGATTATCGGTTTCGGCGGGCTGGGTATCCGTGAAGGCTACGAAAATCACC
GTGTGTTTCTTGGCTATCGCTTTGCGACAACAGCGTGGGGAAAAGGACTGGCAACGGAGTTTGCCAGCACAGCGCTCAGC
ACCGGTTTTGAGAAACTGGGCATACCGCGGATTTCGGCTACCGTACGTGAAAATCATCTGGCTTCACAGCGCGTTCTGGA
AAAAATCGGCATGCAGAAAGTGGGTTTTGAGGGCGATCCGCTCCATGGCACGGGCAGTTACCTTTACCGGCAGACCAACC
CGCGCACGGTCAGCGGCCCATCGTTCCGCTGACATAAAACCACCTTGGGCGATCGTCCCCGGCCTGAGATCGGAAAATTC
TGAGTCTCAGGTATTGCTGGCTTTTTTTTTCTAAAAATACCTGTACAACTTTCCATATCTTGTATAACTTTATAGTCACA
CAGGCAATCATTACTCACACATCTATTAACATAAGGGTTAATTATGCGTCAGAACAGACACAACGGAATGGCCCCGGACA
CGTCTCATTCCTTATACAGTCAGGTCTTTTCTGAAGAGGAAACAATGGGGCGCGTTGTTGTTGAAATTCTTGAGGCAGGA
AAGAACCTCAATCGCAAAGCTTTATGTTCAAAACTTTTAAATCGTGTTGAAGCGGCTGGAAGTGAAGAAGAGGAAAAGCA
TTATATGAAGCTTATCCGTCTGGTACTTGAACGAGATTCATGATCCACCCTGATTAAGATCATAGTGCAACGATTGGCTT
CATAGCATTTCAGTTCGACATATTATGCGGGCTTGATTAATTCACAGCCTACCAAATTTTATGCCCTCAGGCGTAAAGTA
CTAACTCTGAACCTGAAGCTAATCTGCCCAAGAACTTTGGCCGGCATATATTCAGAGGCTGCTAATATGTACAGAAGTAA
TGAAGAAAGACTGACTGATAAGCTGATAGGTGAGGCCGTAATTTCCTTGCTTAAATCGAAGAACCCGATATCGACTGACA
GACTCATTGCACAATTACAGTTTATGGCTGCAAGTGCTGACAACATAAATCGGAAAAGTGCCTGCGAGCGGATTATTAAT
GAGATCCGCCATGATCTGGCTGATAAACGTGCGCGAATTACCTACGAAGTGCGGGATGTCGATAATGTACGACACTTTTT
CAATGCTGAAGGGCCGTCCGATGACAAGAAAAGACATTGATTCATCAAAGAATCATTCGCTAAATCAGGGCGATGCGATG
AATTCAAACCCATCCCAGACGATGACAGATTCTGTTTATCACTCAGATGTTTATAACTATTTCAACAATGCGGGCGAACT
GTTTTTGAGTGAAACCGAAGTGTTGGGTGCCGCTATTCGCGTCATTCTGGCCGAACAAGGCAAAGTGACAAATAAAGCCA
TTATATTGCACCTGATTACACAGCTTGAATGCACATCCGATGTGGTGCAGTTGGATATTCTGCGTAGTGCACTGGAAATG
GTTGTGGGTATGACACCCGAAAATTCCGGCGTCTGATCCCGGCTGATTAGATTTATTATATTTAATAATTTCACGTTCAT
TTTTGAAAACCGAACGTGACTTCACTCATAAACAGCAAGTGCGGAGGGTATCAAAATGCAAGATGTGTCTTATACTCATG
TCAAATTAGCTGATTATATTCTGACAGAAGACCCGGAACTTCTGGTCGGAAATGAAACTGTCATCCGTATTTATAATAAT
TTAAAAAATCGGAAAGAACGGGTAACCCATAAAGATATTATTCTTTACCTGATTCAAAAAATTGAGCAGGAAAGTGATTC
GGGTAAACAGGATGTATACTTAGAGGCACTTGAATACGTCGTATACCGCACTCCTGATGATGATGTCGTATAATATATCA
CCTGCGTAGCGTTAAGACTTTGCGAATCAGCCGGATAAATATTTTATATTTGTCCGGCTGATTCATTTAATCTTACTGAA
ATCTTTTATCGGACTTTTGATATTTAAAGATTTCGGTTTGTTAACAGATATTCCTGCTTAACTTCCGGCCACGCGACAAC
CGGTGCTCCATTTAGCCTTGGTGAAGCAAACAGCGAGCCCTGGAAATTACACACCCCTGCCGCATCGAGCCACATCCATT
CTTCTGCTTTTTCAACACCCGTCGCGATAACCGATATTTCCAAAGAAGAGCAAAACCTGATAATGGCCTGAACAATGGCC
TGTTTGGGTCCGCTGGTATGAATGTCACAAATCATATTGCGGTCAATCATAATCTTTTCCGGCTGGCATTGAGTCAGCAA
CAACAATCCCGCTGATCCTGCGCCGAAATCATCAATCGCCAGTCGCATTCCTGAGGCTTTAAGCTGTTGCAACGCTGTAA
CGAAATTATCTTCGCGTGTCACGACGCCGTTCTCGGTGATTGCCACGACAATCTGCTCCGGAACCAGACCATGAGCAGTA
ATCTCATGAACTAAAAATCCGATAGCATCAGGTACCCGGACTAACGTCATAGGCAAAAGTTTGATTGTCAGCGTTTTGTC
GCTGATCCCCATCTTCTGTGCCAGTGCAAAAGCCAGCTTTTTGGTTTTCAGGTCAGCTTCATAAATGGTTGTTCTGGAAA
GCGCAGAAAAGTACTCCATCGGAGAACAGCCACCTGGACCGCACAGACGGGCTTCGTAAGAGGTAATCTCGCGACTCAGT
GGATCAACAATGGGCTGATACGTAAAGCTGTAATCCTTCATCTCGGGAAAGATAAATCCTGCTTCAGGTTTCAGTGACTC
ATCGGCGATAAAAGACCAGGAATCCGCCGGAAGAATTTCGAGATAATTTTCCTTTTCACGAGCCTGTACAAAGGTGCACA
AAAATTGAAGCGCGCGGTCTTCATAGGTCAGCCGGTATTTGGACGTCCCCTTATCCAGCACGGCCTGAAGGACAACATCC
TCGTGATGGTGCCTGAGGTCAAAAAGTTCCATCCCCACATTACCGAAGCGGCGCGACGGCGCGTAATCACGCATGAGAAC
AACGACATTATTGTGCCGCTGATCGCTGCAAATCGTATTATAAACAGCATCGACGGCCTCTTCCGGCCCTTCCAGCAACT
GGAAAAAGTGCATTCCGTCAAAAAGCAGAATACCGGTAATACTGTTGCGTTCATTCCCGATGTTGGCTCGCGACACCATC
TCTTCCAGAGAAGCAGGCAGGACAGAGTCACTGATGTGGCTGCGGTAGACGAGGGTTAAAAGCATTAAGAAATTCCAGGG
CAGGCTTCAGTTATGAACCCCACGATAACAGAAATTTTATTTACGGAAAAATCTCAATTGATTATCTTCGCTAACATATT
GTGGTGAAAAAATGCCGTGATGCTCAGGCCTGTGACCATTAAGAGTAATGGCGCGGTTGCCATTTTGGAGGATAATCGCT
GACATTCTCTTCATTTACAGGAAACAGGGCATGACTCAACAACCCGCAGCAGAAGATTTTTACAGCGAAAAATACGGCCT
GACCCGTACCCACTCAGAAATCATCAACGCCGCACAGCATGTCCGGCCGGGTAAAGCACTGGATTTAGGCTGTGGCAGCG
GGCGTAACTCGCTGTATCTTAACCTGAAAGGGTTTGAGGTGACGGGCTGGGATAACAACGCCATAAGCGTTGCAAAAGTG
AATGATATTATCGCGGCGGAATCACTGAATAACATCAATATCAGCGAAGCTGATCTGAACACGCACCGTTTCAGCGGTGA
ATATGATTTTATCTTTTCCACCGTGGTCATGATGTTTCTGCAACGCGACAGCATCCCGCACATTATTGAAGACATGCATG
CGGCCACCAACACGGGCGGTTATAACCTGATTGTGGCCGCCATGGACAGCCCGGATTATCCTTGCCCGCTGCCCTTCCCG
TTCACGTTCAAGCCGTCAGAACTGCGTGATTATTATCGCGGCTGGGAAATCGTGAAATATAACGAAGATGTCGGCGAACT
GCATAAACGCGACGAAAACGGAGACCGTTACAAGTTGCGGTTTGCGACGCTGCTGGCAAGAAAAATCTGATATCCATCAG
TCCTTCGCAGGCAAACCCTGCATACCCTGGCTTTTCGACTAAACTTAAATTCCACCCAAAAAGGAGCACGATATGTCATC
ACAAGACTTTGATAAAGATCCTAACCGTGTGGAAGATAAAGTAGAAAACACGGTTAACCAGTTTGCCGGTGAAGCACAAA
AGCAATTTGGAGATTTTGTTGACTCTCCGAAACATCAGCTTAAAGGTGCTGCACGCAAATACTCCGCGCAGGCGAGTGAA
GCAGTTTCTGACGTGGCGGATAAAATCAAAGAAAATCCGCTGTCGGGATTGATTGCTGCCGGTGCGATTGGCGTGGTTCT
GGGGCTACTTTTAGGCCGCAAATAACCGTCCGGGAGAAACAGATTTCTCCTACACAAATTATTAACAAAAAGAGGGTATG
ATCTTGTCTTCTGTAGCAATCTACAGATTATTCAGACATTCCCCTTGTAGCAAATCCAATACCCGTCTCCCCTGACGGGT
ATTTTTTCGCCAGCTTGCGTGAATCATTGCCCTTTACCGACCAGCTGAGCGGCTTTCACGAAAATTTCATCTTCCACACC
GTCCCCTTTTTTACGCCCGAGCCGCCGCAGTTCATCAATGATGCTCTCCCGGTTAATAATCGTTCCGCTGGAAATTAACC
CCATAACAGCCGCACCAATGGCCAGCCCGATCAGGCCTGTCTTTTCGCTTTCGTCCTTCATGATGACCCCGGTAAATTAT
TCGAATTTTTCAGATAACGCTCAGTATCTATAGCTGATGTAATGGCATTTGTCAGAATTCGGGCACAGCCGGGATCGCAT
TTTTCTATCAGGGTTAAGGGGGCTGGCATAGCCTGAGACGGAGAAATTCCGCCTTGTCAGCAGTCTGTAAAAGACCTATA
TTTAGACCGAAGCCTCGACAGGAGCAGTAAAACATGCAAATACAGACCATCAGCTTCGTGAAGAAGCATGCCGCTGCGCT
TGATTTATCACAACCTATACTGGTCACTCAGAATGGTGAACCGGCTTATGTGATTGAATCCTATGAAGACAGGCAAAAAA
GGGATGAAACCATCGCTTTACTCAAGCTGCTGACACTGGCAGAAAATGATAAAGCTGAAGGCCGGACATTGACGAGGGAA
CAGTTGTTAGCAGATCTCTACTGATGAGTCACTCATCTCATCGGCTCATTATTGGGATCAATTTATGTCTGCCACGAAAA
GTAAAATTACGATTGAGTACCTGCAAACTGTAAAGCTATCCATTGATGAAATCGCTTCGTTCCAGACCTTACAGGGAAAC
GACCCTTTAAAGATCATCAACGCTGTATTAGATGAGTTTGAAACAAAAGTGAAAGTATTTCCTTTGTCCTGCCCGGTTTC
ACCTGATCTTGCAGCGCTGGGGATTATCAAGTATCGAGAATGCAATACGTTGAGCGGTTATCGCATCATATATACCTATG
ATGAACCGGCAAATTTGATCTCTGTTTATGTGCTGCTTTCGCAGCGGCAAAATGTTCAGGCGCTGCTGTTTAAAAAGTTG
ATCATGGGCTAACAACGCAAAAGCCACGCAAACATCGCGTGGCTTTTTTCAGCGCGTCATCCTCTGTTAAATCATCAGTT
TTCCAGCTGGTACGTCAGCGTAATCTCGGCTTTCAGAACCTGTGAAACCGGGCAGCCAGCTTTGGCTTTTTTGATGATTT
CATCGAATTTATCTTTATCGATGCCTGGCAACTTCACTTTGCTGTCGAGCGCGATTTTGGTGATCGCAAAGCCGCCATCC
ACTTTATCGAGTGAAACATCTGCGACAGTATCGATGCTTTCCGGCGTGTGCCCCGCTTCGCCGAGCATCAGCGAGAGCGC
CATGGAGAAGCAGGCTGAGTGCGCCGCGCCAATCAGTTCTTCCGGGTTAGTGCCTGGCTTACCTTCAAAGCGGGTGTTGA
ATCCATAGGGTTGTTCCTTCAGGGCACCGCTTTCAGAAGAGATGTAACCTTTACCGTGTTTAATATCGCCTTCCCAGTGT
GCCTGTCCTTTCTTATGAATGGTCATATTTTCCTCCGGTTTGCATTACATTAACGTTAAGTATAGCTTCTGATCGGTGAT
CCGCGAGGATGGCCGGGCTATGCGGTCTGCGGGTAACTTTTCTATAAATCACAACAAAATAGATAACCGAGGAATAAAGC
ATGTTTAAACCGCAAGATGTTGTTCAGTCCAAAACCGGCGGCCCGAAAATGATCGTCCGTCGTGTTGAAGGCGACACGCT
GTGGTGCTCGCGTACGGACGACTTTTCTGCCACTGAAATTGAAGTAAAAGCGGACACCGTGGATCTGTATCACGAAGACG
GCGATTTTGGCGTGTGCTGATCACTCCATCAATTTATCCCTCAAGGCTGCCACGGCGGCCTTTTTGTTTTCGCCAGATTG
CCAAAAAGCAAAACATGAATTAATATTCGATATTATTAAATAATAATTCACGAGAACAATGATACATGGACGCCAGCATT
CCGGTAGAGAAACAGTTTCAGGCCTATAACCACCACGATCTCGATGCCTTTTCCGCCTGCTACAGCGAAGACTTTACCGC
CTATCGCATGCCCAATATGCTGCCTTCCTTAGAGGGGAAAGACGCACTCAGAACGTTCTATAAAAACCACCGGTTCAACA
ACAGCGCATTACGTGCTGAGCTGATCTCACGAACCGTGCTGGGCAATAAAGTATTTGACCATGAAATGATCTACGGAATT
TATGAGACCCCCGTCAACAGCATTGCCGTGTTTGAAGTCGAAAACGGGCTGATTAAGACAGCCTGGTTCTATTTTGAATA
ATCATGCATTTTTTGTGACTGGAAGTATTCATTGGTTGCGGATGGATATCCTCAATCATAATTTCCAATTATGTAAAATT
CTGAATATAGTGGTCGGAAATTACTGAGAATAATCTGATCAAGGGACCGGCCATAATGAATAAGCCTTTTGCGTGGATGT
CTGTGTTTGTTGCCGCCGCATTTTAAGCGGATGCGCGCAGCCAACAGTTAAAAACACTGAGCAGGATCAGTCAGCACTGA
ATACCCGTTGCTACAGTGAGTTCAGGGCGCTTCAGACGCTGGATAAACAAGCTTTCAATGTTTATAAGCAACAATTTAGT
CAGCTCAACGACGCATATGCAGTTTATAAAACCAATGCTTCGCTGATTAACAAAGACTCCAAAGAAATGTTTGCGCTTGA
ATTAAAAGATAAGCAGACACTTATCTGTGCCCGAGTTAAAAGCGCCGTGTTCAATAACATGAATCAGCGTTCTCAGATGC
TCAACGATATTTAACAGAATCAGACATTGAATCCTGGGATTTTATAATCTCAGGATTCAATGATTACTCTACCATCCTGC
CCGCATTACCAGCCTTTCACCGCATCCCCGTGATAGATAGCGTCCGCCGCTTTCACTGTCGCATCCGTCTGATAAGCCTC
AACCAGCTCCTTCACGGCCTGGCTGTCTTTGTTATCTTCACGTGCCACGATGATATTCACGTAAGGTGAATCTTTATCTT
CGACAAACAGGCCATTTTTGCCCGGCGTCAGCCCGACCTGTCCTGAATAAGTGGTATTGATGATCGCCAGTTCAATTTTG
TCGTCATCAATGGCGCGTGTCAGTTGCGGCGCTTCGATCTCAACAATTTTGAGATGCTTTGGATTTTCAATGATATCCAG
AGACGTCGGCAGCAAACCTACGCCCTCTTTCAGTTTGATCAAACCTTCTTTTTGCAGCAATAACAGCGAACGGCCAAGGT
TAGTCGGGTCATTAGGCACTGCAACCTGCGCGTTATCACTGAGCTGATCAATGGATTTTATCTTGCGGGAGTATCCTGCA
ATCGGATAGACAAAGGTTTTCCCCACTTCCACCAGCTTGTAGCCGCGCTCTTTGATCTGCTTATCCAGATAGGGACGGTG
CTGGAACGAGTTTACATCAATGTCGCCGCTGCTCAGCGCCGAGTTTGGCAACACGAAATCGTTGAAGGTCACGACTTCCA
CATCAAGGTTATATTTGTCTTTAGCAGTCTTTTTGATGGTTTCCCACATCTGCTGATCGATACCCGCGCTGATACCCACT
TTAATGTGGTTTTCCTGCGATTTTTGATCACAGGCACTCAGCGCCAGTGTGCCCACCAGAGATAATGCCAGAACTGAAAA
TTTTAGTGTTATGCGCATAACGGTTTTACTCTTTCCGTGAATAATTAAAAGGTTGAAACAGCATCGCTGAAGATCTCAGT
GTTTCAAAGCCTGTCGGGATGCGCAAATACGAAAAAGAAATAACCTAGAGCGGGAATGCTGCCGGAACCCGCTGTACGCA
GGTTTCGGCAGGAGGATTTTCTTATGTGGAAAGATTTCCTGATCGTAAACCGATCATTTGCCCGCTGCGTGTAATACCGC
AGGTTGCGGGCGGGACAGGAAAATGGTGATGCCCGCCAGCAATGTCAGCACACCGCCGAGCAGGAAGGCACTGCTGACGC
CCGCGCTGTCAGCGAGGATCCCGCCGAACAATGCGCCCAGCGCCAGCGACGTCTGGAAGACACACACCAGCAACGCCGAG
CCGGTTTCAAACAACGCAGGCGACGCCTGATACGTCCAGATATTCAGACACACCGGCAGCGCACCAAACGCCAGTCCCCA
GAGGATCACCAGTGCACAGGCCAGCGCCAGCGGCACCGGGAACAGCGACAACACCAGCACCGAGGCGCTGAGCAGCAGCA
TATTGAGCATAAACGCTTTCTTTACACCGAGCTCACGGACAGTAATTTCCGTGGTAAGCGTGCCTAATAACCCCGCCACA
CCGTAGCCCATCAGTAACAAAGAAATATTGCTGGCTGAAAGATGCAGGCTAAACCGCAGCCACGGCTCGAGGTAGGTATA
TGCCGCGAAATGACCGCCTGCCATAAATACGCCGATGATCAGCGCGTAGCGGATCCCCGCGACTTTCGTGACGCTGAGCA
TCGCACGCAGGCCGATAGAGTGTTGTGCCGGCAGCGAAGGCAGCGCCAGCCATTGCAGCACGAAAAACGCCAGCGCCAGC
ACGGCGTTAAGCATAAATGCCATGCGCCAGCCGAACAGATCCCCGATAAAGGCGCCCGCCGGTACACCTGCGACCGTGCC
GACCGCCACGCCCGCAGTGATCAGCGAAATGGCCCGGGCGCCCTGCTCCTCTGACACCAGCCGCCGCCCGGAAGGAATAG
CAAATGACCAGAAACCACCGACACCGATGCCCAGAATTATGCGTCCGATCAGCAGAATGTTGAATGACTGCGCCATCACG
GCGATACCGTTGGCCACGATCACCGTCGCGGAGAGCAATAATAATAAGGTGCGGCGATCCATTTTTCGGGCAAACAGCAT
GATCAGTGGCGCAGAAATCGCGGCAACTAAACCGGGCAACATCACTGCCAGACCGGCATGCCCTTCAGTGACACCCAGAG
ATTGCGCGATGGGCGACAGTAAACCGATCGGCAGAAATTCGGTATTAACCAGCGCGAAGGTGCCGCAGGCCAGTGAGAAA
ACCGCCAGCCAGCGGCGGAATGCAGAAGTTTCTGGCCGGGTGTCCAGCGATGAGCACTCAGTCATTTTATGATCCTTAGC
AAGGTGAATTATTTCGAAGGTGTTGTTTTAGTATTTGAACGTAATAAACGTGATCACCATCACAGGGTCAAGCCCTTTTC
ATAATGACTGCCAGGGTATTTCTTATGCACCTGCCAGATAAGCCAGTCTCCGCCTGCGATGCAGGCTGCAGAGGCGCGCG
GAGGTTCAAACGGAAAAGACACATACAGATAACGCGGACAGGAAATGACTCCACATATAAGTATGTTGTAACTAAATTGC
ACAAAAAGAGATCAACCGCCGGATGCGGCGGCGAATAACGTGACGGGGAAAGGGCGTTTCAGAGTTAATGCGACACAGAT
TTAGAATAAAGCTGGATGATCATAATGCCAACAGCGATGCAGCCCATGCCAATCAGCGCCGGAGTATCAAGCCGCTGTTT
GTAGATGAAGAATGACATGGCCGAAACAAGGAAAATCCCCATGCCTGCCCAGATAGCGTAGGCGATACCGATATTCATCA
CTTTAACGACCTGAGAAAGTCCATAAAAGGATATGGCATAACCGACGACCACAATGACGCTCGGCACTAACCGGGTGAAT
CCATCAGACGCCTTCATCATGGTCGTCGCCAGTGTTTCAGCGCAGATAGAAACAGCAAGGATGAGATATATTTTGAACAT
AAGACCTTCTCAATATGAGATTTATAAAAATAAAACATTACCCCGCAGAGTCTTACATTAAACCGTCTTAACGGCAATCA
TGCCGGGTTTTACTGTTGTCATAAAAATAACCGGGTACGAATACTCCGAATGGCCGGAAATTATTATGTCAGCGCCCTGT
CACAACGCCGGTGTGCTTCTCCCGCTTTATGATTTTCTTCTTTTATTGCAGGCGCAATTTCAAGCAAATCTTTCCTGATA
CGGCGGATATCATGTCAGTTCGAAGTTTTTAAAGTGGCGAAACCAATGACTATTTCATCGACAACGAAAGAATTTATACT
CTCATGCTTAGAGAAAGTGGGTGTTGACAATAGAAAGTTGGCGGCTATTGCACAGGGAGCTGATATCTACGGGCCTGAAG
GGTTACTGGACTCAATCCATTTAGTGGGCTTTATCGCAGAGATGGGCGAATGGATGGAAGCCAGAACCGAGGTTTCCGGG
AGTTTTTTTGATATCCTCGATGGCGATCTTTTCGAAAACTTCAAAAATATCAATCAGATTGAATCACTGTTATCCCGGAG
GTTTAGCGATGTCAGCTTTTCCTCCTGATAGCCAGTTTATCAGTACAGAAAAAATCGACGACATTCCTTATCAGCGTCTG
GCTGACAGGGTGCCGACGCCGTTTTATGCCTACAGCGCCTCGCAAATAAAGGCCGACTTTTCAGCATTAAAAAAGTCACT
TCCGGATGAGATTCATTATTTTTATTCGCTCAAAGCTAATCCCAATAAAACATTGGTTCAGTTGTTAAACCGGGAAGGAA
CAGGCTGTGAAGTGTGTTCTCTGGCAGAACTGGAAACAGTGATAAGTCAGGGTGTGCCCCCGGAAGATATTATTTTTGTG
GGTCCCGGTAAATACATTGCTGAATTAACCCAATGTTGTCGCATCGGTATTAAAGCTGTCGTCATCGAATCCATTGAAGA
AATAAAACTTCTGAATGATATTGCTGCCAGCATGGGCGTTATACAAACCATCGCCTTGCGCATCAACCCTGAGTTTACGG
GCGAAAAAGCCAAACTGGTGATGAGCGGCAAACCACGGCAATTTGGCATCGACGAACAACTTTTACCGCAGGCATTTGCC
TGTGTCGCGCAGCAGGAAAATTTACGACTGGCGGGGATCCATATTTATCTCGGTACACGGATCCTCGACTGGCAAGCGCT
GGCTAAAAATACCCTGAATATTCTGTCACTGGCGGGATCTTTGCAGGAGATCTACAAGGTCGATTTTGATTTTGTCGATG
TCGGCGGGGGTTTTGGCGTCAGGTATTTTGATAAAGAAAAGCCACTGGATATTGTTGCGCTCGGTGGCGCGTTAGCGTCC
GTTATCCGCAATTATCATGACAAATTTCCGCGCTGTAAGATCATCGTCGAACTGGGCAGATATCTGATTGCCCGCGCAGG
CATTTTCGTCACCCGCGTTAATTATCTTAAACCCTCCCGGGACGAATGGTTCGCGGTGTGTGATGGCGGAGCCAACTGTC
ACGGCAGCGCCGCTGGCATCAACTCGCTGATCCGGCGTAATTTTCCGATGGCCCGTCTGGGTGAAACCCGTGCCGGGACA
CAACATCGTTATCAGGTCACCGGCCCGCTTTGTACCCCCACCGATATATTAGGTGAAAACATTATGCTGGCGGAACTGCA
TCCGGGTGATCTGATCGGCATCGGACATTCAGGCGCATACGGGGCCAGTGCTTCACCCGTCAACTTTTTAAGTTTTGGTC
ATCCCGCCGAAATTCTGGTGGAGAAAGGTCAGGCTTTCCTTATCCGAACCGCAGATAGCATTGAGACATTATTGGCACCT
CAGATATATCAGCCTTTATCTGTCGAAAATGCCTGAGGAATCTGTATGTCTCTGGAATTTTCAGCCTCCAATATTCTTTG
GCATGAGTTTGAAAAAAATAACAATCCTTCTGCTACGGTGGAGAGTGAACAACTGGATAAAGTTAAAAGTTTTGTTAAAG
CTTTTTTTCAGTCACATTCCCGCACCTGCGAAGCCCAGCTTCAGCCCGTCTCCCGTTGGGTTAACTCTCAAAACCTGACA
TTCACGACGATGCTCAAAAAACTGGTGACCCAGTTGGAAGAGCAGGCGCTGGTCAATGACCTGGATTTGGTGGTGCTGAC
CCACTGGACGCCCGATGCTGAAATTGGCGCTTCGGTGACCAATGCCATTATTTATGAAACCGGTTCTCATAACGCTTTTG
GTATTGCCATCAGCGATCATGGTTTAAGCAGTGGATTTGTCGCGTTGCAAATCATTGAAGATTACCTGGAAGATATCGGC
GGGGACAAACGTCCGCGCAAAGCCCTGCTGATGATGGCAGATCAGGATGCGATTCTGTATGACAGCCCTTATCTCGCCAA
TTTCCACCCCGCGGCCAGTTGCTGTTTGCTCCTTTTACAAAGCAACGCGACCCACGAACCCCATAAGGTCGCCGGTAATA
TTACCTTTAAAAATTATCAGAAAACCTCGCTGCCGGTTTCAACGGCGGACATTTATCCCCTGCTTTCCACGCTGAAGATG
TTCAGTGCCGCTGAAAACGCATTGCCGCTGATTATTCTGACCAGCAAATCGTTTTCACAGGTTCTGCAACGGGATGCCAA
CTTCTCGGGTGTCAGGATAGAAACCTGGGACGATGCTTTATTGTCTTCAGCACCCTGGGTGTTATTAAAAAAGCTGGCAC
AGGAAAATACGCGGTTCTTATTAATGATGCCGGAAGGGAAGAATATGATCTTCGCCAGTTTTGTGATGGAGAGCTGAAGG
TGTATATCCATGCCATCACAAGCCTGATAGCTCCGGTTCTTACCCCGCTCTCCCTGCTGGAAAAAAAATACCGCTGGGGA
GAACGGAATCATAAAATTTTTAGCCGTTTTCATAAGATGCAATCTGCCAGTCTGTTTGCTGATGAAACATTGCCGGATCT
GCTCTCCGACCTTCTGCAAAAATTACGCGCTGAATGCGACCCCGGTTTATTTCGCCAAATCCGCTATGTTGCCTGGGCAC
ATTCTCTGCACGCCACAAGCCCGTTTGACCGGATGGAAGAACTGTCCACGGTATTTCAGACGTTTTTTGGCGACCAGGAG
ATCGAATTTTTTTCTGCGACACAGGCTTCCTGCGCTTCGGGTCTGGTGAGTTTGAAATATTTGCAGGCGAAAATGCGCGC
CGCACAGCAGAACACTCTCTCTGAGAAAAATGGCTCTGAGAACTGTGGCTCTGAGAACCAGGCCTCTGTCTGCGGGGTGC
TGATCACCGGTGAAAAATGTTTTCACCGCACGGTGCAATATGTCGATCAGAATGGTTATTTTGGCGAAGCCTTTTGCGCC
ACGCTGGTTGGCATGACCCCTTCTCCTCATTCACTGCATCTGCGCGCACTGCATTTACAACAACTCGGGGCTTATGGCAC
GCGGATGCGGGAAACGGATCGCGAAAGTGAAAATGCCTATGACCACGCATTTTTGCCGGTGATGACCGAAACCATTCAAA
AAGCGCTGGCGTGCGCGGGACGTAAACCGGAAGAACTCAGCGCCGTGCTCCCTTACCACATCAGCCCGGTGACCTTTGAC
CGCCTTGCTGATCGCAGCGGATTTAGCCGGGACATCGTATTCCGCCATAACCTCTACACACTCGGTCACTGCTTTTGCAG
CGATGCGTTTCTCAATATCAAAAGCCTGCTTGCCTGTGGGGATAATGCCGTCAGAGCGCGGTGCATTCTGGCTCTGGCCT
CAGGCGTGGCGGGCACCTTTGGCGCAATGGTTCTCGAATCAGACAATGAGGATATTCCATGAGCACAACTCATTTAACGC
AGTGGCTGGCCCGTGCTGCACAGGCTTTTCCCGAGAAAACCGCCCTGGTTGCCGGTGATGAAGAGATAAGCTGGTCAGCA
CTGTTCCAGCGGGTCATGAAAACGGCCACCTGTTTGCAACAGCATCACATTAAACGGGGCGATCGGGTGGTGGTCTGGCT
GCCGAACAGTATCGACTTTGTGGTGTGCTTCTGGGCGGTTCAGCACCTGCAAGCCATTTTTGTCCCTCTTAACCCTGACA
CGCCCGTCGCGCGCGTGGGCTGGATATGCAACAACGCAGAAGCCAGTTTGCTGATCAGCAGTGCAGATCAGGCGGATGCG
CGGGTCACGGCTAGTGCAGATCGCGCCCCGTATCCGGTGCTGTTTGACAAGCCGGGCACAGAAAGTCTGAGCCGCCCGGC
GTTACTTTCATTACAGCAGATCGCGGCGCAGGCAGACGTCACACCGCTTGTGCCGGAAGACGCGCTGGATATCGATCTGG
CCTGCCTGATTTACACATCCGGTTCCACCGGAGATCCGAAAGGCGTCATGCTGACCCAGCGCAATATGTTGAGCGCGGCG
ACATCCGTCAGCACCTATCTGGATCTGAGGGCAAGCGATCGGATTTTCTGCACGATCCCGATGAGTTTTGACTACGGGCT
TTATCAGGCCATCATGGCCACCAGAGTGGGCGCGACGCTGATTATCGAAAAAGATTTCAGCCGTCCGTTGTTTGCCCTCA
AACAACTGGTGAAACAGCGGGCATCGGTTTTGCCGATTGTCCCCACCATGCTGGCCCTCATTGCCCCTCTGGCAAAACGT
TATGATTTTTCATCCGTGCGTAAAATCACGAATACGGCTGCCGCGTTGCATTCCAATGATATTGATACGCTGATTGCCCT
GTTCCCTCAGGCTGAAATTTTCTCTATGTACGGGCTGACGGAATGCCATCGCTGCACCTGGCTTCCGCCAGCGATGTTGT
CGACACATAAAGAGAGCGTCGGTTACGCCATCCCGAATACCGAACTTTGGGTGGTGGATGACAACGGTGTCCCGCATCGC
AGCAATGCCACGGGCGAGCTGGTTATTCGTGGCGCGACGGTCATGCGCGGTTACTGGCGCAATGAAGAACAGACGCAAAA
GAAATTACGTCCCGGCCCGCTGCCCGGCGAATCCGTGCTGTATACCGGAGACATCTGCCGGCTGGATGAACGTGGCCTGC
TTTATTTTGTCGCCCGCAAAGATGACATTCTGAAAACCAACGGCGAAAAAGTGGCGCCGCGGGAAGTCGAAGGCGTGCTC
AAACGCATCCCCGGGGTCGGACAGGTAGCGGTGATTGGCGTCCCTCATGCCATTTACGGTGATGAGATCGTCGCCTGTAT
TGAATGTGTGACGGCGCCCGATATTGCCCTGCTCAAAGCCTTCTGTCAGACCCATCTCGAAAGCTACAAGCGCCCTCACC
GCTATTATTTCAGTGAGGCGTTACCCAAAAATAATAACGGAAAGATTGATCGTAACCGGCTGCCTGAACTCCTGTTACAG
CGCTCCCATGATGTTCAACGCGAATCCGTAAAATCATAAGGAAATCATTATGTTTACTTCAACAATCATTGAAGCCATCG
GCTTAGTGCTGGAAAGTTCTCATCTCTCAGAACTGCATGCAGAAACACATCTGGAACGCGATTTAGGCTTTGAAAGCGGA
CTGTATATTGAACTGATTATGTATCTGGAAGAGAAAGTCGACGGGCTGATCCTGGATCCGGCCACGCTGGAATTTGAGCA
TTTTGAAACCGTGGGCAGCTTATCGAGATTCATTCAACTGCAACTCGCGAACCGGGCTGCCTGAATGGAACAATGGGCAG
AGGTTATCGCGATTTTTATGCGTTTCCGGCACCGGCCCGAACTTGCCTGGTGCCATGGTACACACCGTCGCGATTATGCC
ACGCTGAGTCAGCGCGCAATGGATCTCGCCGTGCAGATCCGCCAGCATCAGACAGACACTGACCGCCATGTAAAACCGGT
GCTGGTATACGGGCATAAGTCGTTCGATTTTATTGCCACCTGGTGGGCATGCCTGCTCTGCGGCTGCCCGGTGGTGCCCG
TTGAATCGGATAACAGCCCGGAACGCGTGGAGAAAATTGCGCTCACCCTCGGCGCAGGTCTGCTGCTGAATACGACGGCG
ACGCCGGTTCAGATGAACGCGGTCAGGGTACTCAACACGGCGGAAATTAACGGACCTGTCTGTACGGATGCCACACTGCA
TGCGCTGCTGAGTGAAAGCCGCCAGCGTTTGCAGGATGTCCCCGGCGAACCGCTGGCTTACATCATGTTTTCCTCCGGCA
CCACCGGCGAGCCGAAAGGGATCCAAATCACCCTGCGCAATATGGTGAATTTCATTCACTGGATCCGCGAAGATTTTCCA
CTGGACGGTGCCGTCACCGGCAATGTTCGCTACTGCTTTGATGTTTCCTTATTTGAAATCTGGTTAGCCTGGGTTTTCCT
GCAACCGCTGTCGGTGCTCGATCACCGCGAACTCATCAGCACCCGCAAAATGATTGCACAGCATGCAGAAACCGGTGTTG
TCTGCTGGGTATCCACGCCTTCGATTATCCGCCTTTATCTGCTGGACCCCACGTTCAGTGCCGCACAACTTCCCCTGCTC
AGGCGGTTTATTTTTTGCGGTGAAACACTGACAAAAGACATCGTCACACAGCTATGGACACGATTTCCCGATGCCAGCGT
GATAAATACCTATGGCCCGACGGAATGCACGGTTGCGGTGACCTCGGTGCTTATTACACCTGAAATGATCAGCGACCCGC
TACCCTTGCCGATTGGCGCGGCCAGACCGGGCGCGGTACTCAGCCTGCACGGACAGGAAAGTGACAGCGGCCGGGGCGAG
CTGTTAATCAGCGGCACCTGCGTCGGGCCAGGCTACCTCAATGCACCGCTGAAACAGCAAACACAGTTTATCCGCCATGC
CGGGCAAAATGCCTATCTGACCGGTGATATCGGCCAGGCGAAGGGAGATTGTTACTATTTTCTTGGCCGCGAGGACGGGG
AAGTCAAGATCCAGGGACACCGCATCGATCTCTATGAAATTGAGCATTTCCTGCGTAGCCAGAATCTCGTGTCGGATGTC
GTTGCAGTGCCTTTTTTACGCAAAGGCAATGCCGAGGCCATCCAGGCCTGCGTGATCCTCAATGATTCCTGCACGCTTTC
AGCGCTGGGCCACGCGATGCAGGCACATTTCCCGCCGTGGTCGATCCCCCGTTACTGGTATGCCATTCCTCATACTATTT
TGAATCATAACGGAAAACTTGACCGCAGCGCGGCGCGTGATCTGGCACTGGATAAAGGGGAGAAATATGTTTTTATCGCA
AATCAGACCGCTGTTTGACCGGCTTCGCAACCGCGATGACGCCATCGCGCTGATTAACCAGCAAGGCACCTACAGTTTTG
CTGAACTGGGCGCACGGACGGCCGCCATCGCCCATTTTCTTACCCCTCTGGCGGGTCGCAATGTGCTGATCTACGGTCAT
AAACAACTCGATGCGGTCGCCGCTATTCTGGCCTGCATCAGTAAAGGCTGTTGTTTTACCTTTGTGGATCAGGCAAATCC
GCCGTCCAGAATTGAAAAAATAGCCCGGATGACGCGCACGGAAGTGATCATCACCACGCTGCCGCAACCCCTCGCCGGGC
TGGAGCAATGGCCGCAGTGTGTCAGTGCTTCACTGGCAGACATTTCTCCTGCAACGCTGCCCGCTGAACCATCATTAACC
CAATCTCTTTTCTATATCCTTTCCACCTCGGGCAGCACCGGTGAGCCTAAAGGCGTTATGGTCAGTTATGACAATTTTGC
CGCTTTCAGCGCGTGGTTCGCACCACAAGTCACCGGCGGAACGGACAAGGGCTGTCATATTAATCACGCCTGTTTTTCTT
TTGATATGGCGATCCTCGATCTCATTCCGGTTCTCAGCCGCGGGCAGACCGTGCTGATGCTGGATCATTGCAATAATGTT
TTGCCCCGGCAAAACATCAGGCTGATGACAAGAGAGCCAGATGTGGCCGTCACCAGTTGGTTTTCAACACCCAGTTTTGC
TGAACTCATGCTTAAAGACGCGCTATTCAGCCACGTTAAGTTCCCCGCCCTGAAGCGTTTTTATATCGGCGGTGAACGGG
TTGCACCAGGTTTGATCACACAGTTACAGACGCGTTTTCCGGCGCTTGAAGTGATGCACGCTTATGGCCCGACCGAGACA
ACCTGCGTGACGCATACGCATCTTCTGTCCCAGCCGCTACACCATCAGGCGGGGTTATTGCCGCTGGGCAGGCCGCAAGG
GCTGAACCGCATTCGCATCGTCGATGCGGCCGGTCATCCGGTTTCTGCCACAACGGTAGGTGAAGTCAGGCTTTACGGCC
CTCAGGTTTCACAGGGCTATCTGCCGGAGGATCACCCCCGCAATCAGGCTTTTGCTGAGGATGAATGGGGTCGCTATTAC
GCCACGGGCGATCGCGGTTTTGTCGACGAAAATCAGTCACTGTTTATTTGCGGCAGAGATGACGGACAGTTTAAGTTGCA
TGGCAATCGCATTGAGCTGGCAGAAGTAGAATCCGCCGTGTGCCGAAATGCCAACGTGATCCAGTGCTGTCTGGTACCGC
TCGAAGAACAGGGAAAAGTGACCGACCTGCAACTGTTTGTACAACTGCATGATGACAATACGCTGCAGCGGCAAGCCTTA
CGCCATTTCTTGTCCGGGCAGCTACCGGGATACATGATCCCTAAACAACTGGTCTTTTGCCAACACTTCCCCCTGACATT
GCATGGCAAAATAGACCGGCAGGAACTCGTCCGGCAATACGCGGTTTCTGACCGTTTTTAATCGACATCCTGCAATCACA
TATAAAAAATCCAGCGTAATTGCTGAGAAAATACCCGGCATCAATTTATCTTCATGATGATGAAGGCCATATAATTTTAT
GACGGGTTAACGGGGTTATAATGCGTTTCGATCATACCGGTTATGTCGTATCAGATACCGATGCAACCGTCGCGGCTATT
AAACTCTTTTTCCCCGTGACCGTCAGGTATAAAGAACAGATTCATGCTCAGCGGGTGTTAATCACGTTGCTGTCCACGGC
AGAGGGAAATAACCAGATCGAGCTGGTTGAACCATTGCCAGATAATATTCATCTGCAAAGCATGCTGGATAAATCAGGCA
AGTCATCCCTGCCTTATCATATTTGTTTTGTTGTCGATGATTTTGACCAGCAATATCAAACCATGAAATCCGCAGGCTGG
ATGGTATTAACGCGCCCGTTTCATGCCTTTAATAATCATCACCGCGCCAGCCACCTTTATCATCCTGATGCCGGAATCAT
CGAAATCATGTCGGGGTCGCTATGAAATCATTTTACGATCACCCATCAGACGCGGATTTTTTCACGCCGGATGCGCAGGC
GATTGCCGATAAGCTCCGCCAGATAACCTCGCCGGACGACACGCGGGCGGTCATCAGCCAGTGGTCGCAGGCTGCGGCGT
TTAATCTCCTCGGCGTGCCTGCTGAATACCCGTCACACAAGCCACATCTTCAGGCTTATCAGCACATCCGTTTGACTGAG
CGCTACCGGCTCTATGAAAAAGTGGCCTTTATCTCCCCGATACTCATGTTTTCGGCTCCCGGCCCCGGCATGGCGGCTTT
TGCCGTCTCCGGGCTGGGGACAGAACAACAACAGGATGCTTTTTTTAGCCGCTTTCAGCAGACCTTATGCTGGTCATGTT
TTGCGATGACTGAACCGGCGCAGGGAAGCGATGCAGGTGCCATGGAAACCACGGCGTCGCCGGTTGACGGCGGGTATCTG
CTCTGCGGGAGAAAAATGTTCATCGGCAACGGCATGATTGCCGATACCGGTGTGATATTTGCCCGCACAGCACCCGGACC
TCTGGGTATTAATGCTTTTATTTTTAATCCGCAGTCAGCAGAAATTTCCCGCTACGCACTGGAATTAAACGGGTTGAAAG
GCACTAATCTTGCGCACATGCAGTTTGATGATCTGTTTATCCCTGAAGCAGACATGTTGGGCAGGCATCTGAAGCCGACG
GAGCGGTTTGCAAAATCCGCCATCGCCACATTCGATGCCCTGCGTCCTTGCGTCGGCGCGCTGGCGCTGGGTGTCGCGCG
ACGCGCACTGCACGAATGGCAACATGAGCGGCGAATGACACCTTCGCAGTCTGCCTGGCTGTCGCAGATGGAACGCCGCT
GGCTGGTGGTCTATCACCACGGGCTGCGGGTCTGCCAGCAAACCGAAGATAAGCTTGCGCCGGAAAATCATCCCGGAATG
GTAAAAACCAGTTGCGTGATCCTGGCGGAAGAGCTGATCTGCGGACTGATTCACCGTACACCGGCCAGAGATATGCGTCT
GCTAAACACGCTATGGCAGGCCTTCCGGGATGTGAAAGCCTTTGAATACACTGAGGGAACGCGGCAGATCCACCGTTTAA
ATCAGGGGTTTTCCCGGCCGCAAGAGGTGAACACATGCCTGTAACCGTCACCTTGCTCGGTCAGGGCACGATAACGGTTC
TCACCCGCAGCCAGGCCGTCACACCGGACAGCCGGCATTTCATTGCTTCAGAACTTTTGGCGACAGAACACAGGGCGGCG
GGCAACTGGTATCATCACTGGCCTGAAGAGGATTGCGGAAACCGTCTGCATGCTAAAGCCCTGATCACGCTTTGCCAGCA
CCATGTTCTCTCCTCTTCGGAGAGTCTGCTGGTCTACGATTCACGGTATCCGGCCGCACGCGGCGCCACCCCTTTACTGC
AAAGTTTGCTGTGCCACTGCCCGGAATTTTCCGAAGCCTGGGGGATTTGCAGTGGCCGTTTTGATCCCGGTGAGGCGTAC
AGGCTGGCTCAGACCCTGATGCAGGAGGAATGCCGCTTACTTTATCTCTACGACCCGATACAAAGGCTGAGTCAGGATCC
CACGCCTCAGGAGTCAGAATTGCACTATCTGATTTTCTCGGCACGGATGTTGAGAAAGTAATGGATAATTTGCTGGTTTC
GCTGACAGATAAGCTGTCAACCCCGGCTGTTTTTCCGATGCGTCCCTCAGAGGTGCAGCAGCTCGCGCTGATGAGAACGG
AAACAGTGCATTGCGGGCCATATCGCAGCCGGGTGCTGATCAGTCAAGGTCCGATGCAGGCGGCAAAAAAAGCGCTTGTG
TTACATGGCTGGGGCGGTCATCCCCTGATGCTGGCGCAGGCTAAAGATATTCTGCTGGCGCAGGGATATGAGGTGTATCT
GCCGTTTTTACTCGGACATGATCCGCAAACGCCAGCCCCCTGTGATTTTCCCGCACAGTGCCAGTTACTGCTCACCCTGC
AAAATACCTTTGGTGCTTTCGACACCGTCGTTGCCCATTCTGCTGGCGGGCTGATCACCGCCTTGTCGGCATCTCTCGGC
TTTCGCTTCAGCCGGCTGGTGCTGATGTCAGTTCCGGCCTCGTTTAGCAGCCTGCTGCAACACTATCTGCGGCAAAATCA
TCTGCCTGAATCTTATCTTGCCCCGCTGTGCGCGTGGTATCAGGCCCGCTTCCCGGCACCGGAGATGCCCGCAACGGACT
CGCTTTTTGCGCTGGGCGACATCCCTGCACTGATACTTCAGGGTCAGCAGGACACCAGAATCAATCCGGCCGATGCGTGG
AAAATTCACCGTCAGTTACCCGGCAGCCAACTGGCATTGATAGAGCATACCGGCCATCTGGGTGTGCTGACTCATCAACG
GACACACTACGAATTAAACGCCTTTCTCCGTACGGCAAACGCTGATCCTGAAAAAAGGAGCCACTATGTTGGGTCACATT
GAATCCCTGACGGTCTACATTCCTGAACAACGGAAATCACTGGCGGAAGTCGCGCCCGCGCTGCAACTGAGTCCGCTGGA
TATCAGAATGTTTTCCCGCTTTTACGGGCTGGCAAGTTTCCCGCGCCAGCCGGGTTCACTTGATGATCTGTTGCGCCCGT
TGTTAAAGCAGTTCACCGACCATCACGCTGATTGGCTCCCCCGCATTAAACATGTGGTGCATGCCCATACGCTGCCCGGC
ATTCGCCCTTTCGACCTGTCGGGCAAAGCCCTGCTCGACGAGGCCGGATTTGCTGACGACACCCATTACACCTCGCTGAC
GATGGGGCATTGTTCGACGTCATTGTCAGCCGTGGAATATGTTTGCAGCCGGATTAAAACGGGGGAATATGCTTTGTTGC
TGGTCGGCGAAAAGGCCTTTCACCCCAAAGTCGAACTGATCGACGATACCACCATTATGGGCGAAGCGGCCTGCGCCGTT
CTGCTCAGTCGCGCCGGGGAACGCTGCAAAGTGACCGCCAGATACAGCATGCAGGCGGGAGAATTCAGTCAGCATCGCGG
AAATGAATCAGGTAAGGAATCACGCTTCGCCAGCGTTTATTTTTCTTTTATCGCCGCCGCGATGCGCAATGCCCTGGAAC
ATTTCGGGCATACTGCCGGTTCGCTTGACTGGATTGCACCGCATAATGTGAATTTATCGTCATGGCAGAAACTTGCTGAC
GAACTGAATATTCCACGGCAAACACTATTTCTCGAAAACGTGCCACGTTATGGTCATTGTTTCGGCGCAGATCCTTATCT
GAATTTGGCGACATTGATCCGTCAGAAAAGATTATCGCCCGGCAATCATGTGATGCTGGTAAGCGTAGGCATGGGCGCGA
CCTTCTCTTCATTGTTGCTGGTATTATCAGCCGGTAATGAAATTCCGGTATTTTGCAATTTGGAGCAATTTCCAGATATT
AAGCAGGATTAAGTTAATACGCACTTGTTCTTTATGTGATGTGTTAACTCCTCATGGCTGATATTACCCGATACTACCCG
CAGCTGAATGAACTCCAGGCACTGCTCACCACGGCTGGCAAAATTTCGGAATATAAACCGGATCAGGCGCTGGCCTGTTT
TGATCATCCCGAACTGATGAGCATTGCCTGTATCGGCATTCCCTCCCGTTTTAATCCCTGGGAAACGGCGGCCTTTTCTG
ACGTTGATTACTCACATCACTTACAGATCATCGAATATCTGAGCCGGGCAGATGCCAGCGCGATGATGATGTTGCCCGGC
GCATCCCTCAGCACCCGCGCTATTTTGACGCTCGGCACTGAACAGCAACAGGCGCGGTTTTTCGCCTGCTTTGAACACAG
CCCTGCCTGGACATTTTTTGCCGTCACCGAGCCGGGGTTTGGCTCCGACGCCACAGCAATTGCCTGCGAACTCACGCAAA
ACAGTCAGGGATGGTGGCTGAACGGGCAAAAGATGCTGGTCGGCGGCGCGATGCGCGCCAGCGCGGGCCTGGTATTTGCC
CGTTATGAACAGACCCACCGGCTGGTGATGGTGTTTCCCGAAGGGAAAACCGGACCTTTGCAGCGTGAACTGCTCGATAC
CTTCGGGTTAGCGGGTGCAGCACTGACACGTCTGACGATGACCAATCTGAGTGTCAAAGAAGACGATATTTTAGGGCATG
AACGCCGGGGATTGCAGCAGGGGCTTAATGCGCTGAGCAAGGTCTTTGAGCGCCACCGTCCCATGGTGGCGGCCATGGCG
CTGGGCACCACTTACGGTCTGCTGAAAGCGCTGGAAACCCGACCATTACCCGCGACTGCGCAACATTGGATCGCCTGCCA
GTGGCGTAAATATCATGTTCTCTTTGAGCAGATGCTCGCCCTGGCGGAAGGCTATCGTACGGGTCAGCAGCAATATGCCA
GCACCAGCCGCCTCAAATTAAGCGCTACCCGTCTGGCCGAAGAGACGGCGAGCCATCTGCCCCACTGGCTCGCCACCGAA
GACTGGCTGGAAGAGACTTTCCTGCGCAAGCGCTACCGCGACAGCTTTGCTTTTGAATACATGGAAGGCACCAGCAATAT
CCACTTACTTAACAGCTTCCGCACACCTGAAATTCAGGGAGATCAACGCCATGCTGTACCTTGATCCCACCGATATTGTC
AGCCAGTCGTTTCATCACACCGAAGTCCCTCAACCGGAGTGGGAAACGGATATTCCGCACTGGCGTTCGTATGTTCAGCA
TTTTTTCGCCGCTAACGGTGAGCCGCTCAGTCAGGAAAACGAGCAGGTTAACACCTGGATCACCAGCAATGAACGGGCGG
CCTTCAGCGACATGGTCGCTACGTTGCTGCCGCATCTTGCCCCGGTCGTTCAGCCGCAGCGGGTGAAAACGGTGCTGATG
GCGCACTGGACGCCTGACCTGCACATGGGGAGTTCTGTGGTGAATTTAGCCATACATCAGCTCGGCCTCACCGACTGTCT
GGCGCTGGCAATCAGCGATCGCGGGCCGGATGCGGCGTTGTTCGCCCTTGATGGCCTCAGCGACTGCCTGCAAGGGAAAG
CGGAAGACGGATTGTTACTGATCGCCGAACAAAAAAGCCTGATGTACTTTTCACCGCTGATGGCGCGCCTGCAACCGGAA
AACAATGCCTGCCTCTGTCTGGTCAATACGCAACAGCGCGGATTACGTTATCTGGGGTATCAGCGTCTGAAAACGTCCGC
AGATTTTAGCGAGGCCATCTTGCAGTCCGTTGAGCATTTCGGTTTTACCCGCGAACGGTTAACGCTGATCGGCCCTCAAA
ATTGTCTCGCCAGTTTACCGGAAGGCTTTACGTCACTGGCGGTCAATCCCTGCTTACTTTGCGCGGCGCCTTTTGTCGCC
CTGCGTCAAAACTGGCAGCCCGGACGTGATTATCTGCTGATGAGTGAACACAACGGACGGATAAGCCTGTGCGGTCTGGC
GGCAGCAGAGAACCTGAGATGAATATTTTTGCGCTGAAAACCTGTATTCCTGTCACACGGATATCGCTTGACGCGATCCT
CGCCCATCGCGGCGCGAACCCCAGCGAAGCCCGGACCTTCCGGCATCTTTTCGGTTTTCAGGAAGCGTCAACGCTGGCTG
AAGACGAAAGTGCCACCGCGACGTTTGAATCACTGTTGCAGCAAACCGCCGTACAGTTAACGCAGGCTGAAAAAATCGAT
GCGATTATTTTGGTTCAGGGATTGCCTGCCCGTTCACGACGGCAACGGGTTGATTTAGCGTTGCTGCGACAACGTTTTGA
TTTTATTGCCCCTGACGCACATCTCATCACCCTCAATCAGCAAAACTGCGCCACGTTATTCTGGGGTCTGCTGATGGCCG
GGCGCATGCTTGAGCAGGGAAAATATCAGTGTGTGGCTCTGCTGGCAGGCGACACGCTGGCAGATTTCAGTCTGGCAGAG
CGCTATGTTCCCGGCTGCACATTAATCGGTGATGCCTTTGCGTGTGCCTTACTGAGACCGGGCGGCGGTGAGCGCAGGGT
GTCCGGCATTCACTGTTTTCATCATCCCGCATTCTGGCAGGGCCTCGACGGCAGCCGGGAAGATATTAAGCGTTTTTATC
AGTCTCATGACGCTCTGATCGACATGGCGCTGCGTCAGTATCCGGCTGAACAGCGGAAGGACGCATGGTTACTGCCTCAC
AACATTAACCGCCTGAGCTGGCAAACCTGGCGGCGGCATCCTGATCGCGCCCATCAGCGGATCGCCACCGATCTCATCGG
GCAATGCGGACATTGTTACACCACCGATCCTCTCTTACTGCTCGATACCCACCCGCCAGCCGAAACCGGCCAGCCAGCCA
TTTTACTTTCTGTCGGGCTCGGCGGTTGGGTGGGCAGCGCCATGATCACTTCAGACACATTTGCGGAGCCTCAGGATGCC
TGATAACGCGCAAGCCATCCCTTTTTTCATCCCGCCTTCCTCGCAGTTTGCCCGGCTCGGTTTTCTTAAAATCGCCGAAA
TGGCCTGTCGTCAGCACGGAGATAAAGTCTGGATTGGTGAAAAAGACAATGCGGTGCTGCTGCTTGCCGGCGCCCGCCAT
GTCCGGTTGCTGATTGAGCAGGAAAGCCAGTTCGTGAAGGAATTTGAACATCTTTCCTCAGCCTCAACTATCGGACGCAT
CTTGCTGGGCCAGTCACTGACGACATCCAAAGAAGGCGAGGAATGGCGGCTGGCGAGGAAACTCACCACACCGCTGGTGA
ACCCTAAATCCCCGTTGCTGAAACAAAGCACCGACCTCTCCGCCCGCTGGCTGCTGGGTATTCTGCAGGATCCGCAGCAG
ACCTCACTGCGTGAAATCTGCCTGCACTGGGCGCTGATGTGTGTGGCGGAAGGATTTTTTGGCCGGGAGATCAGTCTGGC
CCAACTGAATACGCTGATTGGCCATTTCCGTGATATCTATCTGCAACTGATTATCGCCGCACCGGACGCGGATTATGAGG
CACTGTGCAGGCATCCGGCACTGGTCGCCTTCCGGCTGGAGGCTGAGTCCCTGCTTGGCCCGTTGCTGGATGACGCCAGG
GGCGGCAATACCACGATGCTGGAACGTCTTTGTCAGGCGCTCAGTCCCGGCGCGCACCCCGAAGCGCGTGAGAGAGTGAT
CAGTCTTCTGCTGGGCAATCTTGCCGCCAGCGTCGATAACACCGGTATTGCCTTGCTATGGACGCTGACACATCTTTCGC
AGCACCTGAACTATCAGCACTGCGTACGTGAGGAAGCGGCTCAGGGCAAACGAAACATGGCCTCAGCCATTGTCCGGGAA
TCGCTCCGTCTGACGCCGGTGACAGCGTTTTTTGAGCGCCGGGTGGCAGAAAATATCGTGGTGGATGACGTGGTGATTAC
GGCGGGCACGCGGGTTTTATTCTCCCCCTGGCTGATTCACCGTCATGCCGCCTGCTGGGCAGAACCGCTTTGCTTCAGGC
CGGAACGGTTTCTGGGTGAAGAGAAAATTGCGCCGGAGCATTTTTTACCCTTTAGCGTCGGAAAACGAAACTGTGTGGGC
ATGACTCTGGCTCTCGATCAGCTGACCACGGCGGTTGCGACACTGTGCGAACATTTTCAGTTTTCGCTCGCCCCTTCGAC
GTCACCTGCCGCCCTCACCCCGCTTTTTGCGCTTAATGTCATCCCGCGCGGTGACCTGTCTTTCATTCTCACGTCCACAA
AGAAGGCTGAACAGCATGACCACATCCCGTGAGATCCCGGCGCTGAGCCTGTTCTGCTTCGCCGATGTGGCCAGAGACAA
CTTTGCTGATAAATATGAACAATTATTAAGTACCGCACGGCTGGCAGATACGCTGAATTTTCATGCTATCTGGACGCCCG
AGCGGCATTTCCATACCTTTGGCGGCATGTTTGCTAATCCTTCGGTGGTCAGCGCGGCGCTGGCGGCCTGCACGCAACGT
ATCGGTATCCGGGCAGGCAGCGTGGTGCTGCCGTTACATGATCCTCTGCGGGTTGCCGAAGAATGGGCCATCGTCGATAA
CCTGTCTCATGGCCGCGCTGGCGTGGCGTTTGCCAGCGGCTGGCAGCGTAATGATTTTGTGCTCAGGGCTGAGAATTACC
GCCAGAGACAACAGGTTCTTTTTTCCTCACTGGCGCAGGTTCAGGCGCTGTGGCGCGGTGAATCCGTCACACGCCACGAG
CTTTCGCTGCCTGCGCAACCCGAACCGGTCAGCCTGAAAACCTGGCCTGCACCCTTTCAGACAGAGATCCCCGTCTGGCT
GACTACTGGCAGTAATTCCGATTTATTTACTGAGGCCGGAAAACGCGGGCTGAATGTGCTCACCCATCTGGTTTCGCAGA
CCCGCGAGCAACTGGTGGAAAACTGCGCGGCGTATCGCCTCGCACGCCGTCAGGCGGGTTTTGATCCCGCAGAAGGCACC
ATCACATTAATGCTGCACACGCAGGCCGGAGCAGCACGAAAAACGCTGTTGCCACGGATTAAACCGGCACTTACCGGTTA
TCTGCAGGCATTTATGGCGCTTTCCGACAATCTCAGTCAACCACGGGTCGCCGATGCGGAGCAAAATGAGAAGAAGCAAG
CCTACACACTGAAATGGGGAGTGGAGAAATATCTCAACCACTGCGGTTTATTTGGCTCTGCACAAGAATGCGCAGATCAG
CTTGCCCGTCTCAGGCAGGAAGGAATCGATGAAGTTGCGTGCCTGATGGATTTTGGAATGCCTCAATCAAGTGTGGAAGA
AACGCTTCGGACACTTGCTACATTGTTATGAAATCAAGGAACTATGATGAAAAAAATCACCCTGGCGCTTACCCTGCTCG
CCTGTGTCACCAGCACTTCTGCCCTCGCCGCAGAAAAAACATTCCCCCTGGAAGCCTTTAGCGCAGTAGAAGCCAGACAG
GGCATTAATCTCACCATTAAGTGTGCCGCAACGCCGTCTATGGTGGTCTCCGGTTCGCAAGACACGCTGAATAAATTGAA
AGTCACCCATGACAATCACGCTTTACTGCTGGTCAATGATGCCGCTGAAAATGATCGCTTTATCTCGCACACGCTGGATA
TCACCCTGTATACCAGCGGCCCGCTGAACAGTCTGGCCGGAAAAGCGGGTGTTAAAATAGCCGCACCGGCCTGTGCGGTG
GATCCGAAAACACTGGCCGTTTCCGGCAGTATGGGCACGGATATCCGCGCTGAAGGCAAAACGGCTGAACTGAATCTGGA
TCTGGCCATGGGCGGGAGTTTTAACAAGAAGCCTCAGAATTTTACGGCGGAATCGGCTAACGTGCGCATGAGCATGGGCG
CGGAATCCTCACTGTGTCATATCCCCAAAATTCAGGGCACGCTTGCGGCAGGCGCTCGTGTTTCCGTCAGCGCCTCTGCT
CAGGTGGATACCGGTTCTGCCAGCTCATTTGCCAGCGAGATTTCCACTTCTGGCTGTGCTTAACGCGCCTGATTAACTGT
CCGCCTGAAAAATACAGACCTGCCATCTGACCGGCAGGTCTTTCAGCGGAGCACAGGCGCCATACGCCAGACAATACACC
CCGTCGTTTTCAATCAGCCGGTGATGTAACAGGCCGATCTCTTCTTTACGCTCATCGAATACGTGCGCGATGCCACTGTG
CTGCGGGATGGCACAAAAACCGGCGAGCGACTGCGTAAGGCCGGTTCCCCTGACTTTGAGCCACGCTTCCTTCACACTCC
ACAGTCGGGTAAAACGCAACAGGTAATGCGCCTCATCTTCTGCCAGCCAGTGCTGTTCATCAGGGTTGAAAAACCGGCGG
GCGATGGCTTTTTTCGCCTCAACGTTTCCGCTGACTTTTTCCAAATCCACCCCGACCTCTGCCCCGCGACACAGCACAAT
CGCCGCCGAAGTTCCGCTGTGGGATAAGTTGAAACGCAATCCCGGGAAATCAGGGAGCCAGGGCTTACCCTGAGGCGTTC
TTGCGATACTTAACTGTTCATCGGTCACTGATAAGTAGCCCGACAATACCTGACGCAGCCAGCACTGCGCCTGCTGTCGC
AGCAGTTGCCCTGACAGCGACGCCTCAAAGTGACGGAGCAGGCAAAGCCCCTCTCCTGCCTTCAGTTCAGGCAGGAGATC
ACAGTGGGAGATTGAGGGTAACGCGGCAACCGGTTCGATCATGGCGATTCTCCAGAGACAGATACCCGCCATGACTTTCA
GCGATTTGCCGGCACAAAATCAGCCCGATGCCACTGCCGTTGGGTTTGGTGGTATAGAAAGGAACAAACAGATTTTTGGG
ATTGGTCAGCCCGACACCCTGGTCAAGAATGGTCACAAACAGACAGCCTTTTTCTTCTGACCATTCAATACACACCGGCG
CCGTGGTATCGCTCATCGCCTCATCGGCATTCTTAATCAGGTTGATAAGCAACTGATGGAGTTGCACCCGGTCGACATTT
ACACTCAGCGGCGCCGGGCCTTTCAGGGTAATTTTACGGTGCGCAAACAACAGCGGCAGCTCCGCAATCAGGGCGGCAAA
ATCAAGCGGTGCTTTGACGGGGGGGGCGAGTTTACTGAGCTGGCGGTAACTGCTGATAAAGGCGATAAGTTCTTTGGCAC
GTCGGTTGATCAGATCGATGCCTTCCGCAAAGCCCTCCGGCAGGTTTTCTGTATGGCGGCGATAATGCTGCTGGAGCATC
TGGCTGATGGAGGCAATCGGGCTAAGAGAATTGTTTATTTCATGGCTGATCACCCGCAGCAGGTTTTGCCAGGCTTTTTG
TTCTTCCTTACGCAGCATGTCGTCAACATCACTGACAAACAGCAACACGTTTTGGATCCCGTCCACCATATAGGTGTCAC
TGGACACTTTATAACGCCCCGGACGCCCTGCATGACTGGACTCCACCGGATGCTCCCGGTTGGCATTTTGCAACAACGTA
TCAAGTTGCCAGTGACTGCATTTTTCGCCAATCAGCTTTTCCAGCGATGTGCCCAGCATCCGCGAGGCCGCATCATTACA
CCACATCAGCCGGTTATTGCCGTCAATCGCGAAAATCGCCACCGTGATATTAGAAATCACTTTTTGCAGCAGAAAATCCA
TTTCTCTTTGCTGCTGGCGGTGGCGGGATAACTGACCCGAAATGGCGTTGATCTGTTCAATGACCCCTTCAAACACCCCT
TCCCCGCTGGTCACACCGCGAAGGCTAAAATCTTCCTGCTCAACGGCTTCTAACAGGTTAGAAATCACATTGATTTTGTA
GAGAAGTTGCTGGAAAAAGTGATAGGAAAAATACACTAACGTGACGCACAGAATAAAGAGCGTGAGAAATTTCAGGTAGA
AAGACTGCTGTGGGAAAAACCACAGCAGCAGATAGGCAACAACGCCCCCCAGCGGGGACAAACTGCACAGTATTAAATGA
CGTGACTCAAAGGATCGAAAAAGTTTACTCATGACAGATTTTTAATTTATCCAGTCGTCGGTAAAAAGCGCTGCGACTCA
GCCCTAACGATTCTGCCGCTTTCACTGCATTCCCGTCATAGTGACGCAGGCGCTGTAAGAGCACAGTTTCTTCCACTTCT
GCCAGCGTGCCCGTCTCAAGTTGCGTTACCGGTTTTTGTTGTGGCTCATGACCGCTGTTTTGCCCCTTCACAGGCAGCGG
CAGGCAAAGATCTGCCAGGTCGATCGTATTATTGCGGCAAAGCAATACGCCGCGTTCCAGCAAATGGCTCAGTTCGCGGA
TATTCCCCGGCCATGAATATTCATGCAGCCCCTGTCGCGCCATCGCCGATAATACCGGTTTAGGTTTACTGTATTTGCGG
GCAAAACGTTGCAGGAAACGTTCAGCCAGCGGCTCAATATCTTCCTGCCGTTCACGTAGCGGCGGTAACGGAATTTGAAT
AACATTCAGCCGGTAGAGCAAATCCTGCCGGAACCGCCCTTCAGTCACGGCTTTTTCAAGATCCGTGTTGGTGGCCGCAA
TGATGCGGCACTGAGTGGTTTGCGTCCGTGATGAACCCACGCGTTCGAACTGCCGTTCTTCCAGGACACGCAGTAATTTT
ACCTGCTGGGACAAGGGCAAATTGCCAATTTCATCGAGGAATAATGTGCCTTTATCGGCCAGTTCAAAGCGTCCGATGCG
ATTTTCCCGCGCATCGGTAAACGCGCCTTTTACGTGCCCGAACATTTCACTTTCAAACAACTGCTCATTGATGCACCCCA
TGTTGACTTCAACAATGCTGTGCTCACGGCGGGATGAGAGCTGATGGATATAGCGGGCGAGCAGGCTTTTGCCGGTGCCA
TTTTCACCCAGAATCAGGATGCTGGTATCCGTGCCAGCCACGGTTTCCACCACGTTGATTAACTGCTTCATGGCCTGAGA
GCGGACAACCCATTCATTGCCCATGTCATCTTCAAGCGCCATTTTCAGCAGCTTGTTTTCTTCTCGCAGGCAATTCCCGG
AGCGTCTCGCCTGGCTCAGTGCAATCTGTTGCTGAACAATGCTTAACAGGCGTTCGTTATCCCAGGGTTTTTGAATAAAA
TCCGCCGCACCGGCCCGCATGGCGCTGACGATGATGTCAACACTTCCCCATCCCGTCATGGCCACGGCGGGCAGACAGTC
ATCAAATTTTTTTAACTCATCCAGCAGTTGCAAACCTTCCAGACCCGACGTGGTGTCTTTCTGGAAGTTCATGTCCATCA
GTACCAGATCAAAGGGCTTTGCGGACAAATGTGACAATAAACGGTTGGCCTGCGTTTCCAGCGTCACGTCATACCCTTCC
ATACGGAGCAGCATGTCGAGGCTGGTCAGAATGCCCGCGTCATCATCAATGACAAGAATACGTTTTTTTTCGTTCATTAA
AGCATCCGGCTTGTGCCGCCGCACCCGTCAGGCACGGCGACAGATTATTCATAGCGAATGGCGTCCGCAGGCGACATCCG
AATGGCGCGTCGGGAAGGCAACCAGACCGCTAACGCCACAATTAAAGAAATCATGACGGCGACACCCCAAAAGAGCAGTG
CAAAGGAGGTATGCCCGTTGCCCAATATACGCGTCAACTTGGGTGCGACAAAGAAGGCCAAAGACAACCCGATAATCAGG
CCAATGAATAATTGCTTACTGCCCTGAAGCATCAGCATCCGTAACAGAACGCCTTCCGTTGCCCCCATCGCCATACGCAC
CCCGATCTCCTGAATACGTTGATTGATCACATTGCGCATCACGGCATAAATACCGGTGGCCGCCAGAATGACCGCGACCA
GACCAAACAACATAAAGAGGTTGGCAATGAAATGCAGCCCGGCGGTATTCCTGGCCAGACGTTGATTCAACGTTTGCACC
TGATTAACGGAGAGCGTGCTGTCAATCTGGCGAACCGCATTCATGAGCGCAGGCCCTAACGTATCAGGATTCTGAGCCCT
GAGCACCAGCGTTAATGACGCCGCGGGTATTTGCGCCAGCGAGCGGTAAACCGTGACCCGCTGGCGGAACGCGCTGAAAG
GCCGGCCATGAATGACGTTAGGCACCACACCGATAACCGTGAACCAGCGCTGATCATCCGTATCACGAAAACGCAGGCGT
TTACCGATGACATCCCGCTCACCGGGCCAGAACTGCTCCGCAAACGACTGGCTGACCACCACCACGGGCTGTGAGTCCTG
CGTATCACTGCTGGCAAACTCCCGTCCGGCCACCGGCGTGATCCCCATTGCCGTCAGGCTTCCCGGCATCACCTGGACAT
CATTGACCAGAGGATAAGACCAGCGGTCTTTGCTGTTGTTGGTAGACGAATCGATATCCACCTGACGGGGTACGGTAAAT
TGTCCGACGGCACTGGTGGTGATGGCCGTTTTTTCAACACCGGGGATCCCGCTGAGGGACGATTGCAGGCGCTGATAGAA
CAGGATCCGGCTCGCATCATCAGGATACTGGTTGGCATTGAGGTTAATCTGACCGGTGAGATAGCCCTGCGTCGCCACCC
CGTAATCGGCACGGGTCGCCTGGTAAACCAGCAGCGCCAGCAGCGCACTGATGCACAAAATGGAACAGGACAATCCGACT
TCAAACGTCACCAGAATACGGGACACCCTGCCTGCCCCGCGACTTTGCGCGCCCCGCGTTCCATCACGCAAAACATCGTT
GAAATTACCGTGGGTGATTTTCCACGCAGGCAATGCACTGGTAACGACAGCCGTCATGATGACCAGCACTAACGCATTGA
GGATCATGACGTTATCGAGTGACAAATGCCACCAGAACGGAATTTTGTTCGGTACAAACGTCGGCAGTAACGTATTGGTG
ATCTCGAGTCCCCAGGCGGCGAGCAGAACGGCGATGATGCCCGAGAAGGCGCAAATAAATAAGCTTTCCCACATCATTTG
CATGACCAGACGACCGGAAGGTGAGCCCAGAGCAACGCGGATAGCGATTTCTTTTGAACGCTCTGTGGTTCTTGCCAGCA
ATAAGTTGCCGACATTGCAACACGCCAGCACCAGCACAAAAGCCACGGCAAAAAGCATGACGATGAAGATCGGCATGGTC
TCCTCACCCATGAAATTTTCCTGGAATGTCAGTACCTGCGCCGACAGCCCTTTATTGCTTTCAGGATACTCAGAGGCCAG
CGACTGCATCACCTGAGCGAGGTCACCGTCAGCATCGGCGAGCGGAACACCGGGTTTCAGGCGCGCATAAACGGATACTT
CCGGCGCACCTTTGCGGACCAGATACTGTGCAGGATCCAGCTTAGAAGGCAGCCAGAGATCATGAAAGAAAGGAAAGGCA
AAATTGGCGGGCATGATGCCCACAATGCGCGTGTGTATCCCATTGATCAGGACATCTCTGCCAATGAGTTGCGCATCGGC
AGCAAAGTAGTTTTGCCACATGCCATAGCTGATAACGGCAACCGGTGTCGCGCCAGGCTGGACATCTTCACTGTTCAGCA
CCCTGCCACGATAAGGCTGGATGCCAGTATAAGAAAACATCTCCGGCGTATTGCGGATCGCCATATAGGAAACCGCTTTG
GTGCCGTCACTGATATCGGCACGTTCAGCATAAAAATAACCCACGTCATTGAGCGTGGTATTGCGGGCCTTAATTTCCTG
GTAGTCCAGGAAGTTGACCCCGGAGTCACTCAGACTGACGCCATTGACCGTCGGGTTTACTAACACCATGTTTTTCCCGT
CCGGATAAGGAAGCGGCGTAAACATGATGGTGTTAATGACTGAAAACATATAAAGCGTCAGTGCCAGACCGCAGGACATG
ATGAGCACGGTGATAAAGGTAAATGACGGGCTTTTGAGTAACAGGCGTAAGGCATATCGGATATCAAAAAGCATTTTATG
CTTCCTTTATCAGGGTCAGTTCCCGTGCCACATGTCCGTCTCCGACGACCTGCCCGTCAGAAAGCACGATGCTGCGCTGC
GCCCGCTCGGCTGAACGAGGATCATGGGTGACGATGCAGATCGTGGCGCCCTCCTGATGTAACTTATCGAGAATATTCAG
CACCGCCTCGGCATTGTGGGAGTCCAGGTTACCGGTCGGTTCATCCGCCAGAATGATGGAGGGATTGCCCACGATAGCCC
GTGCGACGGCCACGCGCTGCTGCTGTCCGCCGGAAAGCTGCGAGGGATAATGGCGTCCCCGGTGGGACATATTGACCTTG
TCTAAGGCTTCCGCCACTCTCTGCTGCCGTTCAGTTTTAGAAATATCCTTGCGGTAAGTCAGTGGCAGGGAGACATTTTC
CTCAATGGTTAAATCGCTGATGAGATTAAATGACTGAAAGATAAAGCCGATATCACGATTTCTCACCAGGGCACGCTGCT
TTTTAGAAATATTTTCCACGTTGTGCCCGGCCAGCTGATAGGTCCCGGTAGAGGCCACATCGAGCAGGCCCAAAATCGAA
AGCAGCGTTGATTTACCACAGCCTGAAGGCCCGGAAATCGCCACGTATTCCCCTTTGGAAATGCTGAGCGTGATCTTGCT
CAGGGCGTGTGTCTCAATTTCATCGGTCAAAAAAATCTTATTCACGTCAGTGAGTTCTACCAGTGATTCCATCATTTTCA
TCTCCATCGCATTGTCCTGTAAGCTGGCGTCTTTTGCAGGTGAGCCGGCATTATTTAGTAATCTCAATTTGATCTGCCCC
TTGCCAGGCGCTGCCGTCACTGAGAATAATTTTATCTCCCGCACGCAGTCCACTGGTTACCTGAATATAATCCGCAGACC
CCTGACCAAAGTTGACCTTCATTTTGGTGGCAGAGCGTTCCTTTTCATCGAGCCGGTAAAGCATCGAAGGTAAATTATTC
TGGGCAAACGGTGGCCGCTCAACGTACAGGGAATCATTAATTTTTGTCACTGCGATTAAACCATCAACGCTCAGATCAGG
ACGGGCTTCCTGCGGCAGTGGTTGATTGAATGTCACATCCACTTTAACGGTGCCATTGGTCACCGCAGGATCCACCCGTG
ACAATACCCCGGTGAACTGGCTGCGTCCGGTGTTAATGGTAACCTGCTGCCCGACGGCAAGATCACGGGACTGTAATTCC
GGCACTTTGAGTTCAGCATAAAGTTCCTTTTCTTTCGCCAGACGGGCAATACTGGTGCCGGTGGTGACCCGCTGGCCGAC
CTGGACTTTCACATCCTGCAAAATGCCTTCAATCGGTGAGGTAACATTCAGCGAATCGACTTCCTGCTGGCTCAGCAGCA
CCAAAGATTCCAGTTTGTTAAGGCGCATCGCACTGGCTTTGATATCAGCATCAATGCTCAGCTTGAGTGTTTTTAATCGT
TTTTCCTCAAGCACAACTTGCTGACGATATTGTTCAGTATTAATACGGGTCGTTTCGTATTCCAGCATCGGCACTGCCGC
AATATATTTCTTTTGCGCAGCAAGCCGCATCGTAGAGCTGAGTAACCGGCTTTTCGCATCCAATACCAAGGCTTCCTGAC
TCAGAATTTTATTTTGTAATTCTGCATTAGTGGCGTCAGTCTCAGCCCGGCGGGCATCCAGCTCGAGCCGGTTTTCCTGT
AATTTTTGTTCCAGCGTCGGGTTACTCATTCTGACCAATAACTGGCCTTTATTCACCTTCATGCCAGGTTTGTAAATGAC
CTCTTCCACGCGGGCATCAACATTGGCCGCAACCCAATTGATATCACGCGGTAGCAGTACCCCGTTACCCCGCACTTCAA
CCGAGAAACTGCCATATTGAACCTGCCCGACCGCGATACTCCCGCGGGAGATCTGATAAGGCGAAAAACGGTAATTATAG
ATTGCCGCCAGCGTGGCTAAAAAGAGTGCGCCCGCAACAATAAATTTGCGGTATCGCTTCAGTATGAATTTATTCCCGGG
TTGCGGGATTGATATGTCCATAATAATACCTTTTCTGATAACTCCTTACCGATGAGCACAAATCGTGCCAACCTTTAAAA
TTTAATTAACCAACTGATTTTTATGTGTTTTTTAAAAAGTCGCCAATTACACCTTTTCCCTTAATCATTTTCTATCTCAT
TAATGGAACGAAAATCGGGACGGCATGCCCTGATTACCCTCTTTTGCCTGCGAAACCCCACGCATATCATGCATTCCCAA
TATTGGGATATTAAATCTGGCAAGTTAATTAGTGTGTTTCGAAAATGGGATTTTACTATTTACATAACAGGAAAGAATAA
TAATATCCATTATAAACAATAAGTTGAAAAAAATAAAAACATGGCATAGTAATTGCTTAGAGAATAGCGGGGACGGTATT
CCAATTTTAAAAATCTGTTCATCACTCATTAATTACGCAGAAGGGGTGTGTATGTGGGAACGCAAACTATCGAACGCTGA
AAAAAGTCTTTTCACACAGAAAATAACCGAGGATCTGGATAATCGTCATTTGACTATCTATGGTAAGCACGCTCATACAG
ACAAAGCATTATGTATTGTTAAGATTATTAATTATATGCTGGAGAATATTTCTGACGAGATCACACTTGAAGATCTGGAA
AAAATATGTGGTAAAACCCGCTTTGATATTTGCCGCATATTCAAACATTTCTATGATGTCACGCCTATAAAGTGGATGTG
GAAGGTCCGGCTGGCGCTGGCCAGGGAATTTATCCATTTAGCCCCTGAGTGGTCTTTGACAGATATCAGCTATGCTTGTG
GATTTTCGTCGCTGCCGCATTTTTCCCGAAGTTTCAGCAAGACCTATAACGAGTCTCCGCTCAAATTCAAACAGAATGTC
ATCAGGACAACACGCCCGGAAATAAAAAAAGAATCATCAGATTATGATTTCATTTTCGGCATCCAGAGAAACAACTTTTC
AAGAAGTATGTTAATCAGCAACCTGCACTTCTTATAATTATTAATAAGATTTCTTATGCCATTTTTTATTATTCTCTACA
CGCAATATCAGTTTTGGTTCATGGAAAGATGAAAAATCCTCATGCAAAGTATCCCTCAGAAAGTTTGAAATATAATTGAA
AACAACAGGGTCACGTAATGCGCCGTTGTGGCCCTTTCCCTCTGTAACGATTAATTCACTTTTCTTCAATGAATGGCTCA
GTATTTCGGCCTCATCCAGTTCAATACTGAGATCATTCTTATCATGCAATATCATGACAGGTTGCGTTATTGAACCGATA
AGCTCGGGACCAATAACATCAGGATGTACACCATAGCGGCGCTGATAAAGCTTTTTCATCGATACGGCAATGCGCCTGGG
CAGTTTATTATTGCGCACATATCTGTCAATCATTTTCCCGTAACTGCACGGACTGCCGATTAAAATCATCCGTTTAAAAA
GCAGTCCCTGTAGCGCGGCCATGCAGCCGATTAATCCTCCGGTCGAATGACCAATGATCACAGAGAAGTGCCCGTAATGC
TTTTCCATCTCCATGACGGCCCGCGACAGATCATAGAAAGACACTTTTTTTCCGGGAGAAATACCATGTGCGGGCAGGTC
AGGCGCAAAAACCGTATAGCCTTTTTCCTGCAACCGCTGCGCCATCTGCCGTAACATTATACTCCGGCCATCCCACCCGT
GAAGAAGCAACACTTTTTCTGCCTGGGGATCCGCTTGCGGATAAATGAAGACCTTAACAAAAGATTTGCGCCAATAAAGC
TCCTCCTGCACGCAGCGACTGAGCAGCATGATTTCCCCCTGCTTATAGGGTAAAGGCCGGGTCTTTTCGAAAAGACGCAA
CGCGTATAACGCAGAAAGATAGGAAGACATGGCATGCAGGGAATATAAGTCGAATAAACTGATTAATTTGCATGCCCGGG
TATAATGCGTCGCAGGCCTTATTTTGGCTTTCATCAGTAACGTCGGACGCAATCGCATAATGACCAAAACCCGCAGATAA
TTTTGGTGAACCAGCGATAAAAACAACAGGACCGGATAAAAGAAGCTATAAAACATTCTCACTTCCTATTTTATTGGCCA
GCCGCCAGTATTCTCTGCCGAACGCGATAAAGTACACCACATTAAAGACAATGATCAGATTCATAATACTTTGCAGTTGC
GAGAACTTATCCCATCCCACCAGCAAGGTGATGACAGTCAGCAATTCGATGATAACGGTTAATACCAATACCCGCCGGGC
CTGTTCTAATTGTTCCAGCAATGCCTGAAGCGAGGCAACAAAAGAGGTCATGAAAAACGTCGGTAACAGAATCAGTAAAA
TCTGGCTGCTGACATCCTGAATTATTCTGTCACCGGACAGAATTTTTATCAGACTCACTTCGGTGAAATAGACGCCGGAG
GTCAGCAGAAGGTAAATAATGCAAATAAAGGCTAACCCACGGTGCAGCAATCGTTTTAATTCTTCTCCGCTGCTGATGGC
CAGCCGCTGGTTAATTAATATCGCCAGCGCGGATCCGCAGGCCACGGCGGGGATGACAATAAACATCCGAATCTTGGTCA
CAATCAGAAAACCGGCGACATATTGCTCACCCAGGGTGCCGATTAACGGGAATATCAGCAGAGAACTGAAAAACAGTACC
ACTAACGAGGCAAAAATGGGCATCCCCACCTGAAGCAAAAGCCCGCTGAGACGCGGAATAAATGCGCCGGGGCGGTCATC
TTCCGCATGGCGACCGGTACGCCATACCAGCCAAAGCGCGACAGGGATAAGCAGAGCAGAAGCCAGGGCGTTGGAAATAA
TAATCGAATTGAAGCCTAATCCATAAACCTGATAGCCGGTGTAGCAGATCAACGCATTCAGCACGATATACGCGATGACT
AACAGCATGCTTAGCGCGCTTTTTCCCTGCCCGCGCAATGCGCTGTTACACATCTCAAGCTGAATAAACGGCAGCATGGA
AAGGAAATAGAGCGGTAATGCCGAGGAATAAAATGCATTGCCGGCGACCGGCAACAGGGTTTGCAAAAGAGGAGCGCAAA
GCGCCGTCACGCCGCTTAGCAGCGCCACAATCGCGATGCCCAGTGTCGCCAGCAGGGAGGTCGCCGCCAGTACCTTTTGG
CGGGACCACATATTCAGCGAACGGGCACTGAAAACCTGATTGGTGATAGCCAGGCATTCCAGAATAGCCAGGAATAAGAA
ACTGAACGGCTGTAGCATCGAAAGCAAATAAATTGAACTGGTTTCTTTCCCGTGCCCCAGAATCGCGGTCTGAATGTTTT
GCGAAAATGAGACGGCAATGGCCACCACGATCATCGGCCAGGCTAACTTCAGCAGGTCCGCGATATCTTTGCTCAGGCTG
TTACGCCGTAGCAACGTCATCTCAGGTGAAGTATTCATACTCTACGCTCCTGACGTGCTGGCAACACGGTCATGGCAGCG
TCTGCGGCCTTCCCGTACAGGCTGTAAATCATCATCGACAGGTAAGAAAGGCTGTGCGTCGAGCCTGATAAATAGCCATG
CCCGCCCATCAGTTTTTCTGCCCGGTTGGTTAGCTCCGTAATCTGCCAGTGATCCGCTTCCGGGTCAGCATAGTCCTGCG
CCGTAACGCGCATCTGCCACTGGAGCAAAAGTAAATCTGTCTGGTTGCTCAGATCGGCAAAATCCGCCTTCACTAACTGA
TGTCGGGTGGTTTTTATGCCAAAACTTTTTCGCGCGGATAAGTGCTTCCAGCTCATCGCCAGGATCTGGCTCAGGAGCCC
CAGGCGCGCCGCAAAAGAAGCCATCAGCGGGATCGGATCTTCAGTGATGGTTTCTGTGCCGGTATGCTGCAAAGCAATCC
CGAGTGACGCCAGAATACGATCAGACTCAGCGTGCTGCTCCGCGCAGGTTTCACCTTCTGCTGCCAGAATCTGATACCCG
CCGCAAAATACGCCGCTGGCCGGGTTGGCCCATTTCTGCCGCATCTGCCGGAAGGCTTCTGCCGGCTCATGGTCCCTGAA
CAAAAAGTAAAGTCGGGTAAACTCTGCTTCACACATCAGAGCTCTCCAGTTGCAGATGCTGTTCAATCCATTGAATAAGT
TTCCCGACAGTGGTGAAGGCATCCTGATTGATTTGATCAGGTTCAAACATCAGGCCGGGGATCTTTTCTTCCAGCGTTAA
TAAGAACTGTACAAATAATACTGAATCGAGATCCAAATCTTCATTAAAATCCGTTTCCGGCGTGATGTTGATTTTTGCAG
ACATGACATCATTTAATGCATCATTAACGGCTGACAGAAGTTGTGACATGGTTTACCTCATTATTTTCGTTTTTTTTCAA
TCAGGATACAGGACATCGTTATCCCCATCCCCATAGCAACACAGAGAATTCTTTTACCTTCGAAGCTCTTTAATAAAGAA
GACAAGTTAAATAAAATATCGGAGCAATAAGCGTGTCCATATCCTGATATATGTTCAGTAAAAAGCTCGCCCTTAAAGTT
CAGTTTATCGGCAATTCGCCTGAGCATGGGTAAATCTATATTACCCGGAACAATCGCATCTATATGGTCAATCGTAAGGC
TAAACTTATCCAGTACGTAAAGATAGAAATCATAATAATCTTGTTCGAGCGAAGAGAAAAGTTCCCGCCGTCGGGCAGCC
GGAAATTCCCTGTGATTATTATAAAATGAAGACAGATGCCGCACGGCGGTTTGCTTGATTTGCCACGGTGAATGCCCAGC
ATTGAGGAGCATGGCAGCAGGAATTTCCGCCATAACACTATTATCAAGCTTATTAATATCACAGTGGAAAGCCTTTTCAC
CGGTGATGAGGATCATCGGCAACTGGCTTTTTATTATCCGGTTCTTTAATAAATGAATCGCCGACAAAGCCGATGCGCAA
TGATTGAGGCTAATTGTTAATTTTTCCCAATGCCCGATTCCACAACGGGCCGCTATCTCATCAAGCCAGCAGTCATCAAA
AAAAGTATTATGCGTTTGCGTTTTTGCATAGACCAAATATCCCCGCCCCTTAGCGACATTCAGATTTTCATTCACCAGAG
TTGAAAGGGTTTCGTGTAACATTTCTGTATGGCTACCAGAGAACATTCCCACTGTGTGCAGAGAGTAATAACGTTCAAGT
ACCTTACGCGCGCCTGTTTTTAAATTATGAGATGATTCAAGCGTACTTAATGGCCTTAAAGAGATACGACCAGGCAACCA
GCATAAATCATTAAGTGGCAACATATATTCTCACAGGGAATTATTTTAGAGTTATTATAAACGCAGTCCATAATCCCAGA
AAAAAAACGTCTTTTTTGCCTGCAATTGCTTAAAGGGCAGGAATTCCCATTTTTGAATCCCAAAAATGGAATGTTATGAG
TGTTCAGGAGGGAAAATCGGAAAGAACAGCGTACAAACGGAGCCGTTATAGCTGTACAAAGTGACCGTTGCTGACTTCGC
GGTAATGACGCACCGGCGGCTGATAAGTGGCTGAGCGCAGCGGGCTGGCAAGCTCTTCCGGTACCACGGGACGTGTGCGG
TGAACATCCGGGTCGGGCACCGGCACGGCGGCCAGCAGTTTGCGGGTATAGGCGTGTTGCGGGTTTTCGAAGATATCGGC
ACGCGAACCGATTTCGACGATTTCGCCCAGATACATCACCGCCACACGGTGACTGATGCGCTCGACCACCGCCATATCGT
GCGAAATAAACAGATACGCCAGCCCGAGTTCCTGTTGCAGATCGAGCATCAGATTAATCACCTGCGCTTTGACTGACACA
TCCAGCGCCGACACGGCTTCATCAGCGATGATCATTTTCGGCTCCAGCGCCAGTGCGCGGGCAATACAGATGCGCTGCCG
CTGACCGCCGGAAAACTGATGCGGAAAGCGCGTCGCCATATTGCTTTGCAAGCCGACCTGTTCCAGCAGTTGCGCCACGC
GAATGCTGGCGCTGGCGGCATCATGCAAGCCGAGGCTTATCATCGGTTCGGCAATCGCCTGACCAATGCGCATTCTCGGG
TTCAGGCTTTCATACGGATCCTGAAAAATCATCTGCGCCTGAGTGCGGATATCCGCCAGCCGTGTGCTGTCAGCCCGGCG
GATATCCTGCCCGCGGATCAGCACATCACCGGAAGTCGCTTCAGTGAGACGTAAAATCGTGCGTCCGGTGGTAGATTTCC
CGCAGCCGGATTCCCCCACCAGTGACAGCGTTTCGCCCGGTTGCAGGCTGAATGACAGATCCTCCACCGCATGCACCCGG
GCAGAAACCCGGCGCAGCAAGCCGGATCTGACATCAAAACGTGTCACCAGATTTTTAACCTCCAGCACCGGCTGACCGGT
GCGCAGCGTATCGACAGACTCCGCCACCGGCAGCACTTCGCCGGTTTGGCTGTCGGTCAGCGGGAAGCGTTTCGGCAGCG
CCACGCCGTTCATCGCGCCCAGTCGCGGCACCGCCGACAGCAGCGCGCGCGTATAAGGATGTGTGGGATGATGGAAGATT
TCCCGCGTGGTTGCCTGTTCCACGGCTTCGCCACGGTGCATCACCAGCGTGCGATCCGCCACTTCCGCCACCACGCCCAT
ATCATGGGTGATGAACAGCACGGACATGCCCTCTTCTTCCTGCAAGGATTTGATCAGCGCCAGAATTTGCGCCTGAATGG
TGACATCCAGTGCCGTTGTCGGTTCATCCGCAATCAGCAAACGCGGATTACAGGCCAGCGCGATAGCAATCACCACGCGC
TGACGCATGCCGCCGGAAAAACTCAGCGGATATTCATTGAGTCGTGCGGTGGCCGCCGGAATACGTACTTTCTCCAGCAA
CCGGACGGCTTCGGCGCGCGCGGTTTTATCGTCCATGCCGCGATGGCGTTTGAGCACTTCGGTGATTTGCACGCCGATTT
TCAGCACCGGATTCAGGCTGGTCATCGGCTCCTGAAAAATCATGCCGATGCGGTTGCCGCGAATGCTTTGCATCTGCGAA
CGGTTGAGACTCAGTAAATCCTGACCGTCAAACCGGATGTTGCCGGAATAACGGGTCTGCTTTTCATCCAGCAAACGCAT
GACGGACATCGCCGTCACACTTTTACCCGAACCGGATTCGCCCACCAGCGCCAGCGTTTCTTTCGGGCCAATCGAGAACG
AAAGGTCCCGCACCACATTCAGCCATTCGCCGCCCACGGAAAACGCGGTATTCAGTTTATCGACCTGTAAAACCGGGGGT
TGCATCATCAATCTTTATTCCGCGGGTTGAGGATATCGCGCAGGGCGTCACCCACTAAGTTGATGGCGACGATCAGTACC
AGCAGCGTGACGCCGGGGAAGAAGCTTATCCAGTAATCGCCGGACATCAGGTAATCAAAACCGTTGGCAATCAGCAGGCC
GAGCGAAGGCTCGGTCACCGGCAAACCGATGCCAAGAAACGACAGCGTGGCTTCGAGCATAATGGCGTAAGCAATACGCA
TGGTCGCTACGACAATCAGCGGCGGCAGGCAGTTGGGCAGAATATGGCGGAACAGAATGCGCGGACTGGAAAGCGCCATG
CTGCGCGCAGCGTCCACGTAACTGCGGCGACGTTCCAGCAGCGCCGAGCCGCGAATGGTGCGTGCGTAATACGCCCATTG
CGTGACCACCAGCGCCAGTATGATTTTATCGACACCCTGCCCGAGTGCCGCCAGCAAAATCAGCGCAATCAGGATCGGCG
GGAAGCTGAGCTGGATATCGACAATACGCATGATCAGCGCGTCCGTTTTGCCACCAACGTAAGCGCTGATCAGCCCCAGT
GCTGCGCCAATGGTCAGCGCAATCATCGCGCTGGAGACACCCACCAGCAGACTGGTTCGCGTGCCGTACAAAATCGCGCT
CAGTAAATCGCGCCCCTGATCATCGGTGCCCAGCCAGTAAATCATGCCACTCATACTGGTGGTGCCCGGTTTCAGGCGGC
CATCCATGATGTCGAGCTGCGATAAATCGTACGGATTTTGAGGCGAGATCCACGGCGCCAGCACCGCCAGCACAATGGCG
ATACCTAAAATGATCAGACCGCATAAGGAGAATTTGTTGCGCAGCAGCGCACGCACGGTGTGGTAAAACGCGGAATGCGG
TTTGCCCTGCACGGCGGTACGCGAGTGAACGGAATCAGACGCCATCAGTTTTCGCCCCCCAGCCGCACACGCGGATCTAC
CAGCACATACAGCACATCCACCAGCAGATTAATCAGGCTGAACATCACCACGGTGATCATCAGATACGCCAGGATCACCG
GCCGGTCGAGTACGGCGATAGAATCGATGATCAGCTTGCCCATCCCCGGCCAGGCGTAAATGGTTTCAGTGACTACTGCG
AAAGCAATCAGCGAACCCAGCTCAAGGCCGATGACGGTAATCAGCGGGATCAGGGTGTTTTTCAATACGTGAACCAGCAC
GATGCGGCTTTCCGATAAACCCTTGGCGCGGGCGAAACGGATGAAGTCCTGTTGCAGGCATTCGAGCACACCGGCGCGGG
TCAGACGGATAATCAGCGAGATTTTAAACAGCGCCAGATTCAGGGCGGGCAGGATCAGATGCGCGAGACCGTCGGCAGTA
AACAGGCTGACGGGGACGCCGAAAATGTCTACCGTGGCACCACGTCCGGAGGCCGGAAGCACGCCGAGTTTGACGCTGAA
CAGCATGATCATCATCAGGCCAATCCAGAACGTCGGCAGGCTGAAGCCTAAAATTGAGACGGTCATGATCGACTTCGATA
ACCAGCCGTCAGGGCGCAGACCGGCGTATACGCCGAGCGGAATACCGGTCACCAGCGCCAGCACAAACGCCACCAGCGCC
AGTTCAAGCGTGGCGGGCATACGCTGGAAAATCAGGTGCAGCGCGGGCTGGTTGTAGATGAAGGAGTTACCCATATCGCC
ATGCAGGGCATTGACCACGAACAGGCCATACTGCTCCCACACCGGTTTATCGAGGCCAAAAGACTGGATCACACTCAGGC
GTTCAGCAGGCGTCGCGGTCGTGCTGAGCAGCAGGTCAACCGGATTGCCGACCAGATACACGCCGCCGAAAACCAGCAAC
GACATCACCAGCAGCGTCAGCAACGTTTGCCCGAAACGCCCGAGCAGGTAACGGCTCATGCGTTTGCGTCGCCATCGCGG
CTGCCGTATCGCGAGAAAACACGGCGCAGCAGACTGAAAAAGCCGTATTCATCCACTTTCTGCATGACCGTGGCGTTAGG
CGGCGTCGACAGTTTGTTCCAGAAATCCGCGTAGGTATATCCGGCGGTAGTACCGGAAACCGCTACGCCCACGCGCGCGG
GCTGGCCTTCAAACAGGCCTGGCTGCAACAACCACGCGACGGTGGTGGCGTCATGCACCGGCCCGCCTTCGCGGCCAAAC
CGGTTGAGATCACTGCGGTCAAACGCATTAAGTAAAGCAGAAGTAGATTCGCCCGGCAGGCCGCCATCCTGTTTTAATGC
TTCAATATCATCTGCGCTGATCAGCGCCTGAAAAGTCATATCTAGCGGCATGATGATCAATGGCACGCCGCTGTTAAACA
CTTTTTCGGCGGCATGCGGATCGGCATAGACGTTAAATTCAGCCCACGGTACGCGATGGCCGAGGGCGGTAAAAGCGCAG
CTCATGGTGACGATCTGTTTAATGCCACGCGCGACGTCCGGGTGCATTCCCAGCGCCAGCGCAATATTGGTCATCGGACC
GATGACGCACAAGGTGATCGGTGAGTTCTCTCCGGCGGCCTGTCGTAATGTCCGCACCAGAAAATCCACCGCGTGTTCGG
CCTGCGGTTGCAGTTCCGTGTCTGGCACCAGTTCATTTTTGAACGCGCCAATGTGTGCGTATTTGCCATAAACCTGTTCA
CGCACCAGCGGACCGGGTGCGCCGGCATAAACGGGCGTAGCGGTTCTGCCAGACAACGCGACAATTTTGCAGGCATTGCG
CACGGTGTCTTGCAGCGCCACGTTGCCAGCGACAACGGTCACACCAAGCACATCCAGTTCCGGCGAGGCCAGCGCCAGCC
ACAACGCGATGGCGTCATCCACGCCAGGATCGGTATCGATAATGATGCGCTGGCTCATAATTTTATTTCCCGGCATAACG
TGAAAGCAGTTCGTAAAACAGCGCGAAGACTTTGTCGGCCTCTGCGTGCGTGACGATATCAACGTTGGGTGTCAGTCCCG
ACTTGCCATACCAGTCAGCGACGGTTTGCCCCATACACAACTCGCTGTCGTGTTCGACAAACACCCGCGCTTTTTCGGTG
CTGAACAGTTCCGGCGCCAGTACGTAAGCAATCACCAGCGGATCGTGTAACGGCCCGCCGCGTGAACCGTAACGGCGCAC
GTCGTTGCGATCCCAGAACGCCATTAATTCGCCCAACTGAACGGAGATCCGCCCGGAGACTTTGATAAATTTCGCCACAT
GTTCCGGCGTCAGAATCACCTGATGCGTGGCATCGAGCGGTAAAACCGTGATGTTCAGATCCGAGGAAAACACAATATGC
GCGGCATGGGGATCGGCGAGCATATTGAATTCAGAGGTCATGGTGCGGTTACCGGCTTCGCGATACGCACCGCCCATCAG
CACCACGCGACCAATACCCTCAGTGATCCCAGGTTTCATGCGCAGCGCCGTTGCCAGATTGGTCAGTGGCCCGAGCACGC
ACAGCGTCAGTGGCTGATTATGTTCAATCGCCTGCTCACAGCGGCTGATCAGAAAGTTAACGGCATGAACGGCGTCAGCC
TGTTTCTGTGGCGCGGGAAAGGTGGTATTACCCAGACCGTTTTCGCCGTGAAACTGGCCGTGGATCGGCGCGCGCAGCAG
CGGCTGATGACAACCGGCAAACACCGGGATATCCAGCCGGTAACCCAGCTCGGTAATTTGCAGCGCATTACGTGTGGTAT
TCGCCAGCGGCTGATTGCCACACACGGTGCAAATGCCGAGAATGTTCAGTTGCGGCGCGACGAACGCGCTGAGCAGTGCA
ATGGCGTCGTCAATGCCCGGATCGCAGTCAATGATCACCGGCAGGGTTTTCACAGCGCCCCCACGGAACGTAAAACGTCT
GCGATTTCCTGACGCGCGGCCTGGTTTAATGGCACCTGTGGCGGCAACGGATCACCGACCTCAAAACCCTGCAATTGCAG
CGCGGCTTTAATACAACCGGCGATAGAATATTTGGCGAAGATTTCATTGATGCGCCACAGCGGACGCTGTAACTCCATCG
CCTTTTTCCAGTCGCCCTGCTTCGCGGCCTCATACAGCGCCAGACTTTGCTTCGGCACAATACAGGCCGGACCGGCCATC
CAGCCCACGCCGCCAATCAGCATCACGCAGGCAGGAATGTGTGCCGATGCGGCAAATACCTGCATCCGCCCCTGCGTGCG
TTCGATAATCGACAGCAACCGGCCGGTATTGGTCGAAGCATCTTTAATATAGTTGATATTTTCCACGTGACTGAGCCGCT
CGATGACAGGCAGGCTGAGATCAGAACGCTGGAACTGCGGATTGGTATACAGCACAACCGGCAGCTTTCCGGCTGCGGTC
GCGATGGCACGAAAATAATCCTCGACGCCCTGTTCGGGCACCGGGAAATAGGCCTCGAGGATCGCCAGAATACCGTCGAC
ACCCAGCGCGCCGTAGCGAGCGGTTTGCGCTACGGCGTCCTGAATGGTGGTGGCTGCGACACCGGCAATAACCGGAACGC
GGCCTCGAGCGGCTTCAACGACAATTTTCACTATCTCCGTGCGTTGTTCTGCATTGAGATAAGCGAATTCACCTGTACTG
CCGAGCGGCGTCAGACCATGCACCCCGCTGTTTATCAGGTGTTCGACCAGCGCTGTTAACACTGGTTTGTCTATCTGGCC
GCCATCAGTGACCGGCGAAACCAGATAGGGATACACACCGCTAAAAGAAGTCATAGCTTCTCTCTCTTTTAGTAAACTAC
TACCTTAGTACAGCCCTGGTGTTGGTGCTGTATTCCCGCCTGGGTTTGGTATGCACTTTGCGTTTACTTACTGTTTCTTA
TGGACAAAGTACGGCAACGTATAGCCATCTGAGCGACCAACGTAGGTATAAGGTGTTTTCATCGCCCAGGTGTAAGAAAG
GAACAGCAACGGAATGGTGCCTTCGTCTTTCATCGCAATCTCTGTGGCGTGTTGCAGTAACTTTTCACGCTGCCCGTCGT
CGAGAGTTTCCCGCGCCTGCAGCAGTGTTTTATCAAATTCAGGGTTCGAGTAACGCCCGCGATTGCCTTGCCCGCCGTTC
GGCCCGAAGGTTTCGAGCAATGGCCCCAGCACACCGGAGGCTTCACCGGTTTCAATCGCCGCACCGCCCATAATCAGGCT
GAAATCGCGTTTGGATGCACGGGAGAAATACACGCTGCCCGGCATGGTCACGACGTCAGTTTTAATGCCAACGCGGCTGA
ACATCTGGCCGAGCGCCTGCGCAATTTTAGAATCGTTCGGATAACGGTCATTCGACGCATGGAACGTCAGCGTAAAACCA
TCCGGATAACCGGCCTGCGCCAGCAATTGTTTCGCTTTCACCGGATCGTAAACCGGTGCGGCAATCGACGGCGTATAGCC
GAAGTAACCTTTCGGCACCAGTTGCGACGCCGGAACGCCCTGCCCGTCCATGATGCGATCCACAATCGCCTGACGGTTTA
TCGCCAGCGACATCGCCTCACGCACTTCGCGTTTTTTCAGCGGATTGCTGCCATCCGGCCCTTTGGCGAATGGCGACACA
TCGCGATCCTGATCCGGATGTAAATACAAAATACGGTTACCGGCGACAGACTCCAGATGCAGGCTGGCTTGTTTGCCCAG
ATCCCGCCCGTCTGCCGTCGGCACGCTTTCAATCATATCAACGTCGCCTGAACGCATTGCCGCCACGCGGGCACTCGGGT
TTTTGAACACGCGCAAGGTGACGTTACCCCACTGCGCTTTTCCGCCCCAGTACTGATCGTTACGCGCCAGCACGACGTTA
TCGTCCGGTGTCCAGCTGACAAATTTGAACGGGCCGGTACCGATGACATCTTTCCCTTCATTAAGGGTTTGCGATCCGAC
CGTCTCAAGCCGGGCCGGTAAAATAGCAACACGGCTTAAGTTGTTAAGTAATAATGGTGTTGGCGCTTTGGTGACAATTC
TCACCGTTAAAGGATTCACTTCGGTGACGTCAGCGATATCGTTGACGTACGGCGTATAGGCGCTCGGGCTGTTTTTTGAG
GCCAGCGCCACGCGTTTCACGCTGGCAATCACATCTTTGGCAGTGAAATCGCTGCCATCGTGGAATTTCACACCGGGACG
CAGGGCAAATTCCCAGGTGGTGTCGTTGATGACTTTCCATGAAACTGCAAGCGCTGGCGTTATGTGTTGTCTTTCGTCCT
GATTCACCAGGCCGTCGAATATGTTGCGTGCCATCGCACTGTTGGCACCGCCGACGTAAAACTGCGGATCCATAGACGTG
GTTGATGCGGCAAGGCCGATATTAAGATCAGCAGCCTGTACGGTCTGTAAAGCAAAAAGCGTGGCCAGTGCTGAGGAAAG
CACTCCTGCCAAAACGGACTTTCTCATTCATTTAACCCTTAATTATTTTAGATTTTCAGGCAATGTGTATCAGATCGTAA
ACTGGAGTCTAGGGGGTGGACTTCTGAATTGAAAATTGTATTTTGTGTTACATCCATAAACAAATGTTATGGATCTTGAG
GATGCATATGAAAATTAATCCCAGACAGGTAGAAGCTTTTCACAAGGTGATCCTTACCGGTGGCATGACCGCCGCCGCCA
ATATGATGAACATTACGCAGCCTGCGGTCAGCCGCCTGATCCGCGATTTCGAATATGCGGTTGATCTGAAGCTGTTTGAC
CGCGACGGACGCGGGTTGATCCCGCGCGACGATGCCATCAAGTTGTATCGTGAAGTCGAGCGTTTGTATCTCGGACTTGA
ACATATTTCACGTATCGCCGACGAAATACGTCATTCAAAAGGCAGCGTTTTGCGCATTGGTACGGTTGCGGCGCTTTCCG
CGCTGTGCGTCGAACACATTTTGCCGCCGCTGATTGAGAGTATTGACGATATCTCGCTGTTTCTGGATATCGAAAGCACG
ACGCACATCACCGATGTGGTGACCAGCAATCAGTACGACGTCGGGTTCATTTTCGGTAAGCCGGATGTGAAGGGGCTGGA
AGCGGAAATGCTGGCGCGGGCCAATGCCGTTGCCGTGATGTCACCACGTCACCCGCTGGCAAAACAGGAAGTGGTCACCG
CGATGGATCTGACGCGTTACCGCCCTATTATACCCGGGCGCAAAACGCCGCTGCGTGAACAGCTCGATCAGGTGATGAGC
CGCCTCGACTTATATATGAATAACCCGATTGAAACGTCGCTGAACAATTGTTGTGTGATGGCGGGGAATAATCTGGGTAT
TGGTGTGGTGGATTTCATCACGGCGCGCAGCCACAAAAGCGATATCGTGCTTAAGCCGTTTACGCCAGATATCAGCATCG
CCTATCTCGCCGTTTTCCCGCCGCAGATCCCGAAAAGCCGTCTGGTGGAACATATCACCAAAGAAATGAAGACATTAATT
GAAGGCTATTTGTAAAACACCCCGTCAGGTTCGCCAAAATCGTACCAGTGAGTCCAACGTGTTCTCCTTCTCCCCTTTAT
GGTGAGAAGTCCGCGGACGGCTGGTGCGTTTAATTAGATGAAAAACGTATATCAAACACTTCATTTATCAAAATAACGAA
TAAAACACTTTATTTTATTCTTTAAAATCAATGAATAAAATTTACCTGCATAAATAATAATCTAATCTATAATAATTTAC
CTAATTTCAAACTCTTCGTTACACATTCACAACCTCGATGAGAAGTATTACTCTTTGCGCGAAATTGTTCTATTTGGTTC
ATTTAATAACGGGTGGTCATTAAGTGGTACCAGCTTTTCATCAACAGTTCTCTACAACCTATTTTCTACAAACCAATGCA
GTGAGATAAATCATGCCAACAACAAATAACAAGTGGACGTGGCTCCTCTGGTTACTGAGTGCGCTGATGGTCGTCATCGG
CCTGACACTCGGTATCGGTGGTGCGTACCTGGCCACATTAGGAGGAAGCGTTTACTTCCTGCTGATGGGTCTGGCGCTCA
TCGTTTCCGCCGTTTTGATTTTTAAAGGTAAGCCGTCAGGCGCATGGCTGTATGCCGTGGCCTTTGTGCTTTCTATTATC
TGGGCTGTCTGGGACGCGGGCTTCACGTTCTGGCCGCTGTTCTCCCGCCTGTTCACTTTCGGCGTGCTGGCTTTCCTGGT
GGCACTGGCCTATCCGTTGCTTCAGGCACGCGCGGGCCTGGTGGTGCGTAAAGGGCCAGGCTTCTCGCTGGCGGCTGTTC
TGGCCGTTGCGCTGATTGCCGCATTCGGTAATACCTTCGTGCCGACGCCAATCATCAGCGCCGACAGCGATCAGGTGCCG
GTGAAACCGGTAGATAAAGGTGCAGAGCAGAAGAACTGGGAAAACTGGGGTAACACTACCGCTGGCGACCGTTTTGCTGC
ACTGGATCAGATCAACAAAACCAACGTGGATAAACTTCAGGTTGCGTGGATTGCCCATACCGGTGATATCCCGCAGAGCA
ACGGCTCCGGCGCTGAAGACCAGAACACGCCGCTGCAAATCGGTGACAAGCTGTTTGTGTGTACCGCTTACAGCAAAGTG
ATCGCCCTGAATGTGGATGACGGTAAAAAGCTGTGGTCTTACGATTCCAACTCCACCGCACCTAACTGGCAGCGTTGCCG
CGGGCTGGGCTATTACGAGAACAGCGCCGCGCCACAGGCCCCGGCGGCACAACCTGCCGCTGTGCCTGCTGCTGAACCGG
CAAGCCCGACCGCTGCTTCAGAAGCTGCCGCGCCTGCCACTAACGCACCGCAAACGCCTGCGGCTACCGGCGGTACCGTC
AGCGCTACCTGTGAACGTCGTCTGTTCCTGCCAACCATTGATGCCCGCCTGATTGCCATCAACGCCGACACCGGCAAGCC
TTGTGCTGATTTCGGTGACAACGGCGTGGTTGACCTGAAAGTCGGCATGGGCGAAGTGAAACCTGGCTACTACCAGCAAA
CCTCTACCCCGCTGGTCGCGGGTAACGTAGTGGTTGTCGGTGGTCGCGTAGCGGATAACTTCTCCACCGGCGAACCTCCG
GGCGTGGTGCGTGCATTCGACGTGCACACCGGCGCACTGGTGTGGGCATGGGATCCGGGTAATCCGAACATCACCAAACT
GCCACCGGAAGGTCAGACTTATACCCGTGGTACGCCAAACGTCTGGTCGGCCA
>k127_111038
CCAAAGTGCGCAATGTACAAATCGTCGCCTGCGGCACCAGTTATCACGCCGGCATGGTTGCCCGTTACTGGCTGGAAGAA
CTGGCCGGGATCCCGTGCCAGGTCGAAGTCGCCAGCGAATTCCGCTACCGCAAAGTCGTAGTGCAGCCAGACACCCTGTT
CGTGACCATCTCGCAATCCGGTGAAACCGCCGACACCCTGGCGGCCCTGCGCAACGCCAAAGAGCTGGGCTTCTTGGCCA
GCCTTGCGATCTGCAACGTCGGCATCAGCTCGCTGGTGCGCGAGTCCGACCTGACTCTGCTGACCCAGGCCGGTCGCGAG
ATCGGCGTGGCCTCGACCAAAGCCTTCACCACGCAATTGGTTGGTCTACTGCTGCTGACCCTGTCGCTGGGCCAAGTGCG
CGGAACGTTGGCCGATGGCGTCGAAGCACGTCTGGTCGAAGAACTGCGTCGCCTGCCAACCCGTCTCGGCGAAGCACTGG
CCATGGACAGCACCGTGGAGAAAATCGCCGAGCTGTTCGCCGAGAAAAACCACACCCTGTTCCTTGGCCGTGGTGCGCAA
TTCCCGGTGGCGATGGAAGGTGCGCTGAAACTCAAGGAAATCTCCTACATCCACGCCGAAGCTTATCCGGCCGGCGAGCT
GAAACACGGCCCGCTGGCGCTTGTGGATAACGACATGCCGGTGGTTACCGTGGCGCCGAACAACGAACTGCTGGAAAAGC
TCAAATCCAACCTGCAGGAAGTCCGCGCTCGCGGCGGCGAACTGATCGTTTTCGCCGACGAAAAAGCCGGGATGACCAAC
GGCGAAGGCACTCACGTGGTGCAGATGCCGCATATCCACGACATACTCTCGCCGATCCTCTACACGGTTCCGCTGCAGCT
GCTGTCGTACTACGTCGCGGTGCTCAAGGGCACGGACGTGGATCAGCCACGTAACCTGGCGAAGTCGGTGACGGTGGAGT
AACGGTTTTTGCATGAGAGCGCGAGATTGGCTTTGAACAATAAAGATTGACACAAAACAATAAAGTTTGACACTCATGAA
CATAGATTGACACAAGGCTCAAACCCCCGTATCTACGGGGGTTTTTCCTTTCCAGGCTTTCCCTTTGGTCTGGATTCATC
GCTTCAACTCTCTGCGGGTGTAGTCTAGAAAATGCTTTGAATATGGCCGCTACGGCGGTCGTGTTCTTCTACGACTTTTC
TCGGCGTGAGGTGAAGCGGTCCGCATCGACTGAGGAGGCGTGGGTTGCGAGGTCGTAAGTTTGCATCACAGCAGGACATT
GAACGGCACATTGCAAATGGATTTGGCGAAGGCGCCGGGGCAAGCTACGTGCCTTGGCTGCGGGTACAAGATGTCCCGTC
GATAGGTCGTTCGCACAAAATCCAAGGTGTGAAGATCGAGAGGATTCATCACCTACTGTCAGATCTCGAGCGTTCGTACT
TCCTTGTGTGTGAATTTTCTGAAGACGTCGTGGATATCCGTGAGCAATATCCGTTACTACCCACAGAGCGCGCGCAAGCG
ATAGCGTCGGCAATAGATGTACGTTATCCCAGATACCCTAGAACGACACTGCCCTATGTAATGACAACAGATTTCCTGCT
AACCGTTAAGGACTTGAGCGGAAACTTTAAGTCGGTAGCTAGAACGGTGAAGTATCGATCCGACCTAGTTGGCAAAGGAA
GTAACCGCACGCTTGAAAAACTTGAGATTGAAAAGCGCTTTTGGCAAAGCCAAGGTGTTGATTGGAAAATCGTCACAGAT
GAATTTTTTACACGAGATTTGATAAAAAATCTTGGACTAATCAGAAAATACTCGAAGCTCCCTCGCGATTTAATGAAAGT
CCCTTTGCATTCGAGTTTTATCGAGTGCCTAGCAAACAGCCGGGAATATTCGTGGACTTTGGCCACCTGTCTAAGAAAAA
TAGCGTCCCTTCTGTCCATCTCTTATCTAGACGCTCAGGCAATTTTCTTCCATCTGGTTTGGAACAAGGTACTGAAAATA
GATTTGATTAACACTCCTCTCCACCTTACTAGTCTAGTTCCTGAATTCGAAGTTTTCCAGATCCCTGTCCAAGGATCGTT
GAAGGAGAAAATGTCATGACTGTCCTCGTTAATGAGGTTTTTGAGCCTGTTACCGATCTGTCGGTCATCGCTACGATAGC
TAGGCTCATTTACCAAGATGAAACGCATGACTTGGCTGTGGTGATAGATCTAGCAGACCCACCCCGGCAGCCCTACGCCA
TTGGTCTCGAAGAGTTGCGTCGTTCGTTAGCGTCTGGTCACACGAAACCAGCAGCCATTACCACACCCGAGTTTATGCTT
GTGCTTGAGGACCAGCTGGATGAGAGAGCCAAGCAAGGCCGGGACGAAAAGTGGGCGGTCATAGCCCCGCTGCTAGATCC
TGAATATCCAGGACAAATATTTGTACGGGGAGAGTTAGGCCGGCTTGTTACCAAACGGGCGTCAGAGCTCGGAATTCAGC
GAAAAACGATCTATCGGCTTCTTTACCGATATTGGTTTTATGGTCAAGTTCGAAACTCATTACTTAATAATTACTCGGCG
GTAGGAGTTGCCGATAGAAAATATGATCCGAGTAGGCCTCCAGGGCGAAAACCTACGTTTCAAGGCGTTCTCACTGCGCC
TTCCAAGATGCTCAGTGCGGTTGATAAACGATGCATACGAGTTGGATATGCCCTTTATGTAAAAGATAAGAAATCTTCTA
TTTCGAGCGCATATGACGAAATGTTGAGAAGATTCTACTCGGTTCGAGACATCTCTAAAAACAGTGAAGAAGAGCTTCGT
TTGCTACCTAGCTTAGAGCTGCCCAGCCTGAGGCAATTCAGATATTGGGGACAGATTTTTTTCGACGAAATTGAAACCGA
GCGTGGCCGTAAAGGGTTGAGGAAGTGGTTAAAGGACTGCCGTCCGCTTTCAGGTACCGTTCGCGATTGGCTGCGTGGAC
CGTGTCATCAGTTTGAAATCGACGCAACTATTGCCGATATTTATTTGGTCAATAGCTACTCTAGACGGATGCTTATTGGC
CGGCCCGTAGTTTATATCGTTGTGGATAGTTTCTCCGGAATGATTGTTGGCCTCTATGTAGGATTGGAAGGTCCCAGTTG
GAACGGGGCGAGGCAAGCGCTGTTCAACGCGTTTACCCCCAAAGTCGAGTTCTGCGCTCAGAACGGCGTTGAAATCAATT
CAGATGATTGGAATTGTCACCACCTGCCCCACCAGATTTACGCCGACAGGGGAGAGATGTTGTCACTGGCAGCAGAGGGG
CTATCGTCAGGCTTGGGAATTGAGATGGGCACGGCTCCGCCTTATCGGCCTGATTGGAAGCCTATGGTAGAAAGTCGGTT
TGGCATTTTGAATGATTTGACGGGTATCAGATGGCTACCTGGCGGGGTAGCTGCGCGAGACAAAGAGCGAGGCGAGCGAG
ATTACCGGCTCGATGCCACGCTAAACCTCAAAGAGTTCACCCAGATCCTCATCAATTGCGTGCTCCACT
>k127_327078
AGCTTCGATGAAGCGGCCGGCATCTATCACCTTCAGGTCACCGACACCCGAAGCGGAGAGAAGCAGCGCTATCAGGCGCG
TCAGCTGGTGCTCGGCACCGGGCCAAAAGCCTGGATGCCGGAGTGCAGCCAGCCGCACCGCCAGCGCCTGACGCATTCCA
GCCACTATCTGGCCAACAAAGCAGAACTGCAGCAGAAGCGTTCGATTACCGTGCTGGGCAGCGGCCAGAGCGCGGCGGAA
ATCTACTACGACCTGCTGACCGATATCGACCGCTTTGGCTATCAGCTCAACTGGATCACCCGCGCGCCGCGCTTCTATCC
GCTGGAGTACACCAAGCTGACGCTGGAGATGACCTCGCCGGAGTGGGTGGACTATTTCCACGCCCTGCCCGCCAGCACCC
GCGACGAACTGAATGCCCGCCATAAGAATCTCTACAAGGGGATTAACAGCAGCTTAATCAATGACATTTACGACCTGATG
TATGTCAAACAGCTCGATGGCGATCTCAATGTCAACCTCTTCACTCATTCGGCGCTGACCGCCATGCGCTGGCTGCCACA
GGGCGAGTTCGAGCTGACGCTGCATCAGGAGGAGCAGGATTGCACCTTCACCCGTCGCACCGAAGGACTGGTAATGGCGA
CAGGCTATCACTACCAGCCACCGATGTTTTTAGAGGGTATCCACGCCCGCCTGCGCTGGGATGAGAAAGGCCGCTATGAC
GTGCAGCGCAACTACAGCATCGACCATCACAATCAGATCTTCGTGCAGAACGCCGAACTGCATACCCATGGCTTTGTCAC
GCCTGATCTTGGCATGGCCTGCTACCGCAACTCGGTGCTGCTGCGTGAACTGACCGGACGCGAGGTTTATCCCATCGAGC
GTCAGATCGCCTTCCAGACCTTCCCGGCTAAATCGGAGCACTGAGATGAGTTTACAACCGCTGTTCAGTGCGGCCCGTCC
CGCAGGCCAGTTTACCCTGAGGCCAATGCTCGGCAGTGATGCGCCGCTGATCCACAGCTGGGTCACCCGCGATTACGCTC
GCTTCTGGGGGATGCAGCAGCAGAGCCTGGAGCAGGTCGCGGAGTTTTATCAGACGCTGACCGCATCCGATCCCCACGCG
GCATTGATTGGCTGCTGCAATGACGAACCCGTCTGTCTGATTGAGTGCTACCGCGCCGGTGATGATGAGGTCGGTAAATT
CTACCCGGCCGCACCCGATGATTACGGCATGCACATTCTGATTGCCCCGGCCAGCCAGCCGATCAAAGCCTTTAGCTGGC
AGGTCTTCACGCTGGTGATGGACTACATGTTCAGCCGCCCCGAGGTGCGCCGCGTGGTGGTAGAGCCGGATGTGCGCAAT
GAGAAGATTCATGTGCTGAATAAGCGTGCCGGGTTTCGCTATCAGCACACCATTGACATGGGTCATAAAACCGCCTGGCT
GGCCTTTTGCCAGCGGGAAGATTATCAACACGCGTTACTGCAGGAGTCGCAGACTATGAACACCCCCTCTTCGCTGATGA
ACGGTACACATCTGACGGGCGACCACTGGGCGCAGGCAAACCGCATGCTGATCCGTAAAGCGATTGCCGAGTTCGCGCAT
GAAAAAATCATTACGCCACAGGAGTCGGGCAACGGCAGCTATCAGCTTGCAGTGCCAGGCGGTGAAGCGAGCTACCATTT
CCGGGCGTCTCGGCTGGCGCTGGATCACTGGGAAATCGATGCCGGCTCACTGCGCAAGCAGGAGAACGGTCGTGATCTGC
CGCTGGATGCGCTGAAGTTTATCGTGGAGTTTAACGGCGAGATCGGTATTACACAGGCGCTGCTTGCGACCTACATGGAA
GAGATCAGCAGCACGCTATGCAGCAGCGTTTATAAGCTGCAGAAGAATAATCCTGACAGCCAGGCGCTGGTTTCAGCCGA
TTTCCAGACGGTGGAAGCGGCGATGACCGAAGGCCATCCCTGCTTTGTTGCCAACAACGGGCGTATTGGCTTTGATGCCC
ATGATTATCTGGCGTATGCGCCCGAGGCCGCCGCGCCCGTTCACCTCATCTGGGTCGCGGTTCATCGCCGCAACGCCCAT
TTCTCCAGCCTCGGCGAGCTGAGCTATGAGCAGTTGATGCGTGATGAACTGGGCGATACCACCCTGGAGCGGTTTAATGC
GCAGCTGGTGAATAAAGGGCTGGCGGTTGAGGAGTATATCCTGATGCCGGTGCATCCGTGGCAGTGGCAGAATAAGCTGC
TGACCGTGTTTGCGGCGGACATCGCCAGTCACGATATTGTTTATCTCGGCACCGGAGACGATGCTTACCAGGCGCAGCAG
TCAATCCGCACCTTCTTTAA
>k127_219239
CCTCGGGAAACATGTGGGGCAACGTTTATCCCCGGCAGGGCTTTCTGGTGCAGCCCGACGACTTCAAAGCCGCTGCAGTC
ATGGCGCAACGGGCCGGCGATGTGCTGACCCGCGGCTTGCAGCCGCATGTGTATGTACCGCTCACACCCATACCACGCGA
CGGCTACTGGCCGCCTGGCCCGATCGTCGAAAACGACGTCTCAACCCACAAATGGCAGTTGCTCTACCCCCAGGTTCAGC
CCACGTGCGCCATCTTCCCTAGCGATCCGGTACAGAGCGCGGATGGCGGCTACGCCTGGTCGCTGTGGCGTCCCTATAGC
TGCTGCAAACGTGAGGGACAGACCTTCCTGTTCAGCATCGACTTCGAAGGCGGTGCTTCATGAGTCGGCTTATCGCACGA
CCATGGTTGGGCGCGATCAGTTTATTGCTCTATGGCCTGCTCGCCATGGCCACTCATGTTCACGCCGCGGAGGACGATTA
CCGCCTGGGCACGCAGGGCGAAGTGCTCGACGACCGGGTGATGTACACCATCGGTGGCGGCTCAGCAGTGGGCTCTCCGA
GTTCGCTCTACCGGCCCAGCGGTCTCGGTGCTGGCGTGTCCTGGCGGGCGAACATGATGTGCGGAAATATGAGCCTCACC
AACACCCTGCAAAACCAGCTGAACGGCGTCACCGAAGGTTTCCAACAAATCATGGGCAGTATCGTGCAGAACGCAACCCA
AGCGGTGGTGTCGCTGCCCGCGTTGATCATCCAGCGCGCCAACCCCGGCCTCTATGAGTTGCTGAGCAACGGGGTGATGC
AGGGGCGCATCGATTTCGATCGCTCCAAACTGACCTGCCAGGCGATGGCCGAGAAGATGGCCGACACGGTCGGTCAAGCC
GGTTGGGGCGCGCTGGCCAAGAACCAGGAAATGCAGGGTAATCTCGAACAAACCGACGGCGATGCGGTGGCTGCGGTGAA
AAACACCGAGGCGCGTAACGGCAACAATGGGGTGTCCTGGGTCGGAGGGAAGAAGGCAGGGGGCACTGGACAAACGCCCA
TCCGGGTGACCGCCGACGTGGTGCGCGCGGGCTATAACCTGCTGCATAACCGGTCGGTGGGTGACAGTGCCTCGATCAGT
AGCAGTGATTGCCTGGGTGGTGCTATTTGCCAGACCTGGGCCTCTCCCCAGGAGGAATCCGAATGGGCCGTCCGCGTGTT
GGGCGAGAGCGAAGTCGCGACCTGCGACAGCTGCGAAACGCTGCGCGCGACCGCGGGCAGCGGATTGACGCCGCTGATTC
AGGAAGCCTATAGCGAACGCCTCAAGGCTCTTCAAGGGCTGCTGTCTGGCTCTCTGCCGCCTACCCCTGACAATCTGACT
AAAGCCTCCAGCCCGATGCTGCCGGTGACCCGGGGCGTAGTTGAAGCCCTGCGCGATGATCCCGACCAGGATCTGTTGGC
GCGACGCCTGACCAGCGAGACAGCCTTATCAAGCGTACTCGACAAGGCACTGCTGCTACTGCGCACTCTATTGGCGGGCA
GTCACGAACCGAACATCGCCTCCGCCGAACCGGCCCAAACCGCCTTGACGAAAAATATCGACGCCCTGGAGCGAGAAATA
CGCCTGCTGCAGACCGAACTGCAGATCCGGCAGATGCTCGCCACCAATACTGCCAGCCTAGTGCTCGATCGGCATGCCGG
TGGCGCCGATGCTTCGCGGACCGTCGAGCAAGGCGACCCTGAGCCGGGCCGACTCAATGATGCTGACGCAAGGCGCAAGT
GAGCCATGAAACGCTCACCACTATTCACTTTGTTTTCGGGGCTGGGGATTGCCGCGGTGATGATCATGACCTCCGCATTG
GTCGCCTGGATCGGCTGCACTGAGCTGGGTAGTTTCGAGGTCTGGCAGCAGGCATTGGAATCCGTACGGCCCTGTCTGCG
GTGGTGGCGTGCCCTGCTCTACGGCGCCCTCTTTGTGCTCTGGTCGGATCTGCTTCGGCGCTACCGACATCGACCACAGG
ATCGACTGCGTGTGAAACGCATAGGAGCATTAGGGCTCTTACTCTTTTCCTGCGTCGAACTCACCCGACTGTGAGGTCAC
CACCATGCTCATGAGCACCAACAGCTACCTGGAGTTTTACCTCTCACTACTCGCCTGGATCATCAACAACGGCCTCTGGA
GCGTTCTGTCCGATACCGGACTGTTCGCCGCGCCCTTCGGTGCGATCATCCTGCAGGAATGGCTGTCGGCCCGTCAGCAA
GGCGCAGATGAGGGTAACAAGGGACTGCTCTCGGTGCCGCGGATCGAGAACCGGTTGTGGCTGGCCTACATCGTCGTCTT
GTTCGGCTGCGCGCCGATCTTTCCGTTGAGCCTCACTTCAATGGCGTTCGATGATGCGGCGAGCCAGCGCTGCGGCGTGA
GTGTGGCCAAGCCGGCGGAAACGGCCTGGGGGGCCACCTTCAATACCATTGGCGAACGCTCTGCCAATGTGCCGATTTGG
TGGTTTCTGGTGCATGCCTTGAGCAAAGGCGTGACCGCCGCAGCCACCGCCTCCATCCCCTGCACACCGGATATTCGGCA
GATGCGCATGGAGATCGACAGCTCGCGCATCGACAGCCAGGTGCTGCTGCAGGAAGTCGCCGACTTCACTCGCGACTGCT
ATGGCTATTCCCGCTCTCGGCTGTTCACCAACCGTCCTCAGTTGGACAAAGCACAAAGTCACGATACCTCCTGGATCGGT
TCGCACTATCTGCTCGACACCCCTGGCTACTACGATACGGATCGCTCACATACGCCGCGCGTCAGCTGGCCGTATGACGA
AAGCCGTGATGTTTCCTTACCGCGGCTAGAGAATGGCGCGGGCTACCCCACTTGCAAGCAGTGGTGGACCGACAGCGGTA
TCGGGTTGCGCGAACGGTTGATCGATCAGGTCGATCCTTCGTTGTTGACTCAGCTGAAAGGTTGGTTAACTGGCCGATCG
AGCAATGAGATCGAGGATGCCACCCTGCGCGAATTGGTCAGTCCGCGCCAGCAATCGATGTCCATGTCGCCCGGACAGGT
GTACCAGGACTATGGCTCCAGCGCCCGTGGTGGCTCGATCAATCAGGGGCTCAACAACCTGGCCACCAACACCGGGTTGG
CCCTGGGCTCCTTCAGCAATTTTCCCGCCATGAATGCGCTACGCACCGCCCTACCCATGGTGCAGGCTTTTCTGATCAGG
GGTGTCATCATCAGCTTGCCGCTGATTCTGTTGGTCAGTTCCTACCAACTGAAGACCGTCATGACGGTGACATTCGCACT
ATTCACTTTGCACATGCTGAACTTCTGGTGGGAGCTGGCACGCTGGGTTGATTCGAGCATGCTCGATACCCTGTACAATC
AGGTCTCGGCTTCCAATCAGGTGCTGTTGTCGCTGCCCACCTCCGGATTTATGGATGGTACTGTCACGGCGCAGGTGATC
GAGTATGTGATGGGGGCGATGTTCATCGTACTGCCGATGTTGTTTTTGGCCACGATGAGCTGGGCAGGATATAGCGCCGG
CTCAATGGCCGACGGCATGCTTAGCAAAGGAGCAGCTCAAGCGCAGGACGCTGGTGCAAGGGGCGCTGGAGCTCTGATGT
CTGCCGGAAAGGCCTTGAGGAGGGGATGAAGAACTCGACTACAGGTCTTTTAAATCTGGCTGACCAGGTGCTCGGCCATA
CTCATACTCACTATATGGGTCGCCATATGCCTTGTACCGGAAAGCATCCTTAGGCTTGATAGGCGTTCCATTGGCGATGG
CCCAACACAAGACAATAAGGATCATCACCGAGACTGCGAAACATAAGCTAACCAGGAGGAGACCGGCAGCAACTGCTAAC
TTGATGACTAGAAAACTCCCGCAAACAAGAAATTTACCTCCGGGCATACCTGCCATCTCCGCACGCTCAACCACGCGGGA
TTCAAAAGTTTTCAACCAACGGCAACCACGCTTCATTGACATGCCAAAGGCATACGCCCAGCGTTGGGCGCGAGAAACCT
GCATGGGATTTTGAGTCATCATGGTCTCGCCCTCCTCTGAGCGATTTCACGGTTCATCAGCAGTACTAGCCTACTACTAG
AAACTGACGTTACCTGACCGTTTATCAGTTCGTACAACTTAAAAAACCACGATGGAACTCCACAGATCAACATCGTTAAG
CTCCGTCGCTGAGGCTATTGATCTGCTTGCATTGCTCAGATAAATACAAGGTACGGATCGCTGTTATCGACAGCACCTGC
CCAGATAGTCAGGACCTTCAAGACTATGTCACCTCGGTGATGGTTCTCCCCAAGTGCGATTAGCGTTCGGTGGCTCGCAC
GATGACCGTGGCTACGGTGATGAACGCCTACTGCTCTCCTGAGCGCCTTTCGAGCTCTGTTCGTGAGGCAAGCCATCTCG
ATTTTCTTCAACCCACTGCGGGGAAACCATTCCCGCACGGGACAGGTTTCTTCGCGTTTCAACGGAGACATACCATGTCC
GACTCACTTACACCGGAAACACTGAACACCCTTCGATTACCCATCGTGTTCACCCCTGGCGCGTGGCAACGCGCAGTATT
GCTTGGGCAATCCAATCACGCTGAGAAGCTGCAGGTCGATCGGTTGAGCCACGTATTGCGCGCAGCCTTCGAAGCCCATC
TGGCCTTTCCACACAAGCCTTACGTGCTGTTCGAGGTAATCCGCAGTGAACCAACCGATCACTTAGACCACGACCCGTTG
CTGCAATTGAGTCTGAGCCTACTCCAAGAACCGGGTCAGCCTGCCGCCTTGCTGATAGCGCTTGCAGGAGAACACCAGCG
TTAAGCGCAATGGGCGGCGCCCACCTCCACATTCGGACGGCATGCAAGACCTGCATCAATCCAACCCATCACCCAATCGG
GGAACCCTCCCCCGACGGGCAAGGCGTTCCTCCGTTTTTCTCTCGAGGAAATTGCCATGCGCGATATCTACCAAGACGTG
ACTGACAAGATCGTTGCTGCTTTAGACCAAGGCGTTGTTCCCTGGATCAAACCCTGGTCCTCAAGTGGCTCTGCTTACAT
CGGTCATCAACCCTACCCCATCAACGCCATCACGCGACGTCCGTATTCAGGGATCAATTTACCGTTACTTTGGGCCGAGG
CCAGGTTGCAGGGGTTTACTCAAGATCGTTGGGTGACCTTCAACCAGGCCAAAAAAGCCGGCGGGCACATCCGCAAGGGT
GAACACAGCACACTGGCGGTGCTCTACAAGCCGATGGAGCGCGAGGAACAGACCGAGTCAGGCCAACCCGTACTGGATGA
AAACGGTCAACCCAAGGTCGCTCACTTTGGCATACTCAGGACGCATTTTCTATTCAACATCGAGCAAACGGAGGGGCTCG
AAGCGCTCGATGAAACGTTGCTTGAAACGGAACCGAGCGATCCCTTCCAGGCCAACAGCGTTGCGGAAAATCTGCTGTTA
AGTTCTGTGGCAAACATTGTTCATCGATCTGCCGACGAAGCGTTTTACCATCCAATCAGGGACCTCATCCAACTGCCGAC
AAAAGCGCAATTTCACAATGAAGGTGGATACTATGCCACTGCTCTTCATGAGCTAACGCATTGGACTGGACATCAGTCTC
GGTTGCAGCGCGAAGGCGTGGTTTCCTCCTGTCCGTTCGGCTCCCCACGCTACGCCTTCGAGGAGTTGATCGCCGAGATG
GGCGCTGCGTTTTTATGTGCCTATGCCGGTATACAGGGAGAGTTGCGCCATGAGGGTTACATCGATTCCTGGCTCAGTCT
GCTCAAGGCAGACAAGCGTGCGATCTTTCGCGCCAGTGGCCAAGCCAGAAGCGCCTCAGAGTACTTGCGTAATTTGGAGC
AGCAGGTGAAGCCAGCGCACTTGGATGACTCACCCTGCATGAACGACTAGGTTTAATCGTCCACTATGCAGAGACTCACT
GCTACAGATGCTTCATTGGGCCCGACGCAAGTTGGGCCTTTTTTTCCTCCAACGACTTCCAGGAACAGCACGTTGCCACA
GCTGATCACATGCCCAAGAAAGCGCTTTTCGATGTGCAGATCAAATGCCATCTAGCTGCGACGAGCAGTGCTGTTCAGTA
AGTAATCAATCCGTTGCAACCAGCCTACTCCGTGACATGTAGAGATTTATCCACAGATATACACACGCCTTTCGTGGACA
ACTTTCAATCTGTCGCGACAGGCTTCCGCCCCCGTTTGACTCTACCGACTGAGGGCCATTTTGAGAGCGTGGCCATCCGT
AAAGATAACGTTGGATCAGTCATCCAAGTGATCCGCTAGAAATCCGACCAGCTCAAGCGGGCTTTGGCTGTCGATCACCT
TGTAGATCAGATCACGCTTACTGCGCGGCAACTTCTTGACCACGCTCTTCGCCGAAGCTCTGACAGCTTCGTCGGTCCCA
TGGATACGGGCCGCAAGGAGCAGCACCAGCGTGGCGTCAGTGAGGTTCATGGCTAGCCCCTAGAAAATTCGCACCACAGT
CTACCGACTCTTCCCTTTCTGTCCCAGCACGCGCCTCCAACAAAACGGCACCGGGAGAAATCGATATTTCGATTGCCGCA
CAAAAGGACAGGTGCCAAAAGGAGGGGTAAGGGTTGGAAGGGAATGGGGACTCAAGGGTAAGAGCCCTATCCGAAAAGGC
TAAAAGGCCACTGGTACGACCACCTTCCGGAGATCGCAATGCTTTTCAGCGTGTTTCGCCGCAAAAGGCAAAAGCCTCCT
CCGCCGCTGACAGTGAGCGTCGCCGAAGGTTACCTATCCATTGAGTCAGCTCACACCCTATTAGCTGCCGATCACCGCCG
CCAGCTGCTCGATCGCATCTGGCAGTACACCGCTCTCTCCCACGCTCAATTCACTCAGTTCTATTTAAATCCGATCCATC
GCTACGCAGAACGGGTCCAGCAACTCCCGGCCAGTGAGACGCACCACCATGCGTATCTTGGCGGCATGCTTGACCATGGT
CTTGAGTTGGTCGCCTGCAGTCTTAAACTGCGCCAGTCGTATCTGTTGCCCACCGGCGCCGCCCCCGAAGACCAAGCCGC
TCAGACGGACGCCTGGTCCGCCGGCATCGCTTATGGTGCCCTGCTGCATGACATCGGCAAGATCGCTGTGGACCTGCTGA
TCGAACGCCAGGACGGCCGTCTTTGGCATCCGTGGCAGGGCGCCATGGATCAGCCCTACCGTTTCCGCTACATCAAAGGT
CGCGACTACCACCTGCATGGCGCTGCTGCTGGCTTGCTCTATACCCAAATTCTCGACCACCCAATCCTCGATTGGCTAAG
TGGATTTCCACCACTGTGGGCCAGTCTGCTGTATGTCCTGGCGGGCCAGTACGAACGTGCCGGCGTACTCGGTGAGTTGG
TGATGCAGGCCGACCGTGTTTCCACCGCACAGAACATCGGTGGTAACCCGAGCAAGGCGCTGCAAGCGCCGATTCATTCG
TTACAACACCACTTGATCAGCGGACTGCGGCATCTGGTTCAGCACGAGCTGAAACTCAACCAGCCAGGTGCTGCGGGCTG
GCTGACACATGACGCCCTCTGGCTGATCAGCAAGACGGTCACGGACAAGCTGCGAGCCTATCTGCTATCGCAATCAATTG
AGGGCATCCCCTCCTCGAATATTGCCGTGTTCGACGAACTACAATCGCATGGGCTGGTCGCACCAACCCCGGAAGGCAAA
GCCATCTGGACTGCGCTTGTCGCGCAGGGGGAGTGGAAGCAGACTTTCACCTTTTTGCGTCTTCAACCGACGTTGATCTG
GGGGAACGAAGACCGGCCTGAAGCTTTCAGCGGAACGGTGAGTATAACGGCCGATGACCACTCGACTGACGTTTCGGTAT
CACCACTAGTGTCCAAGGCAGGCGGTACAGGATCGCATCAAAATCAATCGCAGCCAGATAGCATGGCAATGGAAGATGCT
GACTACGTCGGTACTTTGCTTGATATGTTCGAGTTGGAGGAGCCAGTGGCCAATCGCTCCCCGCGAGAAGGCCTCCCTGA
AACGTCCCTCCTCTACTCGCAGAACCCTGGCCAGGCCTTTCTAAATTGGGTCAAAAAAGGCATTCAGAATCACAAACTGA
TCATCAATGACAGCAAGGCCAAAATCCACACGGTGAGTGGTACGGTGTTTCTCGTGACCCCAGGTATTTTCCAACGTTAT
GCCCAAGAATTCCCGAGCACATCCAACACTGTCAATCAAGGCACTGAAGAGTGGCGATCGCTGCAAAAACATTTCGAAAA
ACTCAAAGTCCACAGG
>k127_237093
GCTGCCACTGCGTTAAATCAGGCGGGGGCGGACACCCGGTGAGCAGAAAAACCGAACCGATCAGTGCAGATGAAGAAACC
AGAGAAGTGATGCGGGGCATAAAAATCCTTTTTAATAATAATGTTATGGAATTCTTTGACTCCCTTAATGCAGCGGGAGT
GGCAGGAGAAGGATAACTTTAGTTCAGTTTCAGGAAACAGAAGCGTTTATATGTCCTGAAGTAAGGAGAAGACAGATGAC
CGTTGTTTTGGATGAAGGCACGCCAGCGGCTGAAACTCTGGCGTGACACTGCGCGGAACTAAGAAGCACAGCCCTCTGGC
TTAAATACCCGTGTTATGGACGCCGGATTATTGGCCAGTTTATTGGCCGGTCTGCGCGGACGGGCAACGAGTTCTCCGCC
ACAGTTGGGGCATATCCCGTGAAGTTTGTCTTCGGCACAGGTTACACAGAATGTGCATTCAAACGAGCAAATTCTGGCAT
CAGCAGCAGGGGGGAGATCGGTATTGCAACACTCGCAGTTGGGTCTCAGTTCCAGCATAGAATTTATCCTTCAACAGTAT
GACTTCAGGGATAACCATCAGACGTTCGCCGGTCTGTTTCGTCATAAACATATCCTGAAACAGGTGTTTGGGAAAGATCC
GGCGCATGGACTGACCGGAATAACAAAACATCTGCCGCAATCGCTGGAATGCGTGTCAGAACCCGTTGATTTAAGCAGAG
CGCCTGTGAGGGCGCTCCGGGTTGAGCTGTTTACTCTATCGACAACCGGTACACCCGCAGGCGATACCCGTCAGGATCCA
ACGCGAGAAAGGTATAGCCGAAATCCATCTCAACAGGTTCCTGCATTATCTCAAGTCCCTTATCGCGCCAGAGAGAGCAG
AGAGCATCGACCTGTTCATTGCTGTCAGCAGAAAAGACGATCTCACCATTTCCGGCATAACCTTCAGCGGCGGGTTCGAC
AGTATGCTTTGACCAAAGGCCCAGCCTCATCCCTGAGGGTAGAACAAACATGGCGAAAGTGGCTGAAGCCTCAACGGGTT
GTTTTTCCAGAAGGTCTTCATAGAATCTGGCGCTGACCTGCGGATTGTTGACGTACAAAATAACGAAGTTTGAATCAATC
ATTAGTGGCCCCTCAGGAATGAAAAGACATCCGGTTTGATGTCTGTTACTGAGTATCTTAGTGGCCACCACTGCCAGTTT
CTGTCAGGAGTGATTCGGGTTACTGAGGTGAGATTTGTTCCTTATCCTGCCACTCTTTCAGCAATCTCTGACGCCGCCTT
GGGTAGCGCTCATCCGTTCGTTTGAGAGACATAATGCAGTCGGTGCGGAAATGACGAAAGCTCTGACGCGACTCGCACCA
TGCGATCAGTATCTGAACCTGATCGAAATAACCGAGGGCAAATGGCCAGATCACCCGGGAAGAACTTTCATTTTTCAGGC
TGCGATAAACAATTTCAATTTTACGTTCGTCTTTAATTGCCTGACGGATTTGCGGCAACAAGGCTGCGTCTGCGCCAGAA
TTGTCTGCTGGGCCGATGAGTAAGGTTGTCGATTCCAAAGACATGCGCAGATCTTCGGGCAGCACCGCTGCAATTTTGGC
AAGCGCGTTTTTTGCTGCCGCGCTCAGTTGCCCGTCGCTACGTCTGGATACCCAGCGGGAACCCAACACCAGTGCCTGGA
TTTCATCCTCAGAAAACATCAGAGGAGGAAGCATGAAACCGGGACGCAAAATATATCCCAGCCCCGGCTCGCCCTGAATA
TCGGCTCCCTGCTCCTGCAATGTTGCGATATCCCGGTAGAGCGTTCTGACGCTGATATTGAGTTCCGCAGCCAGCGTTAA
CCCGGTCACCGGAAACCGGTGGCGGCGGAGGATCTGAATTAAATCAAGCAAACGCTGGGAACGGGACACGGTGTTACTCT
CTTAGGTATCGGTTATCTATTATTTCCATTATTTCTCCGCCTGCAAGTGACCGCGCTGACCTCGCAGGCGGCTGAGGCTT
ATCACACTCGCCAGCACCGTGGCCATCACCGCCACCCATAAACTGACCTGCACTGCCCGGGCCTCCTGCAACACACTACT
GGCAGAATAAAGTGTCAGGATAATGCCGACGCACGCCGTTCCCAGACACTGTCCGAAGGTGCGCATGATCGCCAGCACGC
CGGAGGCATAACCGCTGTTTTCCCGTGAAGCGTTGGAGAGCATTTCACGGTTGTTCGGGCTCTGGAAACAGCCGAAGCCC
AGTCCGCAGATAAAGCTTCTCAGGCCGATATCCCAGACCTGGGGTTGCGCGGGAAGTTGCGCGAGTAACAGTAATCCCAC
CGCAAATACCGCCAGACCCACAGTAGAAATAATGGCGGCCGGATAACGGTCGGCAAGGCGTCCTGCATGCGGTGCCGCCA
GAATAATCCCCAGCGGCCAGG
>k127_182816
TATATTTTCAGCTTGTCGTATTTTGGATGCCCGGGAATGTACGAATTCAATTTGATATTGCTGCTGTTACAACAAATGTG
CGTGTTTTTGGTGATTGCCTGGCTGATGAGTAAAACGCGGTTATTTATTCCGCTGGTTCAGGTGTCGGTTCGGCTGCCGC
ATAAGTTATTGTGTTACATCACGTTTTCCATTTTTTGCATTATGGGAACCTACTTTGGCCTGCATATCGAGGACTCTATT
GCCAATACCCGTGCGATTGGCGCCGTGATGGGCGGGTTGCTCGGCGGCCCGGTGGTCGGGGGGTTAGTGGGGCTGACCGG
CGGGATCCACCGTTATTCAATGGGCGGTATGACGGCGCTGAGCTGCATGATTTCAACCATCGCCGAGGGATTATTAGGGG
GTCTGGTACACAGCGTTTTGATCAAACGTGGACGTATCGATAAGTTATTTAATCCTCTGGTAGCGGCTGGTGTCACCTTT
GTTGCAGAAATACTGCAAATGCTAATCATCCTGCTTATTGCCCGCCCGTTTCACGATGCGCTTAATCTGGTCGGCAGCAT
TGCCGCACCGATGATGGTGACGAATACCCTCGGGGCCGCGATGTTTATGCGTATCCTGCTGGATAAGCGGGCAATGTTCG
AAAAATATACCTCGGCGTTTTCGGCCACCGCGCTGAAAGTGGCCGCCTCGACGGAAGGCATTTTGCGACGCGGGTTCAAC
GAAGAGAACAGCATGAAAGTGGCACAGGTGCTGCTGAAAGAGCTGGATATCGGGGCTGTGGCGATTACCGATCGTGAGAA
ATTGCTGGCCTTTACCGGTATCGGCGACGATCACCATCTGGTGGGCAAACCCATCGCATCACAATATACCTGGCGTGCTA
TCGAGAACGATGAAGTGGTGTATGCCGACGGCAACGAGATGCCTTACCGCTGTTCACTGCATCCCAGCTGCAAGCTGGGT
TCAACCCTGGTGATCCCGCTGCGGGGTGAAAATCAGCGGGTGATTGGCACGATCAAATTGTATGAGGTTCGCAACCGTCT
GTTCAGCTCCATCAACCGCACACTGGGCGAGGGAATTGCCCAACTGTTGTCGGCGCAGATCCTCGCCGGTAAATTTGAGC
AACAAAAAGCGTTGCTGGCACAGTCTGAAATCAAGCTGTTGCATGCTCAGGTTAATCCGCATTTCTTATTCAACGCCCTC
AATACGTTAATGGCGGTGATCCGCCACGACAGTGATAAAGCCGGTCAACTGGTGCAGTACCTGTCGACCTTCTTTCGCAA
GAATCTCAAACGCTCTTCTGAAGTCGTTACGCTGGCGGATGAACTGGAGCATGTGAATGCCTATCTGCAAATCGAGCTGG
CAAGATTTCCGACGCAACTGAAGGTGGATTTACAGGTACCGGAGGCCTTTTCTGATCAGAGCCTGCCTGCTTTCACCCTG
CAACCGTTAGTGGAAAATGCCATCAAACATGGCACTTCTCAGTTGCTGAGCAATGGCAATATTGTGATCCGCGCTTACAG
TGAGGGCGAAATGGTGATCATCGAAGTGGAAGATAACGCCGGGTTATATCAGCCGGAAGAAAGCAGCGACGGGTTAGGTA
TGAGCCTGGTCGATAAGCGTCTGCGGGCGCGCTTTGGCGATGATTATGGCATTACGGTCAGTTGTAAACCGGATGATTTC
ACCCGCGTCACGTTACGGCTGCCTGCGGAGGGTGCGCCATGCTAAGAGTGCTGATTGTCGATGATGAGCCGCTGGCGCTG
GAAAATTTACGCTTACAGCTTCAGGATGAAAGCGATATTGAAATTGTCGGTGAATGTACCAACGCCATTGAAGCGATCGG
CGTGATCCACAAAATCCGCCCTGACATTGTCTTTCTCGATATTCAGATGCCGCGCATCAGCGGGCTGGAAATGGTCGGTA
TGCTCGATCAGCAACATCGCCCGCACATCGTTTTCCTCACCGCGTTCGAGGAATATGCGGTACAGGCGTTTGAACAGTGC
GCGTTTGACTACTTACTCAAACCCATCCAGGCGGCGCGGCTTCAGAAAACGCTGGCGAGATTACGACTGGGCTATCAGGA
GCAGGATGTCTCACAGTTACCGCAATATCAGCAGCCGCTGAAGTTTATCCCCTGTATCAGCAGTAACCGTATCTGGTTGT
TGCAGCTTGAAGATGTGGCTTTTGTCAGCAGCCGGGTCGGCGGGGTGTATGTCACCGGACAGGACGGCAAAGAGACATTC
ACCGAACTGACCCTGCGCACGCTGGAAGTTCGTACGCCGTTGTTACGTTGTCACCGGCAATATCTGGTGAATATGGATTA
TCTGAAGGAGATCCGTCTGGAGGATAAGAACCAGGCGGAACTGCTGCTGCGTGATGGTCAGATTGTGCCGGTCAGCCGCC
GCTATCTGAAATCACTGAAAGAGACGGTGGGGCTGTAAACCCCGCCGCTTTTCTTTTGGACACATGGCTCAGACAGAACT
GGCCGGACGCAGCCGGGCAAAGGCCGCGCGGATTTCGGTTTCGGGCAACTGCATGCCAATGAACACTAACGCACTGCGCG
GCGTTTCGTCCGGCAGCCACTCGCGATCCCAGTCGGCGCTGTAGAGGCGCTGTACGCCCTGAAACAGCAGGCGGCACGGG
TGATCGGCTATCCATAACATCCCTTTATAACGCATCAGGTTATCGGCAAAACTGGTCAGCAGTTCTTCCATCACCTTCGA
TATCGCGGTCAGCGCCACCGGATAATCCAGTTCCACCACAATCGAGGAAACGGTGTTTTGCTGTGGCGCGAGGCGATGGA
ACAGCGGTCTGGCAGCGACCACGTCTTCCTCCAGCATAAATCCGCGGGTATCAAACAGCAGCGCCGGATCGATATCCCCC
TGAACTGTTTTATAAACCGGTGCACGGGCATTAATCCGTTGCAGCCGCTCCGTCAGCTCAGGACATTCACCGGACACATC
AGTTTTAGTCAGCAGGATACGGTCAGCGTAACCAATCTGCGACTGCGCCAGCGGGAACTGATCCAACTGAGACATGGCAT
GCACGGCATCCACCAGCGTGATAACGCCATCTAACACATATCTTTCACAGATGACTTCATGCGCGAAAAACGCCTGAAGG
ATCGGGCCGGGATCGGCCATGCCGGTGCATTCGATTATCAGCCGGTCAAACTGCACCTCGCCTTTATCTACGCTGTCGAG
CAAATCCAGCAGCGCCGATTCCAGCTCGCCCGAACGGGTACAGCAGATGCAGCCGTTGGATAAAGTGGTGATACGTGTGG
CACGGTCGCCAATCAGCTGGTTATCGATGGGCATCTCGCCAAATTCATTCTCGATCACCGCAATTTTCATCTCGTGCTGG
GTATGCAAGATCTGGCGTAAAAGCGTGGTTTTCCCGGCACCCAGGAAGCCTGTTAATACTGTCACTGCAATTGGCGTCAT
AATTTTATTCCCCTTAACAACAGCGCATTCCGCCTTTACCATCTCCGCCGTAACGCGCCTGCTG
>k127_237220
TCGCAAAACCGGCTTAGGCAGGAACAGGTTCAGATTCGCTCTCAAAGCCATTCTAAGCCTTCGGAGTAACAAGCTGCATG
ATTGTGTCAGAAATAGAAAATAAAACGGCACAGGGCTTTTAGGCCGTTCTCTAAGGTTATGTGGCCGGATGGAAACACGT
AGGGATTTAGCAGGGGTCAGTTTGGATATCGAAAATTATTGTACGTTAAGGTGATAAATTGACCGACTACGTTCCACCAG
TAGTTAATCTGGGTCACCGTCTACGGCCAACTTAAAGTGAATTTACTCTTTTGTTGCGAGAATTTTATCTACACATTCTG
TTGCTGATAAAATGGCCGTATCCAGTTGCAGATGCGCTCTGTCCCAAGATTCATACTTCCGGGATTGCACTTGTTCCCAG
CTCGGGCAGATTAATCCAGGGATATCTGACGTTCTGTTCTCCACACGATAACGATGTTGTTTTTTATCTGAACAGATAAT
TTCAACTTCCAGGAATGGGACATTCAACGATATTGCTATGTCGCGAAAAGTATCACGCACCAGATTAATATCATTAACTG
AATCGGTGACAACCGTAGAACCCAACTTAAGATTTTCACGCGCCAGTTCATAGAGTATAAAATAGCCCTCCGGGCCAATT
TCTTTACTATGTTCAGATACTGAACGGATTACCTGCTCAACCGTATCAACCCGCAGATATGTGGCACTTAACTTTTCAGA
TAGTAATTTTGCAACAGTACTCTTCCCACTACCTGGCAATCCACTAAAAATATATAACATAAATTATCCTTTTGATAAGT
AAAGCTAAGCTTTTGTTTCCTTTAGAAAGCGGTTCTGTATTCTGCACACCTGAGAAGGGCTGTACCCCGTTGCATCCGCT
GTTTCCCGGATACTCAATTTCTTAACCTGTCGGTAGTACAGAACTTTCTGGTGTCGTTCCTGATCGGCCTGTTTCCCCCT
GTATTTACCCAGCGTATGGGCCCTTTCTATTCCCTGTTTTTGCCGCTGGCGGCGGCTCAGCCAGTCCTTATGCGACATCG
CAGCCATCAGATCGATAAGCATGTTATTGATCGCGCTTATCACTGCACGGGTGATCGGGTCGGCCTGCGAAGGGTCTTTA
TCTGATAATGCCTGCCATGAGGTGGGGACATCCAAGCTGACAATCCGCAGCTCGTGTTGTTCTATCTGTTTTTTCAGCGT
CATCCAGTCGCTGTTACTCAGCCGGGTCAGTCGGTCTATCTGCTCGACCAGTAAAATATCATTGTGGTGACTGTCCATCA
GTAAGCGTCCCAGTTCCGGGCGATCAAGTTTTGTACCGCTGATGTTCTCCCGGTAGTAACTGGCGATTTTATGCCCCCGT
TCCTGGACGAACTGCTCCAGCATCTCTTTTGCTCGACCAGCGAACTGATCTTCCGCCGATGCCCTTAAATAAGCTCTGAT
GAACATTTTTTTACCATGTTATCGCATTTAGGTTATTGCATTTATTCTATCGCATATAGGTTATGTCATTCAGCGTGTAC
CGTCACGTTTTGGTTATGCCGTCAGGGTGTACCCTTATGCGATAAGCATTTTTGTTAAAAATTCCGCATCAAATAATTTA
TGAGGGAAATTATATGGCAAGGAGGCAGGTTCTTTCTCTGTCGGAAAGAGAATCATTACTGGCATTACCGGACGATGAGT
TAACGCTGACCCGAATGGCCTATTTCAGTGAACATGATCTGGCGCTTATCAGTGCTCACCGTAAACCTGCCAGCCGTTTT
GGTTTTGCCGTTCTTCTCTGTTATCTGAAAAACATCGGGTTTGCCCCGGATAAAAAATCGTCCCCACCCGCAGAATTGCT
CAGAATCATCGGCGTCAGACTTAAACTTTCAGCAGAACTCTGGCAGGAATATATTTCTGGCCGTGATACAACCCGTCGCG
AACACCTGGGGGAACTGTATCGGTATCTGGAACTGAAGGCCTTTAATGGAGCTCTTCAGAAAGCATGCATCCAGCATCTG
CTCCCTCTGTCTACCAGGACCGATCGGGGCCTACTTATCGCCGAAGAATTACTGAAGCATCTGCATCAACAGCGAATTAT
TGTTCCCGGTATTGATGTTGTGGAACGTACCTGCGCTGAAGCAATGACACTGGGTGATAAAGCGGTTTATACCACGTTGA
ATGCGCATCTTGGTATCACGCATAAATCAGCGCTTGATGCGCTACTGGTGACAACTGAAAAACAAATCTCCCGTTTGACG
TGGTTGCTTCAGCCTCCGGGAAAGATTAATGGAAAGAATGTACTGCAACATATAGATCGCCTTAACGCCATTGAAGCTCT
GGCGCTACCGGAAGGTGTGGAGAGAACCGTTCACCAGAATCGGTTGCTGAAACTCGCGCGTGAAGGCCGCAAAATGAGCA
GCCGCGATCTGGCTGATTTTGCCTCTGCACGTAGGTATGCAACGATGGTCTGTGTACTGACTGAGGCAAGAGCCACAATC
ATTGATGAAATTATAGAACTGCATGAACGTATACTGAGCAGTATGTTTAGCCAGGCAAAGCGTCAGCAGGCCGAACGCCT
TCAGAAAACTGGCAAGCTGATACAGCAGAAATTACGTCAGTATGTTTCCGTTGGGCAGGCTATCCTGGATGCACGCAACG
CAGGTGAAGATCCGCTGTCTGCTGTTGAACGGATATTACCGTGGGAAGATTTTGCCGCCAGCCTGGAGGAAACCCGGCTT
CTTGCACGCAAGGATAATTTCGAACCGCTTCATCTTATTACCGAAAAATTCAGCACGCTGCGCAAATATTCTTCCCGATT
GTTATCGGCCCTGCAACTGAGGGCTACTCCGGCCGCCTTACCGCTCAATGATGCCCTTGATACTATCCGCGAGATGTACC
GTAAACAGCTAAGAAAGGTTCCCTCATCGGCACCGCTCGATTTTATTCCTGAAAGCTGGAAAAAGATGGTAATCACCCCT
TCAGGTATTGACCGACAATACTATGAAATTTGCGCAATGAACGAGCTGAAGGGGGCGCTGCGGGCTGGTGATATCTGGGT
CCGGGGCTCCCGGCGCTACAAAAATTTTGATGACTACCTTATGCCGCGCGGCGATTTCGAAAAATTGTTAAATAATAATA
AGTTAAATATACCTGTCGAAAGCGAATGCGGTGCTTACCTTAAGACCAGGCTGACGCTGCTGGCTTCCCGGCTGGAGGAA
GTTAATGCCATGGCCGTCACCGGGGATCTTCCTGATGTGGATATTTCAGATAAAGGTGTAAAGATCACCCCGCTGGATAA
CAGCGTTCCTTCCACAATCTCCCCCCTGGCTGACTTGATTTACAACATGTTGCCGCACCCAAAAATTACAGAAATACTGG
ATGAAGTTGAACGATGGACTGCCTTCACACGACATTTTACCCATCTGAAGAACCCGCTTACTCGCCCGCAGGATAACCGT
TTGCTGCTCACCACCATCCTGGCGGACGGCATTAATCTGGGGCTAACCAAAATGGCCGAGTCTTGTCCGGGAACCACACG
GGCTTCGCTGGAAAACATGCAGGCGTGGTATATCCGCGATGATACCTACGCTGCTGCACTGGCTGAGCTGGTTAATGCCC
AGAAGTCGCGTCCGCTGGCGGCATTATGGGGAGACGGTTCAACCTCATCTTCTGACGGCCAGAATTTCCGGGTTGGCAGC
CATGGCCGCTATGCGGGTCAGGTAAACCTCAAGTACGGGCAGGAACCGGGGGTACAGTTTTATACGCACATTTCTGACCA
ATACAGTCCGTTTTACACCAAAGTGATCAGTCGTGTTCGTGACTCCACCCACGTACTTGATGGTCTGCTGTATCACGAAA
GCGATCTTGAAATCACGGAGCATTACACTGATACGGCAGGTTTCACGGAGCATGTTTTTGCGCTGATGCATCTGCTTGGG
TTCGCTTTTGCGCCAAGGATCCGGGATCTTCACGACAAACGGTTGTTTATTCAGGGGAAGGCTGATAGATACCCTGCTTT
ACAGTCAATTATTTCTACAACACCACTGAACATCAAGGAGATTGAAACCCACTGGAATGAAATTCTGAGGCTGGCGACCT
CAATAAAGCAGGGAACAGTGACCGCCTCTCTGATGCTGAAAAAGCTGGCCAGTTATCCAAAACAGAATGGGCTTGCTAAA
GCGCTGAGGGAAATCGGCCGCATTGAGCGAACACTGTTTATGCTGGACTGGTTCCGCGATCCTGCACTGCGTCGCAGGGT
TCAGGCAGGTCTGAACAAAGGAGAAGCCCGGAATGCGCTTGCCAGAGCCGTCTTTATGCATCGTCTTGGCGAAATAAGGG
ATCGAGGCCTGGAAAACCAGAGTTACCGCGCCAGTGGACTTACGCTAATTACCGCCGCGATCACATTGTGGAATACCGTA
TATATAGAAAACGCCATTAGCCTGCTGAAAAGGAAGGGCCTGCATATCAATGAGCAATTGCTGTCACACTTGTCTCCGCT
GGGCTGGGAACACATAAATCTGACGGGAGACTATATCTGGCGAAACAATAAAAAACTGGCAGAAGGGAAGTATCGACCTT
TGCGGCCAGTTGATGTCAGTCAGTACAAAAAACAACCTTAACGTACAATATTTCCCGTTTCCCAAACGGAGCCCGACAAT
GACGTGACGTCAAGCCCCT
>k127_237302
TGTACAGTATGCAGGACTGCGGGAAGCGTAAAGTCGACTGCGCGCAGCGTGCACTCAATGCACGTAACCCGGACTGCGTA
GTCGATGCACGGCCGCAGGCACTGAGTGCCAGCATGATGGCCGACGCCCTGGAGGGTATCGGTCTGGCGATCGATGCCGC
CGATAATTTTGCCGTCACTTATCTGCTTTCCGATGCCTGTCTGCCACGCCATATTCCGCTGGTCAGCGCCTCGGTACTCG
GGCGTCAGGGCTATGTTGGTGGCTTCTGTGGCACTGCCCCGAGTTATCGTGCCCTGTTTCCGCAACTGCCGGGTAGCGCG
GCGAACTGCAACACGGCAGGTGTCATGGGCCCGGCGGTAGCCACCCTGGGTGCCATGCAGGCGCAGATGGCCCTCAGTAT
TCTGCTCGGGCTGACGCCCTCACCGCTGGGCTGTCTGGTCAATTGCGATTTTACCGCGTGGCATTTCCGATCGTTCCGCT
TTGACGGTGCTGAAGAGCCGGACCAGGCCGCAGTGCCGTTTATCGACCGCCACCAGCTGAACAGTGAAGACTGTATTGTT
GAACTGCGCAGCCGTGAGGAAGCCCCCGACAGCGTGGCGACTTACGTTCATCGGGTGCTGCCTGAAGAGATCAACAACTG
GCAACCTCCTGCGGGCTGCCGCATCGTCCTGGTGTGCGCCAGCGGGATCCGCGCGGCAAAAGCGGCAATCGCCCTGGAAC
AGCGGGGCATCACTCAGCTGGCGATAATGGCGGCAAACCGATAGAAAAATAAAAGACACCCTGAGAAAGGTAAGGGATGA
CAGCTTTAATTGTTATGTTATAACATATCAATTAATACGAGTGGCCCTGTGACTGCCCGCCGGGAACACGCTGTCAACGC
CTGAGAGGATGTCATCATGCAAGAAAAATACGCTTTACCCGCGAACGATACTCGCCTGCCCGTTACCGTTTTATCAGGTT
TTCTCGGGGCCGGGAAAACGACACTGCTTAACCATATCCTTAACAATCGTGAAGGGCGCCGCGTGGCGGTGATCGTCAAC
GATATGTCGGAAGTGAATATTGATGCGTCACTGGTGCGTGACGGGGGCGCTGAGCTGTCACGCACCGATGAGAAACTGGT
AGAGATGAGCAACGGTTGCATCTGCTGCACGCTGCGCGAAGACCTGCTGCTGGAAGTGAATCGTCTGGCACGCGAAGGGC
GCTTCGACCAGTTGGTGATTGAATCGACCGGCATTTCAGAACCTCTGCCAGTCGCGGAAACCTTTACGTTCGAAGATGAA
ACCGGGGAGAGCCTGTCCGCCGTGGCACGCCTGGATACCATGGTGACCGTTGTCGATGGCTACAATTTCCTGCACGACTA
TGAATCCCGTGACAGCATCCGTTCACGCGGAGAGTCGCTGGGTGATGGCGATGAACGCTCGGTCGTCGATCTGCTGATCG
AGCAGATTGAATTCTGCGACGTGCTGATACTGAACAAAATCGATCTCATCACCCCCGATCAGCGCACACGGTTATTTGCC
ATCCTGCGCAGCCTCAACCCCCGCGCACGCATTGAATGTGCCCGTTTTGGTGAAGTTCCGCTGGACCGGGTACTGAGTAC
CGGTCTGTTTGACTTTGACGAGGCGGCACAGGCTCCGGGCTGGATGCAGGAGTTACGCGGCACCCATGTCCCGGAAACCG
AAGAGTACGGTATCAGCAACTTTGTCTGGCGCGCCCGTCGCCCGTTTCACCCCGAGCGTTTCTGGGCATTATTTTCCGCA
ACACTGCCCGGCGTCGTGCGTTCGAAAGGCTATTTCTGGCTGGCATCACGGCCTGGTTATGCCGGCAACTGGTCGCAGGC
TGGGGGCGTGGCACGTCAGGGGATGGCGGGCAGCTGGTGGGTCAGCGTGCCACGCGAACGCTGGCCGCAGGATGAGGCGT
CCCTGCTGGACATTATGCACCACTGGCAGGAAGGCATCGGGGATGCCCGACAGGAACTGGTATTTATCGGCATAGAGATG
GATGAAGCCAGGCTGCGCCAGCAGCTGGACAACGCGCTGCTGACGGAGAGTGAGATGGCGGCTGGCCCGCAGAGCTGGGC
CAGATTGCACGACCCGGTTCCCGCCTGGTTTAACTGATCACCCCTGCCAGGGACGGCAGGTACCCGGTTAATTATTGCAT
CTGGCGTTGACGCTCAGTATGGTGTGCGCAATTTCTTCAGACTCGCCGGACACCACGATGACCTCTCATACCCCAAAAGA
TCCTTTGCATGGCCTGACGCTGGAAGCCCTGTTAACTGCGCTGCAAGCGCGTTATGGCTGGGAGGAACTGGCGAAGCGCG
TCAATATCAACTGTTTCAAAAGCGATCCGAGCATTAAATCCAGCCTGAAATTCCTGCGCCGCACCCCATGGGCGCGTAAA
GAAGTCGAAGAGTTGTACATTGCTTCACTGGATGAGGTGGAAGAAGCCCCGGCAGACAGCCCCTGGGGCAACTGGCAGGG
GAA
>k127_75838
AGGCCATCGCCACGCTGAATGTTCGCCTGAAACGAATGCAGGAACCGCTGTGGAATATTGTGCCGCCGTCCCGGCAAACG
ATGAACGGTTCACGCCGCCGGTGGTTGCATCTTAAAAACGAAGGCGCTTCTGCCGGTAACGTACCTGTCGGGCGTCGGTT
CAGGCGCGCCCGTTTTACACAGATCAGTGAATATCACGTTGATCTCGATAAACACCGTTGCGTACTCTGCGGCGCCTGTA
GCCGTGTCTGTCCCGAACAAGCCATCCGCCTGGATAATCTGGCATTAACGCTGGATCCTGTGAAATGTACCGGTTGTGGC
AACTGCGAGGCGGTGTGCTTTGATGGCGCTATCTCCGTATCCGCGCGTGAAAACAGTGAAAGTACGTTAACCGTTTCCAG
GCTTGAACAAGCACAATGCCGGGTGTGTGGCTGCATATTTCCCGCCTGGTCTGCGCAGGATAATGAATGTGCGGTATGCC
GCCGCCATGCTTTTGGAATGCGTGAGGCCTGAAATGAACATCCCGGCGGGACTGCGTTACACTACAGAGATAATTTTTGG
CTCAAATTTTATGCTTTCTGCCGAAAAAGAGCCTGTTTTCGGGTCAGAGAACTCTGTTTACACGGCGAAGAAGCGTCAGG
TTTTGCCTGAAACGGCGCAAACCTATATTCTATCGGCCAATTTACTGAGACAGTTGCAATGAGGTCTATATGATTATCAA
ACCACGCATCCGTGGCTTTATCTGTGTTACTGCCCATCCGGAAGGTTGCAAGGCGAACGTTAAAGAACAAATCGACTACG
TTACCGCGCAAGGCAAAATCGAAGGCGGTCCGAAAAAAGTCCTGGTGATCGGCGCTTCTACCGGTTACGGCCTCGCTGCC
CGCATCTCAGCTGCTTTCGGTTCTGACGCAGCAACGCTGGGTATCTTCTTCGAACGTCCGGGCGATGAATCCAAAACCGC
CACTGCGGGCTGGTATAACTCAGCCGCATTCGAAGAATTTGCGGATGCCAAAGGTCTGTACGCAAAAAGCATCAACGGCG
ATGCGTTCTCTGACGAAGTGAAGCAAAAGACCATTGAGCTGATCAAACAAGATTTAGGTCAGGTTGATCTGGTGGTTTAC
AGCCTGGCTGCGCCACGTCGCACCCATCCTAAAACCGGTGAAGTGTTCAACTCCACCCTGAAACCAATCGGTAAGCAAGT
CACTATTCGCGGCATCAACACCGACAAAGAAACCATCAACGAAACCACACTGGAACCGGCAACGCCTGAAGAAATCGCGG
GCACCGTGGCAGTGATGGGTGGCGAAGACTGGCAGATGTGGATCGACGATCTGAAGGCTGCCGGTGTGCTGGCTGAAGGC
GCGAAAACTACCGCATTCACCTATCTGGGTGAAGAAGTGACGCAGGACATTTACTGGAACGGTTCTATCGGTGAAGCCAA
GAAGGATCTGGACAAACGTGTTCTGGATATCCGTAGCACACTGGCAGAGCAGGGCGGCGACGCACGCGTTTCCGTACTGA
AAGCCGTTGTGACGCAGGCGAGTTCTGCTATTCCTGTGATGCCACTTTACCTGTCACTGCTGTTCAAAGTGATGAAAGAG
AAGGGCACTCACGAAGGTTGTATCGAGCAGGTTTACGGTCTGTACAAAGACAGCCTGTATGGCGCTGAGCCGCTGGTCGA
CAACGAAGGCCGTCTGCGCGCTGACCTGAAAGAGATCGCGCCAGAAGTGCAGGCTGAAGTGGGTAAACTGTGGAATGAAG
TCACCAACGATAACATCGCGGAACTGACTGATTTTGCAGGCTACAAAAGCGAATTTATGCGTCTGTTCGGCTTTGGCCTG
AACGGTGTTGATTATGCTGCCGACACCAATCCTGACGTGAAAATCAAACATCTGATCCAGATGTAATCTGATTTAGCGTA
CAGAGATTATGCGAACCCGCATCTGCCGAAAGGTGGGTGTGGGTTTTTTAATGTTTGGTAGATTTCAAAAAGCCACTTTG
AAAGCGGCTTTTATAATCAGATAGCTAAACTCAACCGTATTTTTTGGCGAAGTTTTCATCTGAATCGCACAGATAAATAA
TGAATTCAATGAATGCAATTATTGAAGGAATAAACGTCCAGCAGAAGATGAGGTATAAGAACCCTTGCCCGATTTTACCC
AGATAGAACTTATGAACACCAAAACCACCCAGGAAGAAAGCTAACAACGCTGCAGCAACCCTGCTTTTAGTCCCCTGAGG
ATTAATACTTTGAGTGGCGCCACAATGAGGGCATGATTTAGCCGACTCGTGGATCTCCTTTCCGCATCCTCTACAAAAAA
CCATAGATCCCATTTCTATTTCCTTACATGTTATTATTCGGACTAATCTTACCCGTAATTACCATTAAGAAAAAGAGAAT
GATGATGCTCCAGGCTGATGGGGCGGCGCTCCACCCGTGTACCGCGCGGCCAGTGAATGGTCTTCAATATGCTTTCTCAT
CAATAAATAACGCCGCAAACCCTAAAGCCTGCGGCGTTCTTATTTCATGACACTCTGCTCTGCACATCAGCCATAGGCCA
CTTTGTGATTGATATGGTAAAAGGTCGCGGTGGCAGCCATAACGTGTTGCTGCTCTTTACCCGGTTTGTGCGATTCCACA
TGGGTAATGTGGTAGCCGACAGCGCCTGCATCCAGTGCTTTTTTAACAAATGCATTGTTGAGTTCTTCCATGGAGGTGGC
CCAGGACACCGTGCTCACGCCGACAGCTTGCAGCGAGGCGATCTCGCGATGTGATAACCCTGAGCGGACCAAAACAGGCT
TAACCGCTTTGGGTGAGAATATGGATAAGACATCATTCACTAAGCCTTTCATGGATTTACTCCTCATCAGGTCATTTTTC
TAAATCGGATATTAAGCCGCACCGTTAATCGATCGTTGTGATGACGCATCTGAGATATTTAACGGGCGTGAGGTTAATAA
ATACCTTTTCATGTAATGACCTTTAGCTTTAATTGCTAATTCTTTGTTAAGCAACCTCCCGCCACAATTAACACGAAAGT
AACAGAGGATATTTTCACCTGGTTACAGGTCATGTATTTTTGAAATGAGTGCAAGAAGGGGCACATTTCGTGTCCTGCCT
GCAGTATGAGCATTTCACCTTTCGTCCACGGTCCGGAGAGTGCGCTGGATAGCGTCGAAGGATTCAGACCCACGGCGCGG
GAAGCGGCGGCCAGCATTGCGCTAGCGCCAGACCGGTGTCCTCTTGTTATGTCCATTCCAAAACACGTTAAAAAATGCCT
TCTGCTCCACTAATTGCGAGTCACTTCACATCATCCCTTTCACGAACTATATATAAAACACCGTGCCAAATAAAAAGAAA
CATTGTTTCATAAAAACAAATTTCGAATGACGTCTGAGCAAGGATGAATGAGGAATGTTGAAAAAATGTAACGATAAAGT
TTCTTATAAAAAGGCCGCAACTTTCAATCAATATAAATTCAATGAAAGAGGGGAAGATGGAAATATTTCTGAGTTTGGTT
AAAACACCGGCTGTTATCATTGCGATTATCGCATTTCTGGGATTGGTTTTTCAAAAAGCATCGGTATCAAGAATCATCAC
CGGAACGGCACTTTCTTTTATCGGATTTACCATGATAAAGGTCGGTGGCTCAATCTTAATGAAAGTGTTAACGGCTTTTA
GCACCTTGTTTTCTAACGCCTTTAACATTGTTGGTGTGGTGCCGAGTAATGAAGCCATCATGGCAGCAACCATCGATCAG
ATTGGTTCAACGGCAGCGATAATTCTGTTGTTCTCTATGGTGATTAATATTCTTCTGGCCCGCTTTACGCGTCTGAAATT
TATCTATCTCTCGCTGCATCTTGTCCTGTTTATGTCCTTTGCATTAACAGCAGTGCTGATGCAACTGGGTTATAGCTATT
ATCCCATTATTATCATCTCGTCGATTTTCATCGGTCTTTATATGGCCGCTTCTCCGTTTTTCCTGAACAGATTTAGCCGT
GAAATCATCGGTTCTGACGAATATGCCATTTCTCACGCAGCCATTTCTTCATATATCATCGGTTCATATATGGGAAAATG
GTTCGGTAATAAAAAGACCGATACAGAACATCTCAAAATCAGTAACAAGTTTGATTTCCTGCGTGAACCCAATATCGCCA
CGCTTTTAACGATGCTGGTTCTTCTGCTGATATCCTGTGTATTCGCTACGCAACCGCAGATCAAAACGGCGATGACGCTT
GTGTATGGCGCCGGTGCGGCAGATAAAAATACGATTATTTTTATTCTTGAGCAGTCGGCTGTGTTTGCTTGCGGTCTGTA
TCTCGCCAAAGCAGGCGTCAACTTATTTACGGCGGAAATCGTACCGGCGTTTAAAGGATTCTCACGAGTTTTCGCACCTG
GCGCGGTCCCGGCGGTGGATGTCATGGTGCTTTTCACTAAAGCGCCAAATGCCACGTTGATTGGTTTTCTGGTGAGCTTC
TCTGTGGAACTGGCCTGTATTCTCATTTTCCCGTTTGTCGGATTGCCCATTATTGTTCCGGGCATTATGGCGAGCTTTAT
TACGGGAGGTGCGGCGGCCATCTTCGGTAACGCCACCGGCGGGTTCCGTGGCGCGATTATTGCCAGTGGTATCAACGGAC
TGCTGTTATGTGTGTTACCTGCACTGACGTTGCCATTATTCTCACATCTTGGTGCGCAGGGTGTCACATTTGCTGACCCT
GATTTCACCCTCTCTTCGCTGATTTTGGACCATCTGATGGGGCTGTTTAAGTAACCACAAAGGCGTCTCGTTATCAGCAG
GCCGTCACGGCGATTGATGCCCGGCCTCACAGACTGGCAAAAAAATAATAATCACAGGATTATAAAATCCTGTGATTAGT
TTAAACCTCCACCGGTTAACGGTTATTTACGGTTGCTCCACACGGTCTGCACGTTACAGAACTCGCGTAAACCGAAGTGT
GAAAGCTCACGACCATAGCCGCTTTTTTTCACGCCACCGAACGCTACGCGCGGGTCTGACGCACTGTAGCCGTTAATAAA
TACGCCGCCGGTTTCCAGCTCGCCAGTCATCTGTTCTGCCCGTGCCAGGTCGGCGGTATAAATCGTCGCGCTCAGACCAA
AATCACTGTCATTCGCCAGTTCGACTGCATGCTCAGCATCGCGTGCAACCGTAATCGCTGCGACCGGGCCAAATAACTCC
TGACGGAATGCGGTCATTTGTGGCGTCACGTTGCTCAGAATAGTGGGGGCATAGAAGTTACCTTCGCCAGCAATTTTCTC
ACCTCCGAGCAACAGCGTTGCGCCTTCTGACAGCGTTTGCTGAACCTGCCTGTCCAGCTCATCGCGCAGGTCGTAGCGTG
CCATCGGGCCGATGTAGGTGTCGTCGTCCTGCGGGTCGCCGATGACCAGTGCCCGCGTGGCGGCCACAAATTTCTCGGTA
AAGGCTTCCAGCACACCTTCTTCAACAATCATACGTTTCGCGGCGGCGCAAACCTGTCCGGTATTCTGATAGCGGCCCGC
GACAGCCGTCTTCACCGCTTCATCGAGGTTGGCGTCATTGAGCACGATAAATGGATCAGAACCGCCCAGCTCCAGCACAC
ATTTCTTCAGTGATTTACCTGCCAGCTCCGCGATAGCACCACCGGCACGCACGCTGCCGGTTACCGTGACGGCAACAATG
CGCGGATCAGCAATCAACCCGGCAACATCTGCATTCCCGACGTTAATTACGCCAAAGGCCCCTGCCGGGAAACCGGCTTT
CAGCGCAGCCTGTTTCACCAGACGGGTCGTGCCCATCACGTTAGGGGCAGGTTTAAGCAGGAACGTATTTCCCGCCAGTA
ACGCAGGTACCGCGCCGCGCAGGATCTGCCAGACCG
>k127_291623
ACGGCCCGACGACGGCGCATGATGCCCTGAAGCCGGAATCAGAGCGGGCGCAGGTCCGGAGCATCTGGGCGATGGGGCAG
CCGGTGGGCAAAACGGCCATCGGGCGAACCTACCTGCGGGAACAGGGCTTAAAAGATAACCCCGTGACGGCGCGGATTAT
TCCGCCGACCAGGAAATATCCGATGCCGCATCTGGCATTACCGGTTTATGACGGCAACGGCAAAACGGCGGGTCTGACGA
TGTTTCCCCTTCAGTCAGACACCGGTCAGATACAGACCGGGCCGGTACGCCAGCTGACGACCGAGGGCGCCCAGGCGGCG
GTGGTGCAAAAAAGCCGTAACGGTGACACGATTGTGGTCAGCGATATGACGCAGGCGCTGGCGGCGGCGCGAGGCAACCC
GGCGGCAGGCGTATTGCTGCTCACCGGCCGGCAGATGCCGTCCGCGCAGCTGCTGAAAGTGGCGGGCGGGGTGACTGACC
GGACTGTCAGGCCGGATGCCACGTTGCTCAGGCTGGTCCAGTCTGAGCTGCAGGAGATCCTGCGGTATCTGCCGGCAGAA
GAAAGGCCGGCGGATGAGTCTGCCCTGCTTCGGCAGGCACTCCGGGCTGTTGAAGAGGCGCGGCCTGCACTGCCAGAACG
CTTGCCGCAGGAGGCTAAAGCTCAGGATGAGTCCGCGTTGTTACGTGATGCCGCACGGGCACTCGTCACTGAAACGCCTC
CGTTGCACGTTATGACAGGGGCATCTGACGGCGCTGAAAAAACAGCGTTGTCGGCTCGTCTGATTGAGCAGGTGGTGCAG
TCGATGCAGCAACAGGTGCCGGTACTGCCAGGAGAGAAACAGCCTGACTACGCCGCACTTATCCGTCAGGCGTCCGGTCT
GCTTGCCCAAAACGAAGCCCTGCAGGGCAACAACGGTGCCGTTCAGGCCGTATTGGCGTCACTGGCTGGTTCCGGGCAGT
TCGCCAGTACGGCTCTGCCGGTTGAAAACGCGCAGGGAAGCCTGATGTCTGCAGAAGCACTCCGCTACGTGCAGGCCGAG
CAGGATAAAGCGCACGGCTCCGCTAAAAACCCGCAAAATGACCTGTCAGAGCGGGCGCTGGCCAGCGCGGCGCGTGAACT
GGAAAAGCAGGGGCAACTAACGCTGCCACCCGAAAGCCGGGGCCGGGAACCGGAGCGGGAAGAAATTACCCACGAAGCCG
TCCGAAATATTCAGAAAGAACGTTAATCCACACCGCGACACATCCTGGCAGCGGCTCAACCTTTTATTCACCGGTGACAC
CGGGATCCTTCTTCGAGAGACATCATCATGGCAAACCGTTTTAACGCGGCGGCGCTTTCGCTCGCCCTGAGTTTTACTTT
CGGTTCAATCCACGCCGGCGCCGCAGAGCCGGAAGAGTTCACACCGGCGCAGCAGTCACGCATCGGCGAGATTGCGGCCG
ACTACCTGGTGGCCCATCCGCAGGTGCTTATCGAGGTAAGCAAAAAGCTGCAGGCACAGCAGGCAGCCATCAAGGCACAG
CTGATGGCACAGTCGGTGTTGAAGGGGCACCGGCTGCTGATGCAGCTTGACGGCGTGCCGGTGAAAGGCCCGCAAAAATC
GAAAGTGATTGTGACCGAGTTTTTTGATTACGAATGTATCGCCTGCAGCATGATGGCGCCGGTGATGGAGCAGGTCATGG
TCAGCAACCCGGATGTGCGGTTTGCTTTTCGTGACTGGACGATTTTTGCCGGGCCTTACCCCGAGTCTACGCTGGCGTCA
CGCCGGGGTCTGGCCATCTGGAAACAGAAGGGGGCTGATGCCTATATGGCCTACCACAACGGGATTTACGGCACCGGCCA
TAACGAAGGGAAACTGACGTCAGACGATATTGAAAAAGTGGCCACGGCAGCGGGCGCAGGAGAAGAAGACGTCGCGAACC
GCGCAGCGGCAGATGCCCTGATCGCGGGTAACAGTGCGCTGGCAGAACTATTGGGATTAACCGGGACGCCGGGGATCATC
GTGATGCCGGCAGAGAACGCGACCGCTGACAACACAACCGTCATTCCGGGCGTCGTGTCCGCTCAGGTGATGCTGCAGGC
CATCGATAATGCGATGAAATAAGGCGAGGTCGTGCAGGCCACCGGGTTTGAGGTGGCTTTGCGCGGTGTCAGGAGAAAAA
CGATGAAGGGTGAAAAAGCACTGTCGATCCACTTTTTTGACCTGCATGGCTTTGTGTTCAGCGATGATGATATCGAGCAT
CAGCGGGTGTGTTTCAGAACCCATCCGGGATTGCACCACGAGGCACTGAAGGTGGCCATTACCTGTCTGACTAAGTGCGT
GCCGGAAAACCTGACCTGGGACGCGTCCTGTGGGGAAGGTTCCTTTTGCCTGCTGACCGCCAGTGTGTCATCAGGAATTT
ACGCATTGCCCTACGGGGAGGAAACAAACTGATGAAGAACAACAGATTGCGGGTGGCCTTACTGGCCATGTTATTGAATG
TGGGCGTTTGCACCGCCAGCGCGGCCCCGTCGGTACAGGTAGGATCCCGACCATGAAAGACAGAGCCATGCAGGCGCTGT
ACTACATGGCACTGGATCCTGCAGCAGAATCGACCAGTGATGCAAACTCTTACGGATTTCGCCTGAATCGTTCAACGACT
GATGCTGAAGAACACATATTCATTTGCTTAGCCCCCAAACGTTCCGCGAAATGGGTATTGGAAGCCGATATAGCAGGATG
TTTCGATAATATCAGCCATGAATGGCTCTTTCAGAACTTCCCTGTCTATAAACGTGCTCTCAATACCTGGCTTAAAGCGG
GAACAGTTTTCAATGGTGAATTTCAGGAAACGACCGCAGGAACGCCTCAGGGTGGAATAATTTCCCCCACGCTGGCAAAT
ATGGCACTGAACGGACTAGAGTTTGAACTGCGCGGGTATCTGAAAAAGGCACTCGGGTCTCGTAACACAATCCTTCATAA
AATCAATGTAGTGCGTTATGCCGATGATTTTATCATCACCGGGAAAACCAGTGAAATACTGAATTCCGTGATCAGACTGT
GAATTGAGCGCTTTCTTCGGGAACGAGGACTAACTCTTTCAGAGGAAAAGACACGTATCACGCACATTGATGATGGTTTT
GATTTTTTGGGGTGGAAATTCCGTAAACATGCCGGAAAGTTGCTCGTTAAACCGAGTGCCGACAATATGAAACGGTTCTA
CCAAAAGATTAGAGAAATCGTCAAAAACAACATGGCGACTGAACAAACATCACTCATACATGCGCTTAATTCTAAGTTGT
GTGGCTGGGAGAAACATCATCAGCATGTTGTTTCAAAGGCCATTTTCTAGCATATGGAGCATCAGATTTTTCAGTTGCTC
TGGCGGTGGGCCAGAAGCCGTCACCCAAACAAAGCGGTAACCCCTGGCTATTGAATCTTCTTCTGATACGAAAATTTTCC
TCAAGTTCTCTAACTCTTTTGCCGATAACTGTAACTTCAATGAAAAAACAAGTTTGTTCCGGCTTCTCTAAAGCATCAAA
CACGTTTTCATTACCAGTTTTGCTTACAAAGTAGACGGAGCTTACATGTAAGGGGGGATAAATATGGAATGCGTAATGCT
GTATGTTTTATCCCCATTCTTGAAGTAACTTAAGACCAAACTTATTTAGGAAAAAAATGAACAAGAAATTAGTTTCTCTA
TCCTTGTTGTTCGCTGCCGCTACTGCCTCCTTTCCGGCTTTCGCAATCACAGGCTCAATTACGAAAACCAGCGCAGCACC
AACGATCGGTATTCTTTCGAATGGAACCGGTCCTGTTGGACTAACGAACTTTTTTATTAACTCATCCGATTTCCCTTCCG
GTACTGCAAGTAAAACAAAAACTCTCACTCTCGTAAGGTACAACATTGCTGCGTACCCATCAGCATCCTCGGACCTTGTT
CAGTTATGTTATTACTTGCCTTTTCAGGCTTCGCCAGCAAAATGCGTGACCGTAAATAGTGGTGCATCTTCAACAACGCC
AGCATTTAATAGCTATGAATTGAAATCGGGTGTAGAGCTTCAAGTTCGGCATACTATTACGGGATCTGCAGGTACGCAGG
CTCAGCCATCTCGTCAGGAAAGTGTCACTGTGGAATACAGTTATTAATTAAAAAGTAATTGTCAATTCTGAAAAACCAGG
CTGGAGGGGAACTTAAAATGAATATTAATACATCAACAAGCACATATAAAAAGTTGCAAAATAACTCGGATGTTACCGTA
AAATCGACTAACCTCCAGCCTTCTCAGACAAACCTCGTAAAGGATACAAGCTTACCGTCTTCAGGACAGTCGACTATCAG
TGGCCAGGGATTAATGATGTCTCGGTTGTTTGGTAATGCCGATGCTAATCCAACAATCCAGACGACACTGACAAAAGACA
CCATGGCCATGCAATCTGTCAACTTTCTGACTAAAGATGACCGTAATATGTTGTCGGATCTATACGCTCAGGCGCAACAA
GAAGGGACAGATCTTAGTTATGTAGATGATCTCGCGAATGATCTGGGTACTTATCGCATGTTCAATCACGTAATGGCTAA
TGCGAATAATGGTGGTACTTATGATAATACGGGCCACCTGCAGACATTTAGTTTTTCAGCGGATGATACTGCCACTGCGA
CCAGAATATTGAACAGTGGAAATATATCCAGCTCAGTCTTAGATCCAGGTTTTGTAAAATATGAACTTGACCCTGGTTAT
TCTTTTGCGCACCGTACAAATTTCGCTTATCTCGAATCGGTAATTAATAACACTGGAAGTAATGAAATATCTACTGAGCA
GGGCCAGACGTCTAAATTCTCCACTTACGTAAGTCAAGGAAAGAATAATTTCGTCGTTAATACTGCCAGTGAAGTTACTC
TGCATACTGAAGAGCCTGACGTCGTCAATGTGGATGGTGTGTTCTCAGTTACTGAAACAGGGATGAAGCACGGTTTTCAG
TTAGTAGGTGGTAAAGTAGTGCAAAAGAATGCTGTATCGATGCCTGATATTCAGTCTCAGAGTGTTCCCTCATTACTTGA
TAATTTTACGAGTAATGAAAAAATAGAAAAAAGTGGTCATGACAGGCCAGCGACATTATTTGATTATCATTTTTCGAAAG
ATGAAGATAAAAAATTCAAAAATATTGATGCCTGATGAATTTCCCTGATCAGCAGTCTCAACATGTAATTTGTTTGTTAG
GAATAACACGCTCTTACCCGGCAGGCACTACGTTGCATACCATATTAAATAATGTCTCGTTATCAGTCCCCGCCGGGCAA
AGTTGCGCAATTGTTGGAACCTCCGGGTCTGGGAAAAGCACGCTTCTAAATATTATTGGGCTTTTGGATAAGCCCACCTC
CGGTCAGGTATTTCTTGCCGGGGAGGATATGTCATTAGTTTCCGAAGATGCACGGGCCAAGGTACGAAACCAGATTATTG
GCTTCGTTTTTCAGGGGTTCAACCTACTACCGCGCCTGAACGCCCTGGATAACGTCGCTTTGCCACTGCTATACAGAGGT
TTCTCCCGAACCATTGCACGACAAAAAGCACAATTACAGCTTGAGCGGGTGGGGTTATCTGAACGACTTTATCATCGCCC
TGCTGATTTATCGGGCGGTCAGCGGCAGCGAGTGGCGATTGCCCGCGCTTTGGTTGGCGAGCCGGAATTGTTACTGGCCG
ATGAACCGACAGGAAATCTTGACCACGATACAGCAGAGGATATTGTTGCATTGCTCTTATCGTTGAACGATAAGTTCGGC
ACAACGCTGCTCATTGTGACACATGACGAGAAGATAGCCGATCGTATGGAGCGCTGTATCAGGGTGCGTGATGGCCGTGT
TGCTGAGGACCGGTATGCGCCTCGATAGTTCAGGCGTAACAGTTCTTCGTGAATTGCACGAAAACTACGGTCCTTCCTGG
ACCTATCTTTTCATCGAACCGCTCGAAAATTTGCGCCTTTTAGGTCGCCGGGCCGTGCTGGCTTTGCTAGGTATTGCCGT
GGGATGTATGGCGGTGGTCGCTTTGCTGAATATCGGTCATAACGCCAGAGTTCAGGCTATGAGCGTTTTTAAGGGAATGG
GCAGCGACTTACTGGTGTGTAGCATTCAACCCCCTCAGGGAAATTATACTAATCCTCCCCCTGCAGTCACCATACTGAAC
GCAACGCTATTGCACCAAACCCTGCCAAACATTGTGTCAGCGGCACCGATTATTTCCATGAATATGGATGTTCGTCTGAA
AGCGCACACGTTAAATATTTCTGTTGTTGGTACCAACGCTGAGTTAGCCAGAGTACTGGATCTGGATCTCAGTATGGGCC
GCTTTGTGAGCAGATATGATGCGCACAATACCTATGCGGTTTTAGGGGCAAAAGTACAAAGCGAATGGAGAAGTGCTGGC
ATCAGTGCAAATGTGGGAGATTGGGTTCAGATAGGTGACTATCTTTTTGAAATAATAGGAGTTTTGAAGAGTAAAGGTTC
TACACCCCTAGTACCTGTCTCTCCGAACGAGGCGATTTTTCTCCCGGTTGAAAGTATGCAGCGCATTGTCCCTAATCCAC
AGATCTCCGCAGTGGTCGCGCGCCACCCTGACAGCCGCACGCTGGATAGCGGGGCTCTACATCTTCAGCAATGGCTGAGT
ACACAATTTCCCGGATTTGACGTTAACGTACAAATACCCCATCAACTTATTGATGGAATGGCTCAGCAGTCACGTATGTT
CTCCTGGCTGCTTTCAGGGCTTGGTGGGATCTCATTACTGGTTGGCGGTATAGGCGTAATGAATGTGATGGTGATGAACA
TATCTGAACGACGCCGTGAGATAGGCGTCCGCATGGCACTCGGTGCTCGCCCCAAAGACATTGCCCGGCTTTTTTTACTC
GAGGCCGTTGTCCTGGCGACGGCAGGGGCATTTGCTGGGGCAACATTGGGTCTGACAGCGTCATGGATATTCGTCCATTA
TTCGGGTTGGCAGAGCTTTACTCTGTCCGCGATCTCTCTTCCATTAGGCATTGGAAGTGCTATCGTCACAGGCCTTTTCT
TCGGATTATCGCCTGCGATAAATGCGTCGCGGATGTCACCCATAAAGGCTCTGCGCGATGAGTAAGTGTCGATTATTAAC
TTTAATCGTGCTTGTCATACCCATTGCATCATATGCATGGAGCGAGGACAGAATACTTCCCTCTCATGCTTCAAGGCTAA
GTCAGCCGACTTCTGGCATAAACGCGATTTCCCTGAATGCTCAGACCATTGATCTTACGTTGAGTGATGCTATCTCTCTG
GGTCTGCGTGATAATCGCTCAATTCGCAGCGTTTATCTTGACAGGATATCTCAAAAGTTTGACCTGCGCGTTGCGCAAGA
CCGGTTTACACCAAAGCTCGTGCTAAGTGCGAGTTATTTGTCTGACAGAAATCAGGATGACCGTTATCGGCAGGGTAATA
TTTCGCCTTCCACAACCTTACTCACTCCCTATGGCACCCGATTCAGCCTAGGGTGGACCGGAAGCCAGACGATAGCCAAA
AATGCGGGCTTTTCCGGTAATGACGGGGCGAACATCACCGTTATTCAGCCACTGCTTCGCGGGGCTGGAAAAGATATCAC
TACCGCCCCCGTTCGGCTTGCCCAACTTAATGAGCAGATAAATCACCTCTCGTTAAAGCTCACCGTCATGCAGACGGTGA
CAAAAATCATTATGTCCTACCGTGAATTGCTCCAGGCCCAGGAACAGGTAAAAATTGCGCAGGAATCACTGGAGCGCTCC
CGGCAATTAGCTGACGTCAATCGGGCGATGATTTCCGCCGGCCGCATGGCAGAATTTGAGATTGTACAAACGCAAGCCGA
TACCGCATCCCAGGAACTGGCATTGGAAGATGCCCGTAACCAGCAGGATACTGCAAGGCTTAGGCTTTTACAGCTTCTGG
CACTGAATCTTGATACCCCGATATTTGCCAGTGAGCCTTTACAAATCAGGCGCATCGACATTAACGCAAGGCAAGCTCTG
ATTGAGGCTGAGAATTCACAACCAGAATGGCTGGCACAACTAATTGCGGGGAAACAAGCAGGAATTAACCTTGCCATAGC
AAACAACAACAGGCTGTGGGACATCTCACTCGTCGGTGGGGCTAACCAGATCCGCGCCCGAAGCGAACAGAATATCTCAT
CCCGCACCTGGGACAACTATGTTGGCGTACAGGTAGAAATACCTGTAGGAGATATGAGTGCACATCAGGAAGAGGTTCAG
GCGCAAGTTAATGTGCGTAAGCAGGCAGTCCAGTTGCAAGACGCCCGGCAGCAACTGGAGCTTGACGTCACTAACGCGGT
CAGAGATATCGGCACTCGTTGGCGTCAATACGAGATTGCTATGCGCATCAGCGATCTCTCAAGACGGAAATTGGAAATTG
AGCGCGAGAAACTCACGGCAGGGCGCTCCAGCAACTTCCAGGTGCTGAGCTTTGAGAATGACCTGCGTAATGCGGACAAT
GCCAGGCTCAACGCGCTTATTAACTATTTAAATGCACAAGCTCAGCTGGATCAAATTCTAGGTACTACCCTGCAAAGTTG
GGATATCTCGCTCAATGACTAAGAAACGCTGGCAAATGGTCTTAGACAGACTTCGGACGCGCACTTCAATCATAATCATA
CTGCTGTTCGTCGTTACCGTGGCTATATGTCTGTCTGTGGTGCAATACGCTGAAAAACCCGCGCATGAACAATTAGTTGA
CTGGGTACGTGTCCAGCAACAGGAAATTGAGCAGCAATTGGGTCTCGTTGGCCGTATACAAGCTGCCAGGCAGCAAACGC
TTTCAGCGCCTTTCGAAGGTGTCATTCATGAGGTTAGGGTCAGGGAAGGTGAGTCAATTAAAACAGGGCAAATACTAGTT
CAGCTTGATCCCGAAATGATCGGGATTCAACTGCGCCAGGCTCAGGCTGAACTGATAAAAGCTCAGAGGGAAGTTCACCA
GCTGGATATCTGGAGCAGCAGCCCTGAAGTTTCCCGTGCCCGTAGATCTGAGCAATCGGCTCGTACCACCTTAATCACAA
CTCAGGCAAATTTACGCGAAACACGGGCCTTATTCACAAGAGGGATCGTTGCACGTATGGAGGTCGATGCGCTTGTTCAG
CAGGAACTCACACAGCAACAGGATTTGCTCAGCGCACAGGATGACTTGCGCGATGTTAAGGAACGGGGTCAGGGAGAGGA
GCGTAAAATCGCAGAAATGGGGCTACTCAACGCTCAGGTACGTTATCAGACGCTGAAAGCCCAAAGTGAAAAACAGACTA
TCAAAGCACCTTTTCCCGGTATTGCGGTACGACCTGACACAACAGACGGCAGTAAGGCTATTTTTGCTCAACCGGGGCTT
CAGGTAAGCCAAGGGACGCCATTGCTGACGGTTATCGGGCTTGATCGCCTTCAGGTTTTGACTCAAGTCAGCGAGTCAGA
CCTTTACCAGTTGCGTGTGGGAATGCCTGTGAAAATTACAGGCGATGGGTTTACTGGCTGCGTTCTCGAAGGACATATTG
CAGCGATTTCCGTACAAAGTAACGCTTCAGATTCATACGGAGGAGGAGCCCGTTATGATGTTGTAGCGGCCATTGATACC
CTTCCATCAGATTCAGCACAGCAGATCCGTTTGGGGATGAGCGCGAGAGTCGTAGTCATCCTTTACAGAAATGAAAAAGC
TATAGTTGTGCCTCCTCAGGCGATTCACGGAGAGGGGGACATAGCCTGGGTATGGTATCGAAAGACTCTAGATACTGAGA
CAATTAAGCAACACGTTAAGATAGGAAATACAGTTTCACAGGGGGTTGAGATACTTGGAATACAGGCGGGTTATGTGATG
ATTCCGTGACTGCGGCCGTCTCAAAGAAAGTAATCAATACCCCCCTCGTTTATGTTGCCCACCTGAAGGCAAAAGCTCAG
TTGTATAACTTCATTTTTTTAAGCCACCCCAACTGGTTTTGACCCCATATACCCATTACCTAGTGTTTTCCGCCGGCGCG
GTGATAGCCTATACAACGAGCTAAATTATCCAAACTCGCTGTGCCATCCACCTGTAAAAATACCCAGACTGAGCGAGTCC
GCATGGCCAATTCAAGGGGTATTTCCCAAGTTACACCCACTTCAAGCCCAAAACACAGAACTATAATGAACCTAAGAAAC
ATAATTATAGTTACAACATTCAATTTTTTGTAAACATTGCACATGCCGGCACCGAGTTACCGGCGTTCAGTCCGGAATAG
GAGCAGACCATAGGTAAAATCGCAGCCGCCTATCAGGGCTCCGTTTGGGAAACGGAGCCCTGATAGGCGAACGTTACCTC
TTTTCGCATTTTCGCCTTATCCCGCGCCAACGGGAGTGAAATGCTTTTTATGCTGCTGATTTAATGAATCTATAGTAGGC
TTTCCCAAACGATATATTCAGATCCTTGGGGAGGCCAAAAATGTCACAATCCACAAATGTAGCTTCTTCCTCATCGAAAA
ATAAACGCCCTTACAGGAAAGGCAATCCATTGTCGCCGTCAGAAAGACAGCAGGCTCTGGTTGCTCGTAGAAAAGACACC
CATAAAGAGATCCGTGTGTACGTGCAGAGTGCGCTGAAAGAAGACTTTCAACGCTTATGCGAAGCAGAAGGTCTTACGCA
AACAGAGATGCTCGAAGTATTAATCAAAGCCGCGAGCAGCCGGTTAGCTGAAGACGTTACGGAATAACTTTCTTGAGTGT
TTTGGGATCCGGTGTTAGATTGCTGATCAGTTAGAGAATTTTGGTGAGCCACGCCGTAAGGTGGCAGGGAATGGGTACTG
TGTAGAAGGTTTTACAGGCCCAGAAAAGCAAAAACCCCGAATATCTTCTTCACTTTGGCGGGCGAGGAAAGATAATCGGG
GCTCACTAACACTGTATAGAGTTGTTGCTCTATGCAGGGAGTATAGATTTATGCCTTTTAAAGGTCAACTCCTCCGGCGC
AACATAAGCGTTGGGAGCCGTGTCTGAACAACAGTTTCCGTTCTCACCGTTAGCAAACAGTGTTTCTGCCTGTGTTTATC
GTCCTTCGCGCCGGGGTGAAGCTAACCGTCTGCGCAAAGGGCAGTCGAAGACGCACCGCAACAACCAGCCGGTCTACACG
GGCAAAACGCCGCGCGGCATGGCTGCAAAAGTGGTGGCCTGCTTCCGTCAGCATGACTGGCGTCGAAATGCCGATTTGAT
CGCGCTTCGTCGTACTGGTTACACGCCTTACTCTCGTGCTTCTGACCCTTCCTTTACCCCTAAACCTATGCGTATTACCC
CACGCTCTGAGAGCCGTGAGGCGCTGACCTGTCTCTCTTTGGTTCTGGCCGCAAATTGTGACTACAACCCGGACAGCGAT
TACCTTTTCGAAATGATGCTGCCGGTGGAAGAGATTGCCCGCCGCATGAATGCGCTGCACGTTTATGAGAATGGTCGTAA
AGCCTATGACGTTCTGCTCCATGCCCTGCGGGTGATGGAGCAACTGGACTACGTGGTGATACACCGTGACCGCGAAGCCG
ATTCTGGCCAGAACAAGCCCATGCGAATTTTTCTCACCGACAAATGCTTTACTTCACGGGGCATCGCCGTTGAAAGCATC
CGGGAGTGGTTGCATAAATATCGCCAGTGGGCGGTAGCCAGCGGACTGGCGGAGTCGATGCAGCAGAAATATCAGCGTCA
CCTGCTCAAAATGGCGCGTTTGGGCATCAATATTGACCGCCACCATTCACTTAAAAACCGTCTGAGACAGATAAAACGCT
GGGTTGTCAGCCCGGAGCTGCGCGATGAAAAAGCGCGAACTGAGGCCGATATTGGCGCCGTTCTTGACGAACAGGCGCGT
AAAGTGCGGCAGCTGCGTCCAAAAAATAGCACGGCCACGCATGAGAATGCCTGGCGGCGTTTTACGGCCAGTGGTCTGCT
CACCACGGTTGCGCAGATGTCGCTGGAAAGTGCCCTCAAAGCCGAGTTCCCGACGCTGCTGTCCACGGATGCTGAGACGT
TTTATGAGCGGCTCCTGGAGCGCGCCGGCGTTCCACTGTCTTAACCACATTCCTCTCTAAACCTTTCCCCTTCCTGCGAT
TTTGCGGGCCTGATGCTGGCATTTTTTCCGTTCGCGGATGCCTGGCAGGCTTCCCCACGTCTGTTGTCCGCCAAAATGTG
CACCGGTGACGGTCGGGGCATGCTCACGATACGGCGCTGGCCAACGTCTGATTAAGAAATAATCGTTTAAATTCGAAGAG
ATAATTCCCCCGGTCGAGGCATCCCATTAACTTCGAAAATCCTTCTTCAGATATGAGTAATTTCGAACGTTACTTCTGAA
CAAAACAAGCTTTCTAAAGAAAGAGTACTCCTGAGCCAGCCACGGCATGGCATCTGGAGTAGCTCCCTTCGCTATGCTCA
GGGCAACCACACCTTATCAACGGCATCATTTGGCAGGGCAAAAAAAGAAGTAGCTCCCCGGACAAGCCGGGGCATAACAC
TCATCATATTAGTTACAACATTCAATAAACTTCAACCACGTCAACCCCCAGCACCGAGCACAAACGCACCCCCTCCGCCC
ACCTGAAAAGCCGCCCCGCCCCGGGCCAAAGGCCCGGAACAGAGTGGCTTTAAAAGTGAATGTTGTAACTACTGCGGTAG
TGTCGCTTTGAGAGGTTTCGCTTTGGTTTTGGGGAACACGCTCGTAAGCGCCAAAGGCGCTAACGCGGAGATACGCCCTG
GCTTCGCCAGGACCACTCCGACCGCGTACCTTGACGTTTCGTTGCTGTGAGCAGCAATGGTCTGGCAGGGCGAGGGACGG
GCATCGGTGTTACCTATAAAACCAGGGCGGCTGCGCCGCGTCACGGCGACCCTTAGCTGATGGTGTCACAGGCAACAATC
ATTGTCGCCTTCATGCACTTACGTGCATAAAAAATACAACCCATCGCATTCAAGGAATTTGTTACGCGGCCGTTCACCGT
TTCCCTAATGAACCTCTTCAACTTGGTACCCTTGTACATCAAGACTCTCCGAAAACAATCTTAGGGTTCCTTGCGATACA
GCCAGTAACCAAACGTTGCAACAGATCTCATTATTCCGCTCGCATCACAAACACGCTGTTAGGGTCTATCGAAATATCAA
CGTCCTCGCCGCGCGACGGCGGGGAGGATAGTGGCGTGTTAAACATGTCAATAGTGATTGTCTCATTGCCAACGAGCAGG
CGAACCCGAATTACGGAACCATAAAAGCCAACCCCCGTAACCTTGCCTCTCAGTATGGCATCTCCCTTGTGGACGCCAAA
GCGTATTGCTTCAGGCCGGACTGCCAATGAGATATGGTCGCCCCGCGCTAAACCCTGCGGAAGTTCCAGATTTTTGAGAG
TTGCGGTTGCGACCTCCACTGCCCCGCTCGCAGGGTCCAATAGTGTTGCATTGAGGACAGAAAGCGTTCCAACGAACGAT
GCGACGAAACGAGTGGCCGGACGATTGTAAATTTCAAGTGGTGTGCCAAATTGCTCAACTCTTCCGCTGTTCATGACAGC
AACCCGGTCAGACATCGACAATGCCTCTTCCTGGTCGTGAGTCACAAAAAGCGTGGTGATGCCAAGTTCAGTTTGGATGT
CTCGAATCTGTTCACGCAAAGAAAGACGAATCTTTGCATCAAGTGCCGAGAGCGGTTCATCAAGCAATAGCATCGCTGGT
TTTGTTGCCAACGCTCGTGCCAAAGCCACGCGCTGTTGCTGGCCGCCCGAAAGCTCATAAGGAAAGCGCCGCTCGAACCC
TGTCAGACCGACGAGTTCCAACATTTCAGCAACGCGCCTTTGAATGTCTCGATCTGCCATGGCCGCGATTTTTAGACCAA
AGCCGACGTTGGCGGCAACCGACATATTCGGAAACAACGCGTAAGATTGGAATACCATTCCAAGGTTGCGTTGATCTGGG
CGCAACCTGGAAACATCTCTCCCATCAATCAGAATTTGGCCAGTTGTCGGATGCTCAAATCCTGCAATCATACGCAATAC
CGTAGTCTTTCCGCAGCCTGATGGGCCTAGAACCGAAATGAATTCGCCTTTTCGTACTTCAAGATCTAGATTGCGAACGA
CTTCATGCTCCCCGAACCGTTTGATGACCCCGGAAAGGTGAAGGGCGGTATTTGTTTTAGCGGAGGACGCGACCAGATTC
ATTTACTCTCTCTTTGCACATTAGGTGAAAAACGCGCCAAAACTTGGACCAGTCCCATTGCGGTCCAGGTAATGAAGAAT
GACAGAATAACCAATGCCGCCGGTTCATAGGCCTTTGCGACCCCAACTCTCTGGATATAGGGGCCAAAGGCAGGCCTCGT
GAGAAGACTCGCCATCACGAACTCACTGATTACAACGGCGAAAGTTAGGAACGCACCAGACAACACTGAAACCAGTATAT
TTGGTAGAATTATGCGGGCAATAATAGTGATTGGTCTGGCGCCAAGAATTGTTGCAGCCTCAGTGAGAACGCGGGCATTG
ATTGCTTGGAGGCCGGTATCAACAGCTCGATACAGATACGGAAGCGCTAGCGTCACGTAACCACATATCAACAATATATC
GGACCCGCGAGAAGTTCCTGTAAGAGGAAGCAGCGATGAAGAGGAAAACATTCGCACATAGCCAAACACCAATATTATTG
GTGGAACGATCAGCGGCAGCAGCACGATAAACTCGACGGCTGGCCGAAGCCATGGGAGGCGCAGGCGTACCAAATATACG
GTTGGCACGACGAGAATAGTGCCTACGAAGATGGTGCATAAGGCGATGAGCGCCGAATAACTGAAACTCGAAATGAAATC
CGGATCGGCGAACACGTAACGGTAGGCATCGAGACTGTAGCCATCGCGCCTTAGGCTAAGCGAGAACTCTGCTGTACTGA
TCAATGGCATGAGGAAAAAAGCAACACCTAGGGACAGACAGATCCAACGAAGAAGATGCATAGTTTTTATCATCTGAGCC
ACCGTTC
>k127_93457
TGATGCACGGCGGGGGCTGGATAAACTTAAGCTGCGCGGTTTCCGCATAGCGTTGGATGATTTTGGTTCCGGCTACAGCA
ATATCAATACGCTGTGCCGTATTCCGGTGGATGTGATAAAGCTGGACCGATCGCTGATCCAGAAGCTTTCTCACGACCCG
GCCAGCGAAGTTATCGCCCGCCATGTCATCACCATGCTGAAAGAGCTGCACTATGTGGTACTGGCCGAAGGGGTGGAAGA
TCAGCAAACCCTGGCCTCATTGCAGCGTTTAGGCTGTGATGAGATCCAGGGGTTTTATTATTCACGCCCTCTGGCACCGG
AAGGTCTTGAGCACTGGCTCAGCAGCCACTACCCGGCGGCCGAAGACAATCAGGACTCAATCCAGACCGTCTGAGTATTG
GTAAACTCACGCAGGCCGAAGTGTGACAGCTCACGGCCAAACCCGCTTTTCTTCACGCCACCGATCGGCACACGCGGATC
GGAGAAGCTCGGGGAGTTAATAAACATCCCCCCCGTTTCAATCTGCGACGCCAGCTGTTGTGCCCTGGCAAGATCGCGGC
TCCACAGGCTGCCGCCCAGGCCGAACTCAGAATCATTGGCCATCTCAACGGCATGCGCAGCATCGTCTGCCACAATCAGC
GAGGCCACCGGCCCGAACAGTTCCTGATCAAAGCTGGTCATGCCGGGTTTGACATCACTGAGAACCGTTGGCGCATACCA
GTTCCCTTCTCCCGGTAGCGCGTGGCCGCCCAGCAGCAGCGTGGCGCCCTCTTTCAACGTTGCCTGCACCTGCGCATCCA
GTTCATCACGCAGATCGAAGCGTGCCATCGGGCCAATCCAGGTCCCTGACTCACGCGGATCGCCAACTTTCATCGCTTTG
ACGGCACTGACAAATTTCTCGCTGAACTGTTCAAACACCGCCGCCTCCACAATAATGCGTTTTGCCGCGATACAGATCTG
TCCGTTGTTCATAAAACGCCCGGCGATAGCGCCCTTCACGGCCGCATCGATATCTGCATCGGCCAGCACGATAAAAGCAT
CGGACCCGCCCAGCTCCAGAACGCATTTCTTAATCGCGGCCCCGGAGAGCGCGGCGATGGCCGCACCGGCACGCACGCTG
CCCGTTACCGTCACGGCGGCAATACGTTTATCGCCGATCGCCTGTGCCACACCGTCATTGTCAGCATTCACGACAGCAAA
TAAGTTCTGCGGCACACCGGCATTCGTCAGAATATCCCGCAATAACAGCGCACAGCCCATCACGTTCGGTGCCGGTTTAA
GCAGATAGCTGTTGCCCGCCAGCATGATGGGTACAGCACCACGCAGCACCTGCCACACCGGGAAGTTCCACGGCATCACG
GACAGCACCGGACCGAGTGGCAGATAGTCCACGAAGGCTTTGTTGCCTTCCACCAGCGTCGGTTCACGCTTGAGGAAGGC
CGGGCCATGCTCACCGTACCATTCGCACAGCCCAGCGCTTTTTTCCACTTCAGCCAGCCCCTGATCGACAGGCTTACCCA
TTTCACGGGTCATCATATCGGCCAGTGCCTGGGCCTGCTGACGCAGTCCGCCTGCGATGTTTTGCAACAACGCCACACGG
TCGCTCATTGCACTGTGGCGCCACTGCTGAAACGCCGAGTTAACAGACGCCAGCGCCTCGCTGACATCCGCGCTGCTGGC
GAAAGGATAACGGGCAATGATCTCGCCCGTCGCCGGATTACGTGAAACTGCTACCGCAGAAGAGACATTTGTCATGATGA
CCGCCTTATCAGAAAACAGAGAATGTGGCGCCGCGTATTCACCCAAACGACGCGATATACCGTCATCATAGGCTTGCGAG
AGATTCTTTTAAAATGAATAATAGAGAAAATTATTAGCTCAAAAAGAGAATGATATGGAATTAGCCCAGCTTGAAATTTT
CCGTGCCATTGCAGAGGAAGGCAGCGTCACGGCGGCGGCCGAAAAGCTACACAGGGTGCCGTCTAATATCTCCACACGTC
TGAAGCAGCTGGAAGAAGAACTCGGCTGCGCCCTGTTCCGGCGCGAAAAATTGCGTCTGTACATTACGGACAGCGGCAAA
ACGTTCCTCGACTACACCCAGCGTATTCTGGCCCTGACGGAAGAAGCGCGGCAGAGCGTGTCCGGCCAGCATCCCAGCGG
CATTTTCACCCTGGGGGCGATTGAAAGCACTGCGGCCGTGCGGTTGCCGCCGCTGATTGCGCGTTATCATCAAACCTGGC
CCCAGGTCGAGCTGGATCTGACCACCGGCCCGTCCGGGGATATGATCGATGGTGTGCTGGCCGGACAGTACAGTGCCGCC
TTTGTTGACGGGCCGCCAAAGCATCCACAGCTGGAGGGCGTGGCGGTGTTTGCCGAAGAACTGGTGCTGATTGCCGCGCT
GAATCACCCCCCGGTACCCAGCGCGGCCAGTATCTCCGGTTCAACTATCTACGCGTTCCGCGCCAACTGCTCCTACCGCC
GGCATTTTGAAAACTGGTTTTCACGGGAAGATGCCGCACCGGGTAAGATTTTTGAGATGGAGTCTTACCACGGTATTCTC
GCCTGCGTCAGCGCCGGGGCAGGACTGGCGCTGATCCCCGCCAGCATGCTGGCCAGTATGCCCGGCAGGGACAGCGTACG
ATCCTACCCGCTTAGCGGCGGACGCGGCAAAATTGCCATCTGGCTGATCTGGCGCAAAGGCACACAATCCACTAATTTAC
AGGCCATGACCGAACTGCTACAGGCCAGCGCTACCGATGAACAGGCAGCCATCACCACTGAAGAGACAGGGAAGAAAAGG
TAACCATGAAGATAAAAACAGGCCTGACGATCGTCGCACTCTTACTCGCCGGCAGCGCCCACGCCGGATGGTATGTGGTG
GATAACTACGAAGGTTCGATCGGCGCCTGGCCGATACATCTGTCATTGCAGGAATACGACAGCTATGGCAGTGGGCTTAA
TATCAAGGGCAGCTACTATTACGATAAGTATCATGCTCCCATCCCGCTATACGGTAAACGCATCGCTGACGCGCTCGAAC
TCTGTGAAGTTCATGGTGCTGATGATTATGACCGTGCGCTGGTTCAGGGGACAAAAAAAGGGTTTGATACGCAGTCGTGT
CCGTTCCGCCTGGCACTTAAAGCCGGGGAACTCACTGGTCACTGGCAGCAGGGGGAAAAGCGTTATGCCGTCGCGCTGAA
GCACACCGCATCGCTAAACAATACCGCAGAGGAGCGCATTTCCGCCCGGCACGTTAATATTCCTTTCTGGGGGCAAACCC
CGACACACAGCTTTATCGGCCACTATCAGGCCAGCACGGATGGCATCGTCATCGACAGTATCAGTGTCGTCAATAAAAAA
ACCGGCAACACCGATCAGACGATTAACCCGCAGCTGCACCAGTGTCAGTTCGGCTTCTATATGACGGCGATTTATCAGAA
TATGGAGAGTGATAACACAGGGGAAATGGTGTGGCTGAACTGCTACAGCGAGAAGGCTGATATCACTGTTGATTATCATT
TTGATAAAACCCGGCAGCGCTATATCACCACAGAATAGCGGGATCACAGATGGCAAACGCAGGGAGGCGGCGGGCCATCC
GTGATATCGCGATTTATTCGGGTGTGCGCGTGCTCTGCAACAGCAGCAGTGAGCAACGCACCACCGGGTACAGTGCCTCA
CGGCTGACGCCATCACGGGCCTGAACAGAAAGGCCATGCAACACCGTAGCGTAATAGTTTCCCAGGCTTTCCGTATCGGT
TCCCGCTAACAGTTGCCCAGCCTCTGCCGCCTGCTGCATTCGCTCAACGATCCCCCGGGTGCGACGGGTGCGTTGCTGCA
TCAGCCATTCACTCAGCAGCGAATGGTCTTCACTTAAAGCGCCCGTCGCCGAAACCACCATACAGCCCAGCGGCGCCTCA
GGGCGGGCATATAAACGGACGGCCTGTTCCAGCATCTCTCTGATGGCCACCTGGATATCAGGGTGCCGCAGGGCGCGTTC
AGCAAATCCCCCTTCCTGCTGCTCGTAATGGCCGATAGCTTCACGGAACAGCTGCTCTTTCGAGCCGAACGCTTTATAAA
TACGTGCCGAGGCGATCCCCAGCGCCGCCACGAGGTCAGACAGGGAAGTGCCTTCATAGCCGTGGCGCCAGAACAGATCC
CGGGCCTGAACCAGTGCCATCTGCCGGTCAAATTCTCTTGGTCTGCCCGCCATAATATTTCCAATTAGTCGCGAAAATCA
GCGCCTATTATCCTGCATATTTTGTAAAAGCCTACTGTAAATCAATCACCTCAAACACAGGAAGATGAACCCTTTGTGCT
GCCGCCGCGATCACAGGTTGCCAGAAACAGGCCGCGCCCCTATTGTTTGTTGATTGACAACCAATAGGAAAGTATATGAA
AACCCTCAAAGGCCCCAGCCTGCATCTGGCCCAGTTCAGCGACGATATTTATCCCTTTAATACCCTCGACAATCTCGCCG
ACTGGGCACAGGAAAAGGGCTTCAAGGCGTTACAAATTCCCGCCTGGGATAGTCGTCTGTTCGACGTCAATACGGCAGCA
CAGAGCCAGACTTACTGCGACGACCTGCGGGGACGCCTGGCCGAACGCGGTCTGACAATCAGTGAACTGACCAGCCATAT
TTTTGGCCAGCTGATGGCCGTTCATCCCGCCTATGACACCCTGTGTGACGGCTTCGCACCGCCCGCGCTGCGCGGTGACC
CGTCGGCCCGACAGGCCTGGGCGAAAACACAGTTGCTGGCCACCCTTAAGGCGGCCTCACGTCTGGGCTTAGAGGATATC
GGCACCTTTTCCGGCTCACTGGCCTGGCCCTATATCTTTCCTTTTCCCCAGCGCCCGGCGGGACTGGTGGAGAGTGCCTT
TGATGAACTGGCCCGCCGCTGGCGACCCGTGCTGGATGAGGCAGGAGAGCTGGGCGTGAATCTGTGCTTTGAGATTCATC
CGGGGGAAGATCTGCACGATGGCATCAGCTTCGAGATGTTTTTACAGCGTACCGGGCACCACCCTCGCTGCAAAATCCTG
TTTGATCCCAGCCACTTTGTTCTTCAACAACTGAAGTATCTGGATTTTATCGATATCTATCATCCTTTCATCCGCATGTT
TCACGTGAAGGATGCCGAGTTCATACCAACGGGGCGCCAGGGACTCTACGGCGGCTATCAGTCCTGGACCGAGCGCGCCG
GGCGTTTTCGTTCGACCGGTGACGGGCAGGTGAACTTCCCTGCCATCTTCTCAAAACTGGCGCAGTACGATTATCCCGGC
TGGGCCGCGCTGGAATGGGAGTGCTGTCTGAAGAACAAGCAAGATGGCGCACAGGAAGGGGCCGAATTTATCCGTCGTCA
CATTATCAACGTGGCCGATACCGTGTTTGATGATTTTGCCGCTGCCCGCGTCAGCCAGACGCAGATAAACACACTGCTGG
GAATCGACTGATTATGGAAAAGAAACACCATTATCTGCGGATTGCAGGACGAAAACTGCACTGTGTCACCGAGGGTGAAG
GCCCGGCCGTGCTGCTGCTGCCAGGATGGCCGCAAACCTGGTTTGCCTGGCGTGACGTCATGACAACACTGGCACAGCAA
GGCTTTACCACGGTGGCCATCGACCCGCCGGGCACCGGAGAGTCTGAGGCACCCGCAGGCGGTTACGACACCGGGAATAT
CGCGGCAGTGGCCCACCAGCTGATGACACAGCTGGGACACACCCGCTACCAGGCCATCGGCCACGATATCGGTATGTGGG
TGGGTTACGCGCTGGCCGCTGATTTTCCCGAGGCGATTGAACGGCTGATCCTGACCGAAGCGGTGATCCCCGGGCTGGCA
CCCGCCCCGTCAATTTTTGTTGATCCCCAGGAAAATATCTTCCTCTGGCACTTTATGTTTAATCAGCTGGCCGACCTGCC
AGAGGCGCTCACCACGGGCCGCGAACGCGCCTATCTCAGTTTTATCTTTGACAAATGGTCATGGCAGCGTCACCGGGTGG
CGGCCGATATCTATATCCAGGCCTATAGCGAGCCCGGACGGCTTCAGGCTGGTTTCAGTTATTATCGCGCCATACCTGAA
ACCGTGCGTCAAAATCAGCGCCGCGCCCTGACACCGCTGCCGATGCCCGTGCTGACCATTGGCGCAGAACATGCCACCCG
TGATGCGCCCTGTCTGACGATGCAGCCCGTTGCACCTTACCTGCAAAATGCCATGGTGGAGAACTGCGGCCACTTTATTA
CCGAAGAGTGCCCTGAGGCATTCTGTCACCTGGCCCTGCCATTTTTACAGGGAATAACCCATGCCGCTGAATAAAGACGT
TGCGGCCTGGCTTGCCCGGCAGGTGCCGGCAGAGTCGCTGTCGCTGGTGGCACTTCGCCACCAGACCGATCTCAGTCTGA
TAACGCAGCAGGGCGAAGCCCGCGATGGGCATTATCAGCACAGTTTCACCTTTCCCGCGAGCGACAGGCACGCCATTGCC
GTACGGGTCTATGTGCCCTGCGCGCTGGAACAGCAGACAGGACGCCCGGCGCTGATCTGGGCTCACGGGGGAGGATGGTG
CCTGGGCAGCCTCACGGCGTGGGACCGACCCTGCCGCCTGCTGGCAGAAAACACCGGGTGCGTGGTGTTCTCTGTCGACT
ACCGGCTTGCACCGGAACACCGCTGGCCCGTGCCGTTAAACGATCTCTGGCAGGCGCTGTGCTGGATCAGCGACCATGCC
ACAGACTGGGATCTGGACAGCACGCGAATTGCCGTGGGAGGTGACAGTGCCGGAGGGAATCTGGCGGCAGCGGTATGCCT
GATGGCTCGGGACCGGGGAGGTCCTGCCATTTATCATCAGCTGTTGCTCTATCCGGCGCTGGATGCCAGCCTGTCACAAC
CGTCCTATCAGACCTGTGGTCAGGGTTACGGGCTGACAAAAGAGATGATGGCTTTCTGCTGGCAGCATTATCTTGGCCAG
CAGCCGCTGCCGGAAACATCGCTAATTTCCCCCCTGCTTCTGTCATCGGCACGCGGCTTACCAGCGACAACATTGTTACT
GTGTGAATACGATCCGTTGAAGGATGAAGGCGAAGCCTTTGCCCGGCGTCTTATCACGGAAGGTGTGAACGTAAACCTCC
ACTGGCTCGATGGCCTGATCCATGGTGCCATGCACATGACTGACATCACCCCGGAGGCTGAGCGCTGCTATACCCTGTCG
CGCTTTATCTGAAGAGATTCAGCGCCCGCGCACTGGCGCTGAAACCTGTCGCCGGATAGCAGCCAGCGTCCGGCGACGTA
TCAGTCCACTGGCCGCACGGATCAGCAACCAGTAAGGCAGCAGTTTAAGGCGGGTACGGGTATCCGGGCAGCCAATAAAG
GTTTCAGTACATAACCGCCAGGCTTCTCCGTCAGGTAACAGGTGAAAATGCAGCACCAGCCGGGCAACCCCCTTATCCTG
AAGCCGTCCGAAGTCAGCCGCATCGTCCAGCGCAATAATCCCCATATCCGGCCGCCAGAAACGCCCGGCCAGACCAAACG
ACATCTGATTGTCCTGACGTTGCAACAGCGTAAATGTGTGCAAACCAAATTCCGGCTGTGGGTTGATCTGCTGCCGGCCG
AGGCGCAGCGCCTTCCCCGGTAGCTCGCGCACCGTCATCAGTACATCCGCGACCCGATCGTTACGCATGTCATACTGTTC
CACCGCATCAAGGATGGCCTGCGGAGTGGCATAAATCGGCGCGGAGTGGTGTTTTTCGTAGAAGTGAGTCGAGGGTAGAT
ACGACGTATAACAAAGAGACTGCTGGCGGTCCTTTTCACTTACCCATCCCAGAATGGTCATTGCTGCTCCTGATTAATAT
TGCTGACTTCCCTGTCGATAGTAGCGTAGCGGTGTTTTTTACGCATAAAAAAACCGCCTGATAAGCGGCGGTTTTCAAAA
TACATTTTAGTGATAGCTGATGGTGGTGCCATACAGACTGTTCGCACCCGTTACCCGGGCTATCGCTAACGGTCTTGCCG
CAGGTAAGGCAGGCGTTCCCGAGAGCTGAACGTCCAGGGATACCAGCGTGGTGCTGCCGGTAACATAGGTCGTGGCCACC
GCAGGTGGAACCGTACTCACTTGCCCTTCAGGAAGTGCTGCCAGGCTGGCACCAGATATCGTGCTCAGGATGACGGCAAC
AAGGGCGGATTTGCTAAGTTTCATACTATCCCCTTGATGCTCATTCATAGTCATCGCTATTACTGGTAAATCACCGCGGT
GCCGTTCAGTTTATTGTCACCGACAGTGGAAGTGATTCGGAATGATTTCGCGCCCGCCTGGTCAGCTTTCGCAGACAGCT
GGGATTCCAGTGAGGAAAGGTTAGACGCGCCGCTGGCAGAAATGACACCCACCTGTTGTTGCTGAGCGGGATCGGCATTC
ACCAGGTCAGCGGCAAAACCGGCGAAAGATACGGAAGTCAGTGCGATAGCGGCCAGGGTCATTTTGATGGTTTTCATAAT
TTTTACTCTCAGTTGAATTCGGTTGTTTGATGTTGCCGTCGTTATTAATTAACGATCGATAGGTAAATGTTATGCCTGTT
TGTGATCTCCGTCAACATTGTTTTATTAACGATCGCTAATTTAAAAACTAACATCTTGAATTTATTTACAATAAAGTTAT
ATTTTTTTCTTCTTAACGCCAGATCACTGCACATGCAAACGCCGCTCGACAGCGGGGTTTAATGTTTTTATACTGATTGA
TAATTAAATGACCGAGCGGGATTGCGTAAGTGAGGAATGATGAATACTGAGCAGGACGCAGGCATCCGAAAAGGCCGGGG
ACGGCCAAAAACGTTTGACCGGGAAGCCGCGCTGGATAAAGCGCTGGAACTGTTCTGGCGCCATGGCTACGAAGGCACGT
CACTGGCAGATCTGGTGGAAGCCACGGGCGCGAAAGCGCCAACGCTGTATGCGGAATTTACCAATAAAGAAGGGATGTTC
CGTGCCGCTGTCGATCGCTACACAGAGAAGTTCGCCCGCCAGAGTGAAGCGGCGCTGGTCTGCCCGGAAAGCTGCGTTGC
GAGCGGTGTAGAGAACTATTTCCGTTCAACCGCCGCCTGTTTCACCGACGGTAAAAAACCCGGAGGCTGCTTCTTTATCT
GCACCTCCAGCACCCTGTCAGCGGATTCGTCGGAAGTGGCCGAAATGCTGCGCGACCGACACAGCAATCAGGAACAGCAT
CTGCTGGCATTTTTGCAGGCGCGGCAGGCGGCCGGAGAGCTTGACCCGCACACCCGCGTCAGTGCGCTGGCGGCGTATCT
CTGCTGTCTGTTGCAGGGCATGTCGGTACGTGCACGTGAAGGTGCGACGCGCGCGGAACTGGATCAGTTGATTGATACAT
TGATGTTGCAGTGGCCGCTGTTAAGTAAGCTGGGCTGCTGAAAGCGGAAGGGATCACCCCTTCCGTTTGTACCTGACATT
ATCAGCGCGGGGGGCGTTCCAGCCCCAGATGCCCGCGCAGCGTATCCGACTGATACTCCTCGCGGAACACACCTCTTTCC
TGTAACAGCGGTACCACTTCGTTGAAGAACGCATCGGAGGCGCCCGGCACCCAGGGCGGCATCACCACGAATCCATCCAC
TGCCCGCTGCTGATACCAGAGCGCGATCCGCTCCGCCAGCGCAGATGCCGTACCGGTAACGGTAAACCCCGATCCGGCAA
TCCAGCGGGTAAACTGCCGCACCGTCATGCCCTGCGCACGAGCCTGATTCAGCATTGGCGCAAAGCGCTCACGTCGTGCC
AGTCTGTCGGCGATGTCCGGCATCGGGCCATCGAGATCGTGCTGCGCCCAGTCATAGTTCATGGTGTTCGACAGGTGCGT
CAGCGTTGCCAGTGGATGATGCAGGCGTGTCAACTCGGCCAGCAACTCATCCGCTTCTTTCTGCGTACGCCCAATCACCG
GCTGCAGCCCCGGCAGGATCTTCAGGCTGTCCGCCGCACGTCCCTGCGCCACCACCTGCGCCTTTAACTGCGCGTAATAC
GCCTGGGCTGAGGCCAGGTCGGGTTTCTCAGCGGCAAAGACGGCATCGGCTTCGCGTGCCGCCAGCGCCATAAAGGGTCC
GGAACCGCCTGCCTGGAAGGTGACCGGATGCCCCTGCGGCGGGCGTGACAGATTCAGTGGTCCACGGCTGGTAAACCAGG
GTGTCTCAATGCCGGCATAGCGGATACGTTCGCCGCGTGCATATACTCCGCTTTCACGATCCGCCACGATGGCGTCGTCG
GCCCAGCTGTCCCACAGGGTACGCACCGCCTGAATAAACGCAGCGGCTTTCTGATAACGCTGATCGTGGCTGAGCAGTGT
CTGACCGTAGTTTGCGGCTTCTGCATCGCTGGTTGAGGTCACCACATTCCAGCCAGCACGTCCCCCCGTGAGGTGATCAA
GGGTTGCCAGCGTGCGCGCGGCGGCAAACGGCTGGATCACCGAGCTGGATATCGTCCCGGCCAGCCCGATTTTTTCCGTG
ACCGCCCCCAGAGCGGAGAGCACCGCAAACGGCTCCGGCCGCTCAGTCACCCGATAACGCACGGCATCGGTGACGCTGCC
GCCATACACATCATCAATCGACAGCTTGTCGGCCATAAAAATCAGGTCAAACTTCGCCGCTTCCGCCTTTAATGCCAGCG
ATTTCAGTACGTGCCAGTCCGTCGGGCTGGGCCGTTCCGCGCCCGGCATACGCCATCCTGAATAGTGACAACCCGTGGCG
TCCAGAAACAGGGCAAGATGCAGAGACATACAGGTTATCCTTTTGCCGGCTGATGGCTGACGCTGAGATCGCTGTCGAAC
CACTTCTCAGAAATTTTCTTCAGCGTACCGTCTGCGCGCAGCTCGCCCAGCGCCTGGTCCACTTTGGTTTTCAGCGCGCT
GCCCCGCTCATCTTTGCGGAACGGCAGCGCCACCTGTTTCTCACCAAAAGTTTCTCCCACCACCTTCAGCGGCAAATGTT
TGCGCTTAATCTGCCCCAGCAGGATCACCTGGCCGGAGACAAACGCATCCACTTTGCCCTGCGCCACGCTGCTGACAATC
ACGTCCATCCCCTCAAAGGTCACCAGCTTAATCTGGTTCTGCGGGTCAAACTCCTTCAGCACCTTCGCATAGTTAGAACC
GAGTTCCGCCGCCACGGTTTTGCCTTTCATATCACTCAGGCCATGGATCGTGGTGTTATTTTCACTGACCGCCAGTGCCG
CAGCGGAGTAGTAATACGGGACGCTGTAATCATACTTTTTCCGGCGCTCCGGGGTATCCGCAAAGTTACCGACCGTATCG
ACCTTACCGGTTTCCAGCGATCCCAGCACACCGACCCAGTCAGAGGTCACCCACTCCACTTTGTAGTGAATTTTATCGGC
CACCGCCTGCAAAATATCCGCGCTAAACCCCTGAACTTTGCCGTCCTGCACAAAGTAGTGCGGGTAACCGTCCGGGGTGG
CCCCCACGCGTAAAACAGGCTGTTCGCTTGCTAAGTCAGATGGCTTGTCGCAACCGCTCAGCAGCGACAAAACGCAGGCC
ATCAGCGCTATTTTTTTCCCTTTCATTGTTCTGTTTTCCCGATTAATCAGACTTTATAAGGTTTGCCGATATAGCGTTCC
AGCTGTCGCTGGAGTTCGCTCAGCACAATGGTCAGTGCCCAGTACACCAGGCCCACCGCGAAGTAGGCTTCAAAAAACTT
CAGTGACTCGGTAGCGATTAACTTTCCCCCCGCCAGCAGCTCACTGACACCCAGCGTGAACGCCAGCGAGGAGTTTTTGA
TCAGGCCAATCCAGATATTGCCCGCACCGGGGATAGCATTGCGGCACGCCTGGGGCAGCACAATACGCCGCGCCGCCTGA
AAGCTGCCCAGCCCGGAGGCCAGTGAAGCTTCCCACTGCCCTTCGTCCACGGAGTCAATTGCCGCACGAAACACTTCCGC
CAGATAGGCCGCACTGTTGAGGCTCAACCCGAGGATCACCGCGTGAATGGCATCCAGGTTATTCATCAACGGAAACACCT
GCGGCAAGCCAAAGTAAATCATCAGCAACTGCACCAGCACCGGCGTACCGCGAAAGAAAGAGATATACAGATGAGCAAAG
GCCGCCAGCGGGCGTGCTGCCCGCAACAGCAAGGCCACACCCAGCCCCAGTACGGTGGCCAGCACAATGGAAAGCAGCGA
AATGGTCAGTGTGACCGGCAGGTACTGAAGGATCTGGGGGATAATGCCCAGCATGTAAGCCACATCAAAATGCATCGATA
ACCTCCCTGTTGCGATCAGGCAACATCATGAAGAAAATGCCGGGCGCGACCGCCGGTAGTGATGTCGAACAGCTCGGCGG
GTGGGCCCTGTTCAATAATCCGGCCCTGCTCCATAAAGAACAGGCGGCTGGAAATATCGCGGGCAAAATGCATCTCGTGG
GTGACAATCAGCATGGTGAAATCCCGTTCAGCCAGCGCAGCAATCAGGTTAAGAATATCGCGGCGTAACTCCGGGTCGAG
CGAAGAGGTGGGTTCATCCAGCAGTAAGACTTCGGGTTCCAGACTCAGCGCACGGGCAATGCCCACCCGCTGCTGCTGAC
CGCCGGACAGCGTTACGGGATAAGCAGCGGCCTTGTGCGCCAGCCCCACGCTGGTCAGCAGTGCCATTCCACGCTCTGCG
GCATCCGCACGCGAATAGCCGAGCCCGTAGATCAGCACTTCAGTGATGTTCTCTAACGCCGTTTTGTTGCGGAACAGATT
GTAATGCTGGAACACCATCGCGCTCTGCCGGCGAAAACGACGGGTATCACTGCGGCTGAGTCGACGGGCATCAACGGACA
TCTCGCCGATCGTCAGTTGCCCGCTGTCGGGTTTCACCAGCAGATTAAGGCTGCGTAACAGGGTGGATTTGCCGGAACCG
GAAGGGCCGATAATCGAAATCACCTCACCCCGTTCAACGGTGAAATGAATATCATTAAGTGCATGATAATGCTGAAAGGT
TTTGTTTAATTCGCTAACCGATATCATCGTCGCCCCAGGTAAATATTGACATCAGGGCAGTGTAACGTTGCAGAAATGAG
GAAACGAATGCTTAAAAAATATAAGGTTAGCAGGGAAAAGTCAGAGGGAAAAAAGGCCGGTTGCCCGGCCTTCTGTCACT
ATCAGTTGTTAACCGGGATCACCGCGCCTTTGTATTTGGTACGGATCCAGTCCTGAATCGCTTTCGAATGCAGCACGGTC
ACCAGCGCTTTCACATCCGGCTTGTTCTCATCACCACGGTGCACGGTAATGATGTTCGCATATGGGTTATTCTCACCGCT
TTCAACGGCAATCGGGCCTTTCACCGGGTCAAGACCCGCATCAATCGCATAGTTGGCGTTGATCACCACCGCATCGCCTT
CGTCATTGTTGTACATCTGCGGCAGCAGTGCACCTTCAACATTGGCGAGGAACTTCAGGTGTTTCGGGTTTTCCACGATA
TCACTGATACGCGCATCAATTTTACTGACGCCCGGTTTCAGTTTGATCACACCGGCTTTCTCGAAGATAGACAGGATACG
GCCTTCTTCAGCCACCGCATCACGCATGATAACTTTGCCGTTCTGCGGCAGATCTTTCAGCGATTTGTACTTCTTCGAGT
AAATGCCAATTGGCTCGATGTGGATAGCGCCAGCGCTGACGAAATCGTAAGTTTTATCCCCGGCGTGATCTTTCAGCACG
[truncated: 15,665,755 more chars]
