# Supplementary material for: Metagenomics Insight into Veterinary and Zoonotic Pathogens Identified in Urban Wetlands of Los Lagos, Chile
Source: Pathogens. 2024 Sep 12;13(9):788. doi: 10.3390/pathogens13090788 (PMC11434653; doi:10.3390/pathogens13090788)
Supplement: Supplementary file 1 [file pathogens-13-00788-s001.zip › Supplementary Table S2.xlsx]

## Sheet: resfinder
Wetland	%IDENTITY	DATABASE	ACCESSION	PRODUCT	RESISTANCE
Baquedano	99.78	resfinder	GU645205	blaRAHN-1
Baquedano	81.16	resfinder	EU370913	oqxB	Nalidixic_acid;Ciprofloxacin
Baquedano	91.11	resfinder	AGDM01000012	fosA	Fosfomycin
Baquedano	96.59	resfinder	KF421162	blaOXA-359
Baquedano	97.64	resfinder	HM114350	blaRAHN-2
Mirasol	99.08	resfinder	AY928180	lnu(C)	Lincomycin
Mirasol	100.00	resfinder	DQ839391	mph(E)	Erythromycin
Mirasol	80.16	resfinder	EU370913	oqxB	Nalidixic_acid;Ciprofloxacin
Mirasol	97.31	resfinder	APOH01000009	blaOXA-296
Mirasol	99.88	resfinder	DQ767903	blaOXA-119
Mirasol	99.25	resfinder	X02340	ant(3'')-Ia	Streptomycin
Teodosio1	82.36	resfinder	KY682751	blaOXA-549
Teodosio1	88.54	resfinder	KX827604	blaOXA-427	Amoxicillin;Ampicillin;Aztreonam;Cefepime;Ceftazidime;Ertapenem;Imipenem;Meropenem;Piperacillin;Piperacillin+Tazobactam;Temocillin
Teodosio1	80.76	resfinder	DQ094251	blaCMY-8b	Amoxicillin;Amoxicillin+Clavulanic_acid;Ampicillin;Ampicillin+Clavulanic_acid;Cefotaxime;Cefoxitin;Ceftazidime;Piperacillin;Piperacillin+Tazobactam;Ticarcillin;Ticarcillin+Clavulanic_acid
Teodosio1	91.91	resfinder	AGDM01000012	fosA	Fosfomycin
Teodosio1	82.31	resfinder	EU370913	oqxA	Nalidixic_acid;Ciprofloxacin
Teodosio1	86.86	resfinder	EU370913	oqxB	Nalidixic_acid;Ciprofloxacin
Teodosio1	94.82	resfinder	AY227051	cphA5
Teodosio1	84.23	resfinder	Y10282	blaFOX-2
Teodosio1	89.37	resfinder	KX827604	blaOXA-427	Amoxicillin;Ampicillin;Aztreonam;Cefepime;Ceftazidime;Ertapenem;Imipenem;Meropenem;Piperacillin;Piperacillin+Tazobactam;Temocillin
Teodosio1	88.41	resfinder	KX827604	blaOXA-427	Amoxicillin;Ampicillin;Aztreonam;Cefepime;Ceftazidime;Ertapenem;Imipenem;Meropenem;Piperacillin;Piperacillin+Tazobactam;Temocillin
Teodosio1	80.96	resfinder	AJ318094	blaTEM-94	Amoxicillin;Ampicillin;Aztreonam;Cefepime;Cefotaxime;Ceftazidime;Ceftriaxone;Piperacillin;Ticarcillin
Teodosio1	99.30	resfinder	FJ263090	blaTER-2
Teodosio1	86.44	resfinder	KX827604	blaOXA-427	Amoxicillin;Ampicillin;Aztreonam;Cefepime;Ceftazidime;Ertapenem;Imipenem;Meropenem;Piperacillin;Piperacillin+Tazobactam;Temocillin
Ranas	97.07	resfinder	KY682753	blaOXA-551
Ranas	84.23	resfinder	Y10282	blaFOX-2
Ranas	92.00	resfinder	X57102	cphA1
Ranas	80.66	resfinder	KY682753	blaOXA-551
Ranas	80.74	resfinder	EU370913	oqxB	Nalidixic_acid;Ciprofloxacin
Ranas	87.67	resfinder	KX827604	blaOXA-427	Amoxicillin;Ampicillin;Aztreonam;Cefepime;Ceftazidime;Ertapenem;Imipenem;Meropenem;Piperacillin;Piperacillin+Tazobactam;Temocillin
Antiñir	87.94	resfinder	KX827604	blaOXA-427	Amoxicillin;Ampicillin;Aztreonam;Cefepime;Ceftazidime;Ertapenem;Imipenem;Meropenem;Piperacillin;Piperacillin+Tazobactam;Temocillin
Antiñir	86.29	resfinder	Y10282	blaFOX-2
Antiñir	80.16	resfinder	EU370913	oqxB	Nalidixic_acid;Ciprofloxacin
Antiñir	92.93	resfinder	AY227051	cphA5
Marina	95.95	resfinder	AJ251244	blaFONA-6
Marina	81.11	resfinder	EU370913	oqxB	Nalidixic_acid;Ciprofloxacin
Marina	84.54	resfinder	AM743169	aph(3')-IIc
Marina	83.04	resfinder	EF126059	blaL1
Marina	86.22	resfinder	EU370913	oqxA	Nalidixic_acid;Ciprofloxacin
Marina	97.97	resfinder	HM114350	blaRAHN-2
Marina	85.01	resfinder	EU370913	oqxA	Nalidixic_acid;Ciprofloxacin
Rupalan	91.89	resfinder	AJ548797	imiH
Rupalan	92.95	resfinder	AY227051	cphA5
Rupalan	100.00	resfinder	MG026621	mcr-4.3	Colistin
Rupalan	86.73	resfinder	AJ703796	blaFOX-7
Rupalan	80.92	resfinder	AY028464	blaJOHN-1
Rupalan	82.11	resfinder	KY682751	blaOXA-549
Rupalan	86.29	resfinder	Y10282	blaFOX-2
Rupalan	96.59	resfinder	AJ251244	blaFONA-6
Rupalan	87.69	resfinder	KX827604	blaOXA-427	Amoxicillin;Ampicillin;Aztreonam;Cefepime;Ceftazidime;Ertapenem;Imipenem;Meropenem;Piperacillin;Piperacillin+Tazobactam;Temocillin
Ovejeria	80.08	resfinder	EU370913	oqxB	Nalidixic_acid;Ciprofloxacin
Ovejeria	92.91	resfinder	GU645205	blaRAHN-1
Ovejeria	99.67	resfinder	X02340	ant(3'')-Ia	Streptomycin
LuisEbel1	88.22	resfinder	KX827604	blaOXA-427	Amoxicillin;Ampicillin;Aztreonam;Cefepime;Ceftazidime;Ertapenem;Imipenem;Meropenem;Piperacillin;Piperacillin+Tazobactam;Temocillin
LuisEbel1	80.37	resfinder	JN173057	qnrB35	Ciprofloxacin
LuisEbel1	95.05	resfinder	AF180958	blaACC-3	Amoxicillin;Amoxicillin+Clavulanic_acid;Ampicillin;Ampicillin+Clavulanic_acid;Cefotaxime;Cefoxitin;Ceftazidime;Piperacillin;Piperacillin+Tazobactam;Ticarcillin;Ticarcillin+Clavulanic_acid
LuisEbel1	96.40	resfinder	AJ251244	blaFONA-6
LuisEbel1	84.51	resfinder	NZ_NAAN01000063.1	mcr-9
Loto	80.77	resfinder	EU370913	oqxB	Nalidixic_acid;Ciprofloxacin
Loto	100.00	resfinder	Y15510	tet(H)	Doxycycline;Tetracycline
Quemas	92.88	resfinder	AY227051	cphA5
Quemas	97.86	resfinder	HM114350	blaRAHN-2
Teodosio2	92.13	resfinder	AY227051	cphA5
Teodosio2	96.37	resfinder	AJ251244	blaFONA-6
Teodosio2	80.62	resfinder	X92508	blaCMY-1	Amoxicillin;Amoxicillin+Clavulanic_acid;Ampicillin;Ampicillin+Clavulanic_acid;Cefotaxime;Cefoxitin;Ceftazidime;Piperacillin;Piperacillin+Tazobactam;Ticarcillin;Ticarcillin+Clavulanic_acid
Teodosio2	86.28	resfinder	AY007369	blaFOX-5
Teodosio2	97.30	resfinder	HM114350	blaRAHN-2
Teodosio2	85.91	resfinder	KX827604	blaOXA-427	Amoxicillin;Ampicillin;Aztreonam;Cefepime;Ceftazidime;Ertapenem;Imipenem;Meropenem;Piperacillin;Piperacillin+Tazobactam;Temocillin
Teodosio2	87.67	resfinder	KX827604	blaOXA-427	Amoxicillin;Ampicillin;Aztreonam;Cefepime;Ceftazidime;Ertapenem;Imipenem;Meropenem;Piperacillin;Piperacillin+Tazobactam;Temocillin
Teodosio2	92.16	resfinder	AHU60294	cphA2
Teodosio2	82.13	resfinder	KY682751	blaOXA-549
Teodosio2	81.08	resfinder	EU370913	oqxB	Nalidixic_acid;Ciprofloxacin
Teodosio2	83.96	resfinder	Y10282	blaFOX-2
Ebel2	87.82	resfinder	KX827604	blaOXA-427	Amoxicillin;Ampicillin;Aztreonam;Cefepime;Ceftazidime;Ertapenem;Imipenem;Meropenem;Piperacillin;Piperacillin+Tazobactam;Temocillin
Ebel2	85.37	resfinder	EU370913	oqxA	Nalidixic_acid;Ciprofloxacin
Ebel2	87.78	resfinder	EU370913	oqxB	Nalidixic_acid;Ciprofloxacin
Ebel2	80.18	resfinder	AB008455	blaSST-1
Ebel2	96.06	resfinder	AJ251244	blaFONA-6
Ebel2	93.99	resfinder	AY227051	cphA5
Ebel2	98.98	resfinder	AY954728	blaA
Ebel2	97.75	resfinder	AF170730	vat(F)	Dalfopristin;Pristinamycin_IIA;Virginiamycin_M
Ebel2	88.11	resfinder	AJ277535	blaFOX-4
Ebel2	81.67	resfinder	NZ_NAAN01000063.1	mcr-9

## Sheet: ncbi
Wetland	%IDENTITY	DATABASE	ACCESSION	PRODUCT	RESISTANCE
Baquedano	99.78	ncbi	NG_049975.1	class A extended-spectrum beta-lactamase RAHN-1	CEPHALOSPORIN
Baquedano	81.42	ncbi	NG_050435.1	multidrug efflux RND transporter permease subunit OqxB17	PHENICOL;QUINOLONE
Baquedano	91.11	ncbi	NG_047885.1	FosA family fosfomycin resistance glutathione transferase	FOSFOMYCIN
Baquedano	97.08	ncbi	NG_066712.1	OXA-213 family carbapenem-hydrolyzing class D beta-lactamase OXA-822	BETA-LACTAM
Baquedano	97.64	ncbi	NG_049976.1	class A extended-spectrum beta-lactamase RAHN-2	CEPHALOSPORIN
Baquedano	83.29	ncbi	NG_047385.1	class C beta-lactamase	BETA-LACTAM
Mirasol	99.08	ncbi	NG_047924.1	lincosamide nucleotidyltransferase Lnu(C)	LINCOSAMIDE
Mirasol	100.00	ncbi	NG_064660.1	Mph(E) family macrolide 2'-phosphotransferase	MACROLIDE
Mirasol	80.39	ncbi	NG_050458.1	multidrug efflux RND transporter permease subunit OqxB9	PHENICOL;QUINOLONE
Mirasol	82.38	ncbi	NG_052102.1	putative metallo-beta-lactamase SPR-1	CARBAPENEM
Mirasol	97.31	ncbi	NG_049591.1	class D beta-lactamase OXA-296	BETA-LACTAM
Mirasol	99.88	ncbi	NG_064746.1	oxacillin-hydrolyzing class D beta-lactamase OXA-119	BETA-LACTAM
Mirasol	98.86	ncbi	NG_047385.1	class C beta-lactamase	BETA-LACTAM
Mirasol	100.00	ncbi	NG_047327.1	ANT(3'')-Ia family aminoglycoside nucleotidyltransferase AadA1	STREPTOMYCIN
Teodosio1	82.36	ncbi	NG_054954.1	OXA-548 family class D beta-lactamase OXA-549	BETA-LACTAM
Teodosio1	88.54	ncbi	NG_055581.1	class D beta-lactamase OXA-427	BETA-LACTAM
Teodosio1	86.21	ncbi	NG_049322.1	CMY-1/MOX family class C beta-lactamase MOX-9	CEPHALOSPORIN
Teodosio1	82.69	ncbi	NG_047385.1	class C beta-lactamase	BETA-LACTAM
Teodosio1	91.91	ncbi	NG_047885.1	FosA family fosfomycin resistance glutathione transferase	FOSFOMYCIN
Teodosio1	82.57	ncbi	NG_050418.1	multidrug efflux RND transporter periplasmic adaptor subunit OqxA10	PHENICOL;QUINOLONE
Teodosio1	87.18	ncbi	NG_050458.1	multidrug efflux RND transporter permease subunit OqxB9	PHENICOL;QUINOLONE
Teodosio1	94.82	ncbi	NG_050398.1	subclass B2 metallo-beta-lactamase CphA5	CARBAPENEM
Teodosio1	81.81	ncbi	NG_048712.1	subclass B3 metallo-beta-lactamase CAR-1	CARBAPENEM
Teodosio1	84.23	ncbi	NG_049102.1	cephalosporin-hydrolyzing class C beta-lactamase FOX-2	CEPHALOSPORIN
Teodosio1	89.37	ncbi	NG_055581.1	class D beta-lactamase OXA-427	BETA-LACTAM
Teodosio1	88.41	ncbi	NG_055581.1	class D beta-lactamase OXA-427	BETA-LACTAM
Teodosio1	80.96	ncbi	NG_050303.1	class A extended-spectrum beta-lactamase TEM-94	CEPHALOSPORIN
Teodosio1	86.41	ncbi	NG_050948.1	type B-2 chloramphenicol O-acetyltransferase CatB11	CHLORAMPHENICOL
Teodosio1	99.30	ncbi	NG_050310.1	class A beta-lactamase TER-2	BETA-LACTAM
Teodosio1	86.44	ncbi	NG_055581.1	class D beta-lactamase OXA-427	BETA-LACTAM
Ranas	83.75	ncbi	NG_047385.1	class C beta-lactamase	BETA-LACTAM
Ranas	97.07	ncbi	NG_054956.1	OXA-548 family class D beta-lactamase OXA-551	BETA-LACTAM
Ranas	83.58	ncbi	NG_047385.1	class C beta-lactamase	BETA-LACTAM
Ranas	84.23	ncbi	NG_049102.1	cephalosporin-hydrolyzing class C beta-lactamase FOX-2	CEPHALOSPORIN
Ranas	92.00	ncbi	NG_047667.1	subclass B2 metallo-beta-lactamase CphA1	CARBAPENEM
Ranas	80.66	ncbi	NG_054956.1	OXA-548 family class D beta-lactamase OXA-551	BETA-LACTAM
Ranas	80.97	ncbi	NG_050429.1	multidrug efflux RND transporter permease subunit OqxB11	PHENICOL;QUINOLONE
Ranas	87.67	ncbi	NG_055581.1	class D beta-lactamase OXA-427	BETA-LACTAM
Antiñir	82.38	ncbi	NG_052102.1	putative metallo-beta-lactamase SPR-1	CARBAPENEM
Antiñir	87.94	ncbi	NG_055581.1	class D beta-lactamase OXA-427	BETA-LACTAM
Antiñir	98.86	ncbi	NG_047385.1	class C beta-lactamase	BETA-LACTAM
Antiñir	86.29	ncbi	NG_049102.1	cephalosporin-hydrolyzing class C beta-lactamase FOX-2	CEPHALOSPORIN
Antiñir	80.39	ncbi	NG_050458.1	multidrug efflux RND transporter permease subunit OqxB9	PHENICOL;QUINOLONE
Antiñir	92.93	ncbi	NG_050398.1	subclass B2 metallo-beta-lactamase CphA5	CARBAPENEM
Marina	95.95	ncbi	NG_049097.1	class A beta-lactamase FONA-6	BETA-LACTAM
Marina	81.21	ncbi	NG_050428.1	multidrug efflux RND transporter permease subunit OqxB10	PHENICOL;QUINOLONE
Marina	85.97	ncbi	NG_052102.1	putative metallo-beta-lactamase SPR-1	CARBAPENEM
Marina	85.40	ncbi	NG_047427.1	APH(6) family putative aminoglycoside O-phosphotransferase	AMINOGLYCOSIDE
Marina	82.49	ncbi	NG_047505.1	L1 family subclass B3 metallo-beta-lactamase	CARBAPENEM
Marina	86.39	ncbi	NG_050424.1	multidrug efflux RND transporter periplasmic adaptor subunit OqxA6	PHENICOL;QUINOLONE
Marina	83.52	ncbi	NG_047385.1	class C beta-lactamase	BETA-LACTAM
Marina	97.97	ncbi	NG_049976.1	class A extended-spectrum beta-lactamase RAHN-2	CEPHALOSPORIN
Marina	86.48	ncbi	NG_052102.1	putative metallo-beta-lactamase SPR-1	CARBAPENEM
Marina	99.21	ncbi	NG_049083.1	class C extended-spectrum beta-lactamase EC-18	CEPHALOSPORIN
Marina	82.24	ncbi	NG_047518.1	L2 family class A beta-lactamase	BETA-LACTAM
Marina	99.30	ncbi	NG_049142.1	class A broad-spectrum beta-lactamase GIL-1	BETA-LACTAM
Marina	85.27	ncbi	NG_050418.1	multidrug efflux RND transporter periplasmic adaptor subunit OqxA10	PHENICOL;QUINOLONE
Rupalan	91.89	ncbi	NG_050414.1	ChpA family subclass B2 metallo-beta-lactamase ImiH	CARBAPENEM
Rupalan	92.95	ncbi	NG_050398.1	subclass B2 metallo-beta-lactamase CphA5	CARBAPENEM
Rupalan	100.00	ncbi	NG_057461.1	phosphoethanolamine--lipid A transferase MCR-4.3	COLISTIN
Rupalan	86.73	ncbi	NG_049106.1	cephalosporin-hydrolyzing class C beta-lactamase FOX-7	CEPHALOSPORIN
Rupalan	80.92	ncbi	NG_049239.1	subclass B1 metallo-beta-lactamase JOHN-1	CARBAPENEM
Rupalan	82.11	ncbi	NG_054954.1	OXA-548 family class D beta-lactamase OXA-549	BETA-LACTAM
Rupalan	86.29	ncbi	NG_049102.1	cephalosporin-hydrolyzing class C beta-lactamase FOX-2	CEPHALOSPORIN
Rupalan	96.59	ncbi	NG_049097.1	class A beta-lactamase FONA-6	BETA-LACTAM
Rupalan	87.83	ncbi	NG_062247.1	OXA-12 family class D beta-lactamase OXA-726	BETA-LACTAM
Quebrada	80.14	ncbi	NG_050450.1	multidrug efflux RND transporter permease subunit OqxB30	PHENICOL;QUINOLONE
Quebrada	83.72	ncbi	NG_047385.1	class C beta-lactamase	BETA-LACTAM
Quebrada	86.59	ncbi	NG_052102.1	putative metallo-beta-lactamase SPR-1	CARBAPENEM
Quebrada	92.68	ncbi	NG_049975.1	class A extended-spectrum beta-lactamase RAHN-1	CEPHALOSPORIN
Quebrada	99.75	ncbi	NG_052266.1	ANT(3'')-Ia family aminoglycoside nucleotidyltransferase AadA1	STREPTOMYCIN
Ebel1	88.22	ncbi	NG_055581.1	class D beta-lactamase OXA-427	BETA-LACTAM
Ebel1	80.37	ncbi	NG_050497.1	quinolone resistance pentapeptide repeat protein QnrB35	QUINOLONE
Ebel1	81.56	ncbi	NG_048589.1	cephalosporin-hydrolyzing class C beta-lactamase ACC-1a	CEPHALOSPORIN
Ebel1	82.22	ncbi	NG_047549.1	subclass B3 metallo-beta-lactamase THIN-B	CARBAPENEM
Ebel1	96.40	ncbi	NG_049097.1	class A beta-lactamase FONA-6	BETA-LACTAM
Ebel1	90.25	ncbi	NG_052128.1	subclass B3 metallo-beta-lactamase Rm3	CARBAPENEM
Ebel1	84.51	ncbi	NG_064792.1	phosphoethanolamine--lipid A transferase MCR-9.1	COLISTIN
Loto	83.58	ncbi	NG_047385.1	class C beta-lactamase	BETA-LACTAM
Loto	81.00	ncbi	NG_050429.1	multidrug efflux RND transporter permease subunit OqxB11	PHENICOL;QUINOLONE
Loto	100.00	ncbi	NG_048194.1	tetracycline efflux MFS transporter Tet(H)	TETRACYCLINE
Quemas	90.59	ncbi	NG_052102.1	putative metallo-beta-lactamase SPR-1	CARBAPENEM
Quemas	82.77	ncbi	NG_047385.1	class C beta-lactamase	BETA-LACTAM
Quemas	92.88	ncbi	NG_050398.1	subclass B2 metallo-beta-lactamase CphA5	CARBAPENEM
Quemas	97.86	ncbi	NG_049976.1	class A extended-spectrum beta-lactamase RAHN-2	CEPHALOSPORIN
Teodosio2	92.13	ncbi	NG_050398.1	subclass B2 metallo-beta-lactamase CphA5	CARBAPENEM
Teodosio2	96.37	ncbi	NG_049097.1	class A beta-lactamase FONA-6	BETA-LACTAM
Teodosio2	86.39	ncbi	NG_049322.1	CMY-1/MOX family class C beta-lactamase MOX-9	CEPHALOSPORIN
Teodosio2	84.19	ncbi	NG_047385.1	class C beta-lactamase	BETA-LACTAM
Teodosio2	86.28	ncbi	NG_049105.1	cephalosporin-hydrolyzing class C beta-lactamase FOX-5	CEPHALOSPORIN
Teodosio2	97.30	ncbi	NG_049976.1	class A extended-spectrum beta-lactamase RAHN-2	CEPHALOSPORIN
Teodosio2	85.91	ncbi	NG_055581.1	class D beta-lactamase OXA-427	BETA-LACTAM
Teodosio2	87.67	ncbi	NG_055581.1	class D beta-lactamase OXA-427	BETA-LACTAM
Teodosio2	92.16	ncbi	NG_050396.1	subclass B2 metallo-beta-lactamase CphA2	CARBAPENEM
Teodosio2	82.13	ncbi	NG_054954.1	OXA-548 family class D beta-lactamase OXA-549	BETA-LACTAM
Teodosio2	81.31	ncbi	NG_050435.1	multidrug efflux RND transporter permease subunit OqxB17	PHENICOL;QUINOLONE
Teodosio2	83.96	ncbi	NG_049102.1	cephalosporin-hydrolyzing class C beta-lactamase FOX-2	CEPHALOSPORIN
Teodosio2	85.97	ncbi	NG_052102.1	putative metallo-beta-lactamase SPR-1	CARBAPENEM
Ebel2	80.64	ncbi	NG_052389.1	aminoglycoside 6'-N-acetyltransferase	AMINOGLYCOSIDE
Ebel2	87.82	ncbi	NG_055581.1	class D beta-lactamase OXA-427	BETA-LACTAM
Ebel2	85.63	ncbi	NG_050418.1	multidrug efflux RND transporter periplasmic adaptor subunit OqxA10	PHENICOL;QUINOLONE
Ebel2	88.11	ncbi	NG_050439.1	multidrug efflux RND transporter permease subunit OqxB20	PHENICOL;QUINOLONE
Ebel2	82.25	ncbi	NG_047549.1	subclass B3 metallo-beta-lactamase THIN-B	CARBAPENEM
Ebel2	83.64	ncbi	NG_047385.1	class C beta-lactamase	BETA-LACTAM
Ebel2	96.06	ncbi	NG_049097.1	class A beta-lactamase FONA-6	BETA-LACTAM
Ebel2	93.99	ncbi	NG_050398.1	subclass B2 metallo-beta-lactamase CphA5	CARBAPENEM
Ebel2	80.43	ncbi	NG_052102.1	putative metallo-beta-lactamase SPR-1	CARBAPENEM
Ebel2	98.98	ncbi	NG_047490.1	class A beta-lactamase BlaA	BETA-LACTAM
Ebel2	97.75	ncbi	NG_048550.1	streptogramin A O-acetyltransferase Vat(F)	STREPTOGRAMIN
Ebel2	88.11	ncbi	NG_049104.1	inhbitor-resistant cephalosporin-hydrolyzing class C beta-lactamase FOX-4	CEPHALOSPORIN
Ebel2	88.31	ncbi	NG_052128.1	subclass B3 metallo-beta-lactamase Rm3	CARBAPENEM
Ebel2	83.58	ncbi	NG_052102.1	putative metallo-beta-lactamase SPR-1	CARBAPENEM
Ebel2	81.67	ncbi	NG_064792.1	phosphoethanolamine--lipid A transferase MCR-9.1	COLISTIN
