# Supplementary material for: Metagenomics Insight into Veterinary and Zoonotic Pathogens Identified in Urban Wetlands of Los Lagos, Chile
Source: Pathogens. 2024 Sep 12;13(9):788. doi: 10.3390/pathogens13090788 (PMC11434653; doi:10.3390/pathogens13090788)
Supplement: Supplementary file 1 [file pathogens-13-00788-s001.zip › Supplementary Table S3.xlsx]

## Sheet: Supplementary Table3
gen/product/VFcode / bacterial taxonomic name
(acpXL) acyl carrier protein [LPS (CVF383)] [Brucella melitensis bv. 1 str. 16M]
(alg8) alginate-c5-mannuronan-epimerase AlgG [Alginate (VF0091)] [Pseudomonas aeruginosa PAO1]
(algA) phosphomannose isomerase / guanosine 5'-diphospho-D-mannose pyrophosphorylase [Alginate (VF0091)] [Pseudomonas aeruginosa PAO1]
(algB) two-component response regulator AlgB [Alginate (VF0091)] [Pseudomonas aeruginosa PAO1]
(algC) phosphomannomutase AlgC [Alginate biosynthesis (CVF522)] [Pseudomonas aeruginosa PAO1]
(algD) GDP-mannose 6-dehydrogenase AlgD [Alginate (VF0091)] [Pseudomonas aeruginosa PAO1]
(algI) alginate o-acetyltransferase AlgI [Alginate (VF0091)] [Pseudomonas aeruginosa PAO1]
(algR) alginate biosynthesis regulatory protein AlgR [Alginate (VF0091)] [Pseudomonas aeruginosa PAO1]
(algU) alginate biosynthesis protein AlgZ/FimS [Alginate (VF0091)] [Pseudomonas aeruginosa PAO1]
(algW) AlgW protein [Alginate regulation (CVF523)] [Pseudomonas aeruginosa PAO1]
(astA) heat-stable enterotoxin 1 [EAST1 (VF0216)] [Escherichia coli O44:H18 042]
(cheA) chemotaxis protein CheA [peritrichous flagella (AI145)] [Yersinia enterocolitica subsp. enterocolitica 8081]
(cheB) chemotaxis-specific methylesterase CheB [peritrichous flagella (AI145)] [Yersinia enterocolitica subsp. enterocolitica 8081]
(cheD) methyl-accepting chemotaxis protein CheD [peritrichous flagella (AI145)] [Yersinia enterocolitica subsp. enterocolitica 8081]
(cheR) chemotaxis methyltransferase CheR [peritrichous flagella (AI145)] [Yersinia enterocolitica subsp. enterocolitica 8081]
(cheW) purine-binding chemotaxis protein CheW [peritrichous flagella (AI145)] [Yersinia enterocolitica subsp. enterocolitica 8081]
(cheY) chemotaxis regulatory protein CheY [peritrichous flagella (AI145)] [Yersinia enterocolitica subsp. enterocolitica 8081]
(cheZ) chemotaxis regulator CheZ [peritrichous flagella (AI145)] [Yersinia enterocolitica subsp. enterocolitica 8081]
(chuX) putative heme-binding protein ChuX [Chu (VF0227)] [Escherichia coli CFT073]
(clpV1) type VI secretion system AAA+ family ATPase [HSI-I (VF0334)] [Pseudomonas aeruginosa PAO1]
(csgB) minor curlin subunit precursor curli nucleator protein CsgB [Agf (VF0103)] [Salmonella enterica subsp. enterica serovar Typhimurium str. LT2]
(csgD) DNA-binding transcriptional regulator CsgD [curli fibers/thin aggregative fimbriae (AGF) (AI094)] [Salmonella enterica subsp. enterica serovar Typhimurium str. LT2]
(csgE) curli production assembly/transport protein CsgE [Agf (VF0103)] [Salmonella enterica subsp. enterica serovar Typhimurium str. LT2]
(csgF) curli production assembly/transport protein CsgF [Agf (VF0103)] [Salmonella enterica subsp. enterica serovar Typhimurium str. LT2]
(csgG) curli production assembly/transport protein CsgG [Agf (VF0103)] [Salmonella enterica subsp. enterica serovar Typhimurium str. LT2]
(ddhA) glucose-1-phosphate cytidylyltransferase [O-antigen (VF0392)] [Yersinia enterocolitica subsp. enterocolitica 8081]
(dotU1) type VI secretion system protein DotU [HSI-I (VF0334)] [Pseudomonas aeruginosa PAO1]
(entA) 23-dihydro-23-dihydroxybenzoate dehydrogenase [Enterobactin (VF0228)] [Escherichia coli CFT073]
(entB) isochorismatase [Enterobactin (VF0228)] [Escherichia coli CFT073]
(entC) isochorismate synthase 1 [Enterobactin (VF0228)] [Escherichia coli CFT073]
(entD) phosphopantetheinyl transferase component of enterobactin synthase multienzyme complex [Enterobactin (VF0228)] [Escherichia coli CFT073]
(entE) 23-dihydroxybenzoate-AMP ligase component of enterobactin synthase multienzyme complex [Enterobactin (VF0228)] [Escherichia coli CFT073]
(entS) enterobactin exporter iron-regulated [enterobactin (IA019)] [Escherichia coli CFT073]
(espX4) Type III secretion system effector EspX4 [LEE encoded T3SS (SS020)] [Escherichia coli O157:H7 str. EDL933]
(espX5) Type III secretion system effector EspX5 [LEE encoded T3SS (SS020)] [Escherichia coli O157:H7 str. EDL933]
(fepC) ferrienterobactin ABC transporter ATPase [Enterobactin (VF0228)] [Escherichia coli CFT073]
(fepD) ferrienterobactin ABC transporter permease [Enterobactin (VF0228)] [Escherichia coli CFT073]
(fepG) iron-enterobactin ABC transporter permease [Enterobactin (VF0228)] [Escherichia coli CFT073]
(fimB) Type 1 fimbriae Regulatory protein fimB [Type 1 fimbriae (VF0221)] [Escherichia coli CFT073]
(fimD) Outer membrane usher protein fimD precursor [Type 1 fimbriae (VF0221)] [Escherichia coli CFT073]
(fimE) Type 1 fimbriae Regulatory protein fimE [Type 1 fimbriae (VF0221)] [Escherichia coli CFT073]
(fimF) FimF protein precursor [Type 1 fimbriae (VF0221)] [Escherichia coli CFT073]
(fimG) FimG protein precursor [Type 1 fimbriae (VF0221)] [Escherichia coli CFT073]
(fimH) FimH protein precursor [Type 1 fimbriae (VF0221)] [Escherichia coli CFT073]
(fimI) Fimbrin-like protein fimI precursor [Type 1 fimbriae (VF0221)] [Escherichia coli CFT073]
(fleN) flagellar synthesis regulator FleN [Flagella (VF0273)] [Pseudomonas aeruginosa PAO1]
(fleQ) transcriptional regulator FleQ [Flagella (VF0273)] [Pseudomonas aeruginosa PAO1]
(flgA) flagellar basal body P-ring biosynthesis protein FlgA [Flagella (VF0394)] [Yersinia enterocolitica subsp. enterocolitica 8081]
(flgB) flagellar basal body rod protein FlgB [Deoxyhexose linking sugar 209 Da capping structure (AI138)] [Pseudomonas aeruginosa PAO1]
(flgB) flagellar basal-body rod protein FlgB [Flagella (VF0394)] [Yersinia enterocolitica subsp. enterocolitica 8081]
(flgC) flagellar basal-body rod protein FlgC [Flagella (VF0273)] [Pseudomonas aeruginosa PAO1]
(flgC) flagellar basal-body rod protein FlgC [Flagella (VF0394)] [Yersinia enterocolitica subsp. enterocolitica 8081]
(flgD) flagellar basal-body rod modification protein FlgD [Flagella (VF0394)] [Yersinia enterocolitica subsp. enterocolitica 8081]
(flgE) flagellar hook protein FlgE [Flagella (VF0394)] [Yersinia enterocolitica subsp. enterocolitica 8081]
(flgF) flagellar basal-body rod protein FlgF [Flagella (VF0394)] [Yersinia enterocolitica subsp. enterocolitica 8081]
(flgG) flagellar basal-body rod protein FlgG [Flagella (VF0273)] [Pseudomonas aeruginosa PAO1]
(flgG) flagellar basal-body rod protein FlgG [Flagella (VF0394)] [Yersinia enterocolitica subsp. enterocolitica 8081]
(flgH) flagellar L-ring protein precursor FlgH [Flagella (VF0273)] [Pseudomonas aeruginosa PAO1]
(flgH) flagellar L-ring protein precursor FlgH [Flagella (VF0394)] [Yersinia enterocolitica subsp. enterocolitica 8081]
(flgI) flagellar P-ring protein precursor FlgI [Flagella (VF0273)] [Pseudomonas aeruginosa PAO1]
(flgI) flagellar P-ring protein precursor FlgI [Flagella (VF0394)] [Yersinia enterocolitica subsp. enterocolitica 8081]
(flgJ) flagellar rod assembly protein/muramidase FlgJ [Flagella (VF0394)] [Yersinia enterocolitica subsp. enterocolitica 8081]
(flgK) flagellar hook-associated protein 1 FlgK [Flagella (VF0394)] [Yersinia enterocolitica subsp. enterocolitica 8081]
(flgL) flagellar hook-associated protein 3 FlgL [Flagella (VF0394)] [Yersinia enterocolitica subsp. enterocolitica 8081]
(flgM) negative regulator of flagellin synthesis [Flagella (VF0394)] [Yersinia enterocolitica subsp. enterocolitica 8081]
(flgN) flagella synthesis protein FlgN [Flagella (VF0394)] [Yersinia enterocolitica subsp. enterocolitica 8081]
(flhA) flagellar biosynthesis protein FlhA [Flagella (VF0273)] [Pseudomonas aeruginosa PAO1]
(flhA) flagellar biosynthesis protein FlhA [Flagella (VF0394)] [Yersinia enterocolitica subsp. enterocolitica 8081]
(flhB) flagellar biosynthetic protein FlhB [Flagella (VF0394)] [Yersinia enterocolitica subsp. enterocolitica 8081]
(flhC) flagellar biosynthesis transcription activator FlhC [Flagella (VF0394)] [Yersinia enterocolitica subsp. enterocolitica 8081]
(flhD) flagellar transcriptional activator FlhD [Flagella (VF0394)] [Yersinia enterocolitica subsp. enterocolitica 8081]
(flhE) flagellar biosynthesis protein FlhE [Flagella (VF0394)] [Yersinia enterocolitica subsp. enterocolitica 8081]
(fliA) flagellar biosynthesis sigma factor [Flagella (VF0394)] [Yersinia enterocolitica subsp. enterocolitica 8081]
(fliA) flagellar biosynthesis sigma factor FliA [Deoxyhexose linking sugar 209 Da capping structure (AI138)] [Pseudomonas aeruginosa PAO1]
(fliB) flagellin lysine-N-methylase [Flagella (VF0394)] [Yersinia enterocolitica subsp. enterocolitica 8081]
(fliC) flagellin [Flagella (VF0394)] [Yersinia enterocolitica subsp. enterocolitica 8081]
(fliD) flagellar capping protein FliD [Flagella (VF0394)] [Yersinia enterocolitica subsp. enterocolitica 8081]
(fliE) flagellar hook-basal body complex protein FliE [Flagella (VF0273)] [Pseudomonas aeruginosa PAO1]
(fliE) flagellar hook-basal body complex protein FliE [Flagella (VF0394)] [Yersinia enterocolitica subsp. enterocolitica 8081]
(fliF) flagellar M-ring protein FliF [Flagella (VF0273)] [Pseudomonas aeruginosa PAO1]
(fliF) flagellar M-ring protein FliF [Flagella (VF0394)] [Yersinia enterocolitica subsp. enterocolitica 8081]
(fliG) flagellar motor switch protein G [Flagella (VF0273)] [Pseudomonas aeruginosa PAO1]
(fliG) flagellar motor switch protein G [Flagella (VF0394)] [Yersinia enterocolitica subsp. enterocolitica 8081]
(fliH) flagellar assembly protein H [Flagella (VF0394)] [Yersinia enterocolitica subsp. enterocolitica 8081]
(fliI) flagellum-specific ATP synthase FliI [Flagella (VF0273)] [Pseudomonas aeruginosa PAO1]
(fliI) flagellum-specific ATP synthase FliI [Flagella (VF0394)] [Yersinia enterocolitica subsp. enterocolitica 8081]
(fliJ) flagellar protein FliJ [Flagella (VF0394)] [Yersinia enterocolitica subsp. enterocolitica 8081]
(fliK) flagellar hook-length control protein FliK [Flagella (VF0394)] [Yersinia enterocolitica subsp. enterocolitica 8081]
(fliL) flagellar basal body protein FliL [Flagella (VF0394)] [Yersinia enterocolitica subsp. enterocolitica 8081]
(fliM) flagellar motor switch protein FliM [Flagella (VF0273)] [Pseudomonas aeruginosa PAO1]
(fliM) flagellar motor switch protein FliM [Flagella (VF0394)] [Yersinia enterocolitica subsp. enterocolitica 8081]
(fliN) flagellar motor switch protein FliN [Flagella (VF0273)] [Pseudomonas aeruginosa PAO1]
(fliN) flagellar motor switch protein FliN [Flagella (VF0394)] [Yersinia enterocolitica subsp. enterocolitica 8081]
(fliO) flagellar protein FliO [Flagella (VF0394)] [Yersinia enterocolitica subsp. enterocolitica 8081]
(fliP) flagellar biosynthetic protein FliP [Flagella (VF0273)] [Pseudomonas aeruginosa PAO1]
(fliP) flagellar biosynthetic protein FliP [Flagella (VF0394)] [Yersinia enterocolitica subsp. enterocolitica 8081]
(fliQ) flagellar biosynthetic protein FliQ [Flagella (VF0273)] [Pseudomonas aeruginosa PAO1]
(fliQ) flagellar biosynthetic protein FliQ [Flagella (VF0394)] [Yersinia enterocolitica subsp. enterocolitica 8081]
(fliR) flagellar biosynthetic protein FliR [Flagella (VF0394)] [Yersinia enterocolitica subsp. enterocolitica 8081]
(fliS) flagellar protein FliS [Flagella (VF0394)] [Yersinia enterocolitica subsp. enterocolitica 8081]
(fliT) flagellar protein FliT [Flagella (VF0394)] [Yersinia enterocolitica subsp. enterocolitica 8081]
(fliZ) alternative sigma factor regulatory protein [Flagella (VF0394)] [Yersinia enterocolitica subsp. enterocolitica 8081]
(gspC) general secretion pathway protein C [T2SS (VF0333)] [Shigella dysenteriae Sd197]
(gspD) general secretion pathway protein D [T2SS (VF0333)] [Shigella dysenteriae Sd197]
(gspF) general secretion pathway protein F [T2SS (VF0333)] [Shigella dysenteriae Sd197]
(gspG) general secretion pathway protein G [T2SS (VF0333)] [Shigella dysenteriae Sd197]
(gspH) general secretion pathway protein H [T2SS (VF0333)] [Shigella dysenteriae Sd197]
(gspI) general secretion pathway protein I [T2SS (VF0333)] [Shigella dysenteriae Sd197]
(gspJ) general secretion pathway protein J [T2SS (VF0333)] [Shigella dysenteriae Sd197]
(gspK) general secretion pathway protein K [T2SS (VF0333)] [Shigella dysenteriae Sd197]
(gspL) general secretion pathway protein L [T2SS (VF0333)] [Shigella dysenteriae Sd197]
(hcp1) type VI secretion system substrate Hcp1 [HSI-I (VF0334)] [Pseudomonas aeruginosa PAO1]
(hsiB1/vipA) type VI secretion system tubule-forming protein VipA [HSI-I (VF0334)] [Pseudomonas aeruginosa PAO1]
(hsiC1/vipB) type VI secretion system tubule-forming protein VipB [HSI-I (VF0334)] [Pseudomonas aeruginosa PAO1]
(hsiG1) type VI secretion system hcp secretion island protein HsiG1 [HSI-I (VF0334)] [Pseudomonas aeruginosa PAO1]
(inv) invasin [Invasin (VF0131)] [Yersinia enterocolitica W1024]
(mbtH-like) MbtH-like protein from the pyoverdine cluster [pyoverdine (IA001)] [Pseudomonas aeruginosa PAO1]
(motA) flagellar motor protein [Deoxyhexose linking sugar 209 Da capping structure (AI138)] [Pseudomonas aeruginosa PAO1]
(motA) flagellar motor protein MotA [peritrichous flagella (AI145)] [Yersinia enterocolitica subsp. enterocolitica 8081]
(motB) flagellar motor protein MotB [peritrichous flagella (AI145)] [Yersinia enterocolitica subsp. enterocolitica 8081]
(motC) flagellar motor protein [Deoxyhexose linking sugar 209 Da capping structure (AI138)] [Pseudomonas aeruginosa PAO1]
(mucD) serine protease MucD precursor [Alginate regulation (CVF523)] [Pseudomonas aeruginosa PAO1]
(ompA) outer membrane protein A [OmpA (VF0236)] [Escherichia coli O18:K1:H7 str. RS218]
(ospG) type III secretion system effector kinase OspG [TTSS (VF0118)] [Shigella flexneri 2a str. 301]
(pcrD) type III secretion system protein PcrD [TTSS (VF0083)] [Pseudomonas aeruginosa PAO1]
(pcrH) type III secretion system regulatory protein PcrH [TTSS (VF0083)] [Pseudomonas aeruginosa PAO1]
(pic) Pic serine protease precursor autotransporter [Pic (VF0218)] [Escherichia coli O44:H18 042]
(pilG) twitching motility protein PilG [Type IV pili (VF0082)] [Pseudomonas aeruginosa PAO1]
(pilH) twitching motility protein PilH [Type IV pili (VF0082)] [Pseudomonas aeruginosa PAO1]
(pilJ) twitching motility protein PilJ [Type IV pili (VF0082)] [Pseudomonas aeruginosa PAO1]
(pilM) type IV pilus inner membrane platform protein PilM [Type IV pili (VF0082)] [Pseudomonas aeruginosa PAO1]
(pilT) twitching motility protein PilT [Type IV pili (VF0082)] [Pseudomonas aeruginosa PAO1]
(pscR) type III secretion system protein PscR [TTSS (VF0083)] [Pseudomonas aeruginosa PAO1]
(pscT) type III secretion system protein PscT [TTSS (VF0083)] [Pseudomonas aeruginosa PAO1]
(pvdA) L-ornithine N5-oxygenase PvdA [Pyoverdine (VF0094)] [Pseudomonas aeruginosa PAO1]
(pvdH) diaminobutyrate-2-oxoglutarate aminotransferase PvdH [pyoverdine (IA001)] [Pseudomonas aeruginosa PAO1]
(pvdM) dipeptidase precursor [pyoverdine (IA001)] [Pseudomonas aeruginosa PAO1]
(pvdO) pyoverdine biosynthesis protein PvdO [pyoverdine (IA001)] [Pseudomonas aeruginosa PAO1]
(pvdS) extracytoplasmic-function sigma-70 factor [Pyoverdine (VF0094)] [Pseudomonas aeruginosa PAO1]
(spvC) type III secretion system effector SpvC phosphothreonine lyase [Spv (VF0107)] [Salmonella enterica subsp. enterica serovar Typhimurium str. LT2]
(steB) type III secretion system effector SteB [SPI-1 encoded T3SS (SS010)] [Salmonella enterica subsp. enterica serovar Typhimurium str. LT2]
(tagR) type IV secretion associated protein TagR positively regulates PpkA [HSI-I (VF0334)] [Pseudomonas aeruginosa PAO1]
(waaF) heptosyltransferase I [LPS (VF0085)] [Pseudomonas aeruginosa PAO1]
(waaG) B-band O-antigen polymerase [LPS (VF0085)] [Pseudomonas aeruginosa PAO1]
(waaP) UDP-glucose:(heptosyl) LPS alpha 13-glucosyltransferase WaaG [LPS (VF0085)] [Pseudomonas aeruginosa PAO1]
(xcpA/pilD) type 4 prepilin peptidase PilD [Type IV pili (VF0082)] [Pseudomonas aeruginosa PAO1]
(yagV/ecpE) E. coli common pilus chaperone EcpE [ECP (VF0404)] [Escherichia coli O157:H7 str. EDL933]
(yagW/ecpD) polymerized tip adhesin of ECP fibers [ECP (VF0404)] [Escherichia coli O157:H7 str. EDL933]
(yagX/ecpC) E. coli common pilus usher EcpC [ECP (VF0404)] [Escherichia coli O157:H7 str. EDL933]
(yagY/ecpB) E. coli common pilus chaperone EcpB [ECP (VF0404)] [Escherichia coli O157:H7 str. EDL933]
(yagZ/ecpA) E. coli common pilus structural subunit EcpA [ECP (VF0404)] [Escherichia coli O157:H7 str. EDL933]
(yapC) autotransporter protein YapC [YapC (VF0510)] [Yersinia pestis CO92]
(yaxA) cytotoxin YaxA [YaxAB (VF0511)] [Yersinia enterocolitica subsp. enterocolitica 8081]
(yaxB) cytotoxin YaxB [YaxAB (VF0511)] [Yersinia enterocolitica subsp. enterocolitica 8081]
(ykgK/ecpR) regulator protein EcpR [ECP (VF0404)] [Escherichia coli O157:H7 str. EDL933]
(ystB) Yersinia heat-stable enterotoxin Type B [Yst (VF0135)] [Yersinia enterocolitica str. 84-50]
