# Supplementary material for: Metagenomics Insight into Veterinary and Zoonotic Pathogens Identified in Urban Wetlands of Los Lagos, Chile
Source: Pathogens. 2024 Sep 12;13(9):788. doi: 10.3390/pathogens13090788 (PMC11434653; doi:10.3390/pathogens13090788)
Supplement: Supplementary file 1 [file pathogens-13-00788-s001.zip › Supplementary Table S4.xlsx]

## Sheet: Supplementary4
Sequence name in Supplementary File 1	plsdb_match	Match_length	Contig_length	Wetland
k127_90126	NZ_CP093329.1 Rahnella aceris strain S2-A69 plasmid p1, complete sequence	123458	11610	Baquedano
k127_90198	NZ_CP067058.1 Rahnella aceris strain ZF458 plasmid pPlas1, complete sequence	188256	5255	Baquedano
k127_144398	NZ_CP093330.1 Rahnella aceris strain S2-A69 plasmid p2, complete sequence	562130	2976	Baquedano
k127_108466	NZ_CP019064.1 Rahnella sikkimica strain ERMR1:05 plasmid unnamed2, complete sequence	229977	2080	Baquedano
k127_342491	CP003404.1 Rahnella aquatilis HX2 plasmid PRA1, complete sequence	570951	5669	Baquedano
k127_72468	NZ_CP019063.1 Rahnella sikkimica strain ERMR1:05 plasmid unnamed1, complete sequence	549463	23635	Baquedano
k127_72477	CP027480.1 Pseudomonas koreensis strain P19E3 plasmid p3, complete sequence	283378	12275	Baquedano
k127_378500	NA	NA	31774	Baquedano
k127_90603	NC_015063.1 Rahnella aceris plasmid pRAHAQ02, complete sequence	133486	2266	Baquedano
k127_288694	NA	NA	21135	Baquedano
k127_288952	NZ_CP093330.1 Rahnella aceris strain S2-A69 plasmid p2, complete sequence	562130	4922	Baquedano
k127_108831	NZ_CP067059.1 Rahnella aceris strain ZF458 plasmid pPlas2, complete sequence	553387	18932	Baquedano
k127_72833	NZ_MK433207.1 Klebsiella pneumoniae plasmid pK15-KPC, complete sequence	180154	2599	Baquedano
k127_621	NZ_CP019063.1 Rahnella sikkimica strain ERMR1:05 plasmid unnamed1, complete sequence	549463	7407	Baquedano
k127_90810	NZ_CP019063.1 Rahnella sikkimica strain ERMR1:05 plasmid unnamed1, complete sequence	549463	10015	Baquedano
k127_253380	NZ_CP019063.1 Rahnella sikkimica strain ERMR1:05 plasmid unnamed1, complete sequence	549463	4702	Baquedano
k127_37198	NZ_CP068443.1 Pantoea agglomerans strain ZJU23 plasmid unnamed3, complete sequence	567588	2233	Baquedano
k127_235100	NZ_CP067058.1 Rahnella aceris strain ZF458 plasmid pPlas1, complete sequence	188256	10565	Baquedano
k127_55479	NZ_OW970316.1 Pantoea agglomerans strain DAPP-PG734 plasmid P1, complete sequence	530328	2522	Baquedano
k127_199345	NZ_CP019063.1 Rahnella sikkimica strain ERMR1:05 plasmid unnamed1, complete sequence	549463	2081	Baquedano
k127_19407	NZ_MK433207.1 Klebsiella pneumoniae plasmid pK15-KPC, complete sequence	180154	2085	Baquedano
k127_235543	NA	NA	30708	Baquedano
k127_55879	NZ_CP067059.1 Rahnella aceris strain ZF458 plasmid pPlas2, complete sequence	553387	2354	Baquedano
k127_325669	NZ_CP021134.1 Pseudomonas fragi strain NMC25 plasmid unnamed2, complete sequence	54359	3550	Baquedano
k127_127965	NZ_CP084198.1 Pantoea agglomerans strain CB1 plasmid pCB1A, complete sequence	569555	2012	Baquedano
k127_200198	NZ_CP089920.1 Rahnella victoriana strain JZ-GX1 plasmid unnamed1, complete sequence	722843	3082	Baquedano
k127_2002	NZ_CP067058.1 Rahnella aceris strain ZF458 plasmid pPlas1, complete sequence	188256	2129	Baquedano
k127_181855	NZ_CP019064.1 Rahnella sikkimica strain ERMR1:05 plasmid unnamed2, complete sequence	229977	2278	Baquedano
k127_362148	NA	NA	4365	Baquedano
k127_344687	NZ_CP019063.1 Rahnella sikkimica strain ERMR1:05 plasmid unnamed1, complete sequence	549463	6813	Baquedano
k127_2521	NZ_CP031652.1 Pantoea agglomerans strain TH81 plasmid unnamed3, complete sequence	152523	2459	Baquedano
k127_182243	CP042359.1 Rahnella aquatilis strain H145 plasmid unnamed2, complete sequence	467533	5195	Baquedano
k127_218479	NZ_CP093329.1 Rahnella aceris strain S2-A69 plasmid p1, complete sequence	123458	2326	Baquedano
k127_272803	CP027480.1 Pseudomonas koreensis strain P19E3 plasmid p3, complete sequence	283378	8979	Baquedano
k127_146700	CP034839.1 Rahnella aquatilis strain KM25 plasmid pKM12v2, complete sequence	556163	3958	Baquedano
k127_146791	NZ_CP067059.1 Rahnella aceris strain ZF458 plasmid pPlas2, complete sequence	553387	7891	Baquedano
k127_164982	NZ_CP019063.1 Rahnella sikkimica strain ERMR1:05 plasmid unnamed1, complete sequence	549463	57893	Baquedano
k127_111038	CP027480.1 Pseudomonas koreensis strain P19E3 plasmid p3, complete sequence	283378	3509	Baquedano
k127_327078	NZ_CP134758.1 Pantoea agglomerans strain AR24 plasmid pAR24_A, complete sequence	537957	2340	Baquedano
k127_219239	NA	NA	8256	Baquedano
k127_237093	NZ_CP019063.1 Rahnella sikkimica strain ERMR1:05 plasmid unnamed1, complete sequence	549463	2421	Baquedano
k127_182816	NZ_CP019063.1 Rahnella sikkimica strain ERMR1:05 plasmid unnamed1, complete sequence	549463	3504	Baquedano
k127_237220	NZ_CP030920.1 Escherichia coli strain KL53 plasmid pKL53-L, complete sequence	259094	4659	Baquedano
k127_237302	NZ_AP024330.1 Erwinia rhapontici strain MAFF 311153 plasmid pERA53, complete sequence	135917	2483	Baquedano
k127_75838	NZ_CP019063.1 Rahnella sikkimica strain ERMR1:05 plasmid unnamed1, complete sequence	549463	5876	Baquedano
k127_291623	NZ_CP093329.1 Rahnella aceris strain S2-A69 plasmid p1, complete sequence	123458	14967	Baquedano
k127_93457	NZ_CP085628.1 Erwinia rhapontici strain BY21311 plasmid unnamed1, complete sequence	107282	22556	Baquedano
k127_273927	NA	NA	49888	Baquedano
k127_202038	NZ_CP118406.1 Klebsiella pneumoniae strain F3-2P(2*) plasmid pF3-2P2, complete sequence	216722	2331	Baquedano
k127_93619	NZ_CP021134.1 Pseudomonas fragi strain NMC25 plasmid unnamed2, complete sequence	54359	2039	Baquedano
k127_166362	NA	NA	2859	Baquedano
k127_112341	NZ_CP005961.1 Pseudomonas mandelii JR-1 plasmid unnamed, complete sequence	410512	2117	Baquedano
k127_238114	NZ_CP067058.1 Rahnella aceris strain ZF458 plasmid pPlas1, complete sequence	188256	3019	Baquedano
k127_22714	NZ_CP021134.1 Pseudomonas fragi strain NMC25 plasmid unnamed2, complete sequence	54359	3810	Baquedano
k127_292584	NZ_CP043471.1 Acinetobacter baumannii strain 18WIARLN0021 plasmid unnamed2, complete sequence	32363	4710	Baquedano
k127_364212	NZ_CP053575.1 Citrobacter sp. TSA-1 plasmid unnamed2, complete sequence	91378	2760	Baquedano
k127_364237	CP063167.1 Variovorax paradoxus strain VAI-C plasmid unnamed, complete sequence	2479635	4344	Baquedano
k127_382870	NZ_CP019063.1 Rahnella sikkimica strain ERMR1:05 plasmid unnamed1, complete sequence	549463	10527	Baquedano
k127_40961	NZ_CP019063.1 Rahnella sikkimica strain ERMR1:05 plasmid unnamed1, complete sequence	549463	9141	Baquedano
k127_131484	NA	NA	11026	Baquedano
k127_220741	NC_015062.1 Rahnella aceris plasmid pRAHAQ01, complete sequence	616549	16356	Baquedano
k127_238995	NZ_MK433207.1 Klebsiella pneumoniae plasmid pK15-KPC, complete sequence	180154	2467	Baquedano
k127_364795	CP003404.1 Rahnella aquatilis HX2 plasmid PRA1, complete sequence	570951	7157	Baquedano
k127_132009	CP034837.1 Rahnella aquatilis strain KM05 plasmid pKM05, complete sequence	513964	3279	Baquedano
k127_149245	NZ_CP019063.1 Rahnella sikkimica strain ERMR1:05 plasmid unnamed1, complete sequence	549463	2173	Baquedano
k127_257756	NA	NA	15013	Baquedano
k127_203891	NZ_CP031696.1 Erwinia billingiae strain TH88 plasmid unnamed1, complete sequence	78412	2355	Baquedano
k127_203961	NZ_CP083449.1 Pantoea eucrina strain XL123 plasmid unnamed1, complete sequence	107755	2700	Baquedano
k127_113954	NZ_MZ726786.1 Raoultella ornithinolytica strain 24150 plasmid p24150-tet, complete sequence	101978	2706	Baquedano
k127_258053	NZ_CP093329.1 Rahnella aceris strain S2-A69 plasmid p1, complete sequence	123458	11711	Baquedano
k127_311879	NA	NA	10017	Baquedano
k127_384516	NA	NA	2466	Baquedano
k127_221844	NC_016905.1 Shewanella baltica OS678 plasmid pSBAL67801, complete sequence	80698	6266	Baquedano
k127_204644	NZ_CP068443.1 Pantoea agglomerans strain ZJU23 plasmid unnamed3, complete sequence	567588	18648	Baquedano
k127_185575	CP130155.1 Raoultella ornithinolytica strain RoM27LC23 plasmid pM27-40K, complete sequence	40525	3499	Baquedano
k127_42741	NZ_CP019063.1 Rahnella sikkimica strain ERMR1:05 plasmid unnamed1, complete sequence	549463	14321	Baquedano
k127_330607	NZ_CP067059.1 Rahnella aceris strain ZF458 plasmid pPlas2, complete sequence	553387	13301	Baquedano
k127_78654	NZ_CP093329.1 Rahnella aceris strain S2-A69 plasmid p1, complete sequence	123458	2182	Baquedano
k127_312364	NZ_CP122321.1 Pantoea agglomerans pv. gypsophilae strain 824-1 plasmid pPAG02, complete sequence	582658	2742	Baquedano
k127_276969	NZ_CP019064.1 Rahnella sikkimica strain ERMR1:05 plasmid unnamed2, complete sequence	229977	4137	Baquedano
k127_78744	NZ_CP089920.1 Rahnella victoriana strain JZ-GX1 plasmid unnamed1, complete sequence	722843	4023	Baquedano
k127_258871	CP034838.1 Rahnella aquatilis strain KM12 plasmid pKM12v1, complete sequence	556163	2853	Baquedano
k127_222407	NA	NA	130734	Baquedano
k127_186299	NZ_CP019063.1 Rahnella sikkimica strain ERMR1:05 plasmid unnamed1, complete sequence	549463	20368	Baquedano
k127_222511	NZ_CP019063.1 Rahnella sikkimica strain ERMR1:05 plasmid unnamed1, complete sequence	549463	9246	Baquedano
k127_222521	NA	NA	7608	Baquedano
k127_385361	NZ_CP067059.1 Rahnella aceris strain ZF458 plasmid pPlas2, complete sequence	553387	2231	Baquedano
k127_331348	NZ_CP134745.1 Pantoea agglomerans strain BH6c plasmid pBH6cv2_A, complete sequence	569248	2784	Baquedano
k127_115066	NZ_CP019063.1 Rahnella sikkimica strain ERMR1:05 plasmid unnamed1, complete sequence	549463	17816	Baquedano
k127_61267	CP003404.1 Rahnella aquatilis HX2 plasmid PRA1, complete sequence	570951	3130	Baquedano
k127_385622	NZ_CP093329.1 Rahnella aceris strain S2-A69 plasmid p1, complete sequence	123458	2842	Baquedano
k127_241324	NA	NA	4193	Baquedano
k127_241472	NC_015062.1 Rahnella aceris plasmid pRAHAQ01, complete sequence	616549	4175	Baquedano
k127_43993	NZ_CP019063.1 Rahnella sikkimica strain ERMR1:05 plasmid unnamed1, complete sequence	549463	28919	Baquedano
k127_277946	NZ_MK433207.1 Klebsiella pneumoniae plasmid pK15-KPC, complete sequence	180154	2548	Baquedano
k127_332015	NZ_CP067059.1 Rahnella aceris strain ZF458 plasmid pPlas2, complete sequence	553387	3216	Baquedano
k127_44212	NZ_CP019063.1 Rahnella sikkimica strain ERMR1:05 plasmid unnamed1, complete sequence	549463	4585	Baquedano
k127_115647	NZ_CP067059.1 Rahnella aceris strain ZF458 plasmid pPlas2, complete sequence	553387	2637	Baquedano
k127_150918	NZ_CP019063.1 Rahnella sikkimica strain ERMR1:05 plasmid unnamed1, complete sequence	549463	15713	Baquedano
k127_97565	CP033552.1 Acinetobacter nosocomialis strain 2014S01-097 plasmid p2014S01-097-2, complete sequence	120617	2983	Baquedano
k127_260031	NZ_CP046510.1 Erwinia sorbitola strain J780 plasmid pla1, complete sequence	50358	19115	Baquedano
k127_79983	NZ_CP067059.1 Rahnella aceris strain ZF458 plasmid pPlas2, complete sequence	553387	3028	Baquedano
k127_62347	NZ_CP067058.1 Rahnella aceris strain ZF458 plasmid pPlas1, complete sequence	188256	2229	Baquedano
k127_116454	NZ_CP067059.1 Rahnella aceris strain ZF458 plasmid pPlas2, complete sequence	553387	2498	Baquedano
k127_278827	NZ_CP046581.1 Erwinia sp. E602 plasmid unnamed1, complete sequence	325969	10770	Baquedano
k127_260676	NZ_CP067058.1 Rahnella aceris strain ZF458 plasmid pPlas1, complete sequence	188256	6266	Baquedano
k127_279078	NA	NA	20003	Baquedano
k127_62840	NZ_CP111120.1 Chryseobacterium sp. MMS21-Ot14 plasmid unnamed, complete sequence	7335	4196	Baquedano
k127_45277	NC_015062.1 Rahnella aceris plasmid pRAHAQ01, complete sequence	616549	2852	Baquedano
k127_8248	CP027480.1 Pseudomonas koreensis strain P19E3 plasmid p3, complete sequence	283378	8413	Baquedano
k127_151853	NC_015062.1 Rahnella aceris plasmid pRAHAQ01, complete sequence	616549	10960	Baquedano
k127_45616	NZ_CP067059.1 Rahnella aceris strain ZF458 plasmid pPlas2, complete sequence	553387	14707	Baquedano
k127_243313	NZ_CP118267.1 Pantoea sp. Lij88 plasmid unnamed1, complete sequence	634148	2375	Baquedano
k127_351911	NZ_CP019063.1 Rahnella sikkimica strain ERMR1:05 plasmid unnamed1, complete sequence	549463	8790	Baquedano
k127_368606	NZ_CP019063.1 Rahnella sikkimica strain ERMR1:05 plasmid unnamed1, complete sequence	549463	32619	Baquedano
k127_99293	NZ_CP019064.1 Rahnella sikkimica strain ERMR1:05 plasmid unnamed2, complete sequence	229977	8306	Baquedano
k127_117526	NA	NA	3580	Baquedano
k127_152300	CP034838.1 Rahnella aquatilis strain KM12 plasmid pKM12v1, complete sequence	556163	6161	Baquedano
k127_8885	CP003404.1 Rahnella aquatilis HX2 plasmid PRA1, complete sequence	570951	5522	Baquedano
k127_352315	NA	NA	3977	Baquedano
k127_99656	NZ_CP101614.1 Erwinia persicina strain SR15 plasmid unnamed, complete sequence	165111	7064	Baquedano
k127_280340	NC_014305.1 Erwinia billingiae Eb661 plasmid pEB170, complete sequence	169778	2219	Baquedano
k127_189214	NA	NA	5829	Baquedano
k127_99872	NZ_CP118267.1 Pantoea sp. Lij88 plasmid unnamed1, complete sequence	634148	2410	Baquedano
k127_152828	NZ_CP014127.2 Pantoea vagans strain FDAARGOS_160 plasmid unnamed2, complete sequence	470309	2159	Baquedano
k127_64275	NZ_CP067059.1 Rahnella aceris strain ZF458 plasmid pPlas2, complete sequence	553387	2123	Baquedano
k127_28944	CP003404.1 Rahnella aquatilis HX2 plasmid PRA1, complete sequence	570951	2161	Baquedano
k127_352765	NZ_CP067058.1 Rahnella aceris strain ZF458 plasmid pPlas1, complete sequence	188256	19532	Baquedano
k127_64415	NA	NA	12897	Baquedano
k127_369649	NC_021742.1 Serratia liquefaciens ATCC 27592 plasmid unnamed, complete sequence	44107	9888	Baquedano
k127_262558	NC_015063.1 Rahnella aceris plasmid pRAHAQ02, complete sequence	133486	2188	Baquedano
k127_153210	NZ_CP019063.1 Rahnella sikkimica strain ERMR1:05 plasmid unnamed1, complete sequence	549463	26426	Baquedano
k127_172858	NZ_CP134740.1 Pantoea agglomerans strain FC61912-B plasmid pFC61912-B_C, complete sequence	193122	2222	Baquedano
k127_298956	NA	NA	52429	Baquedano
k127_65176	NZ_CP077332.1 Lelliottia amnigena strain FDAARGOS 1446 plasmid unnamed1	157312	3776	Baquedano
k127_316679	NA	NA	2408	Baquedano
k127_82936	NC_016905.1 Shewanella baltica OS678 plasmid pSBAL67801, complete sequence	80698	2160	Baquedano
k127_190668	NZ_CP079717.1 Shewanella xiamenensis strain HD6416 plasmid pHD6416-NDM, complete sequence	206938	2048	Baquedano
k127_389804	NZ_CP005961.1 Pseudomonas mandelii JR-1 plasmid unnamed, complete sequence	410512	2278	Baquedano
k127_173525	NZ_CP077309.1 Enterobacter hormaechei strain FDAARGOS 1433 plasmid unnamed1	606597	2511	Baquedano
k127_30478	NZ_CP067059.1 Rahnella aceris strain ZF458 plasmid pPlas2, complete sequence	553387	18043	Baquedano
k127_154991	NZ_CP034470.1 Pantoea agglomerans strain CFSAN047153 plasmid pCFSAN047153_1, complete sequence	613013	2002	Baquedano
k127_227901	NZ_CP021134.1 Pseudomonas fragi strain NMC25 plasmid unnamed2, complete sequence	54359	5768	Baquedano
k127_337047	NA	NA	3404	Baquedano
k127_192055	NZ_CP098797.1 Acinetobacter baumannii strain VB280821 plasmid p2VB280821, complete sequence	135066	2007	Baquedano
k127_155413	NZ_CP093330.1 Rahnella aceris strain S2-A69 plasmid p2, complete sequence	562130	2024	Baquedano
k127_283086	CP027480.1 Pseudomonas koreensis strain P19E3 plasmid p3, complete sequence	283378	3783	Baquedano
k127_247101	NZ_CP019063.1 Rahnella sikkimica strain ERMR1:05 plasmid unnamed1, complete sequence	549463	7136	Baquedano
k127_155780	NA	NA	2347	Baquedano
k127_155837	CP027480.1 Pseudomonas koreensis strain P19E3 plasmid p3, complete sequence	283378	11479	Baquedano
k127_192695	NZ_CP021134.1 Pseudomonas fragi strain NMC25 plasmid unnamed2, complete sequence	54359	7310	Baquedano
k127_139623	CP130155.1 Raoultella ornithinolytica strain RoM27LC23 plasmid pM27-40K, complete sequence	40525	2581	Baquedano
k127_49595	NZ_CP128206.1 Vibrio furnissii strain VFBJ05 plasmid pVFBJ05, complete sequence	85626	4031	Baquedano
k127_67493	CP034838.1 Rahnella aquatilis strain KM12 plasmid pKM12v1, complete sequence	556163	2064	Baquedano
k127_192997	NZ_CP079717.1 Shewanella xiamenensis strain HD6416 plasmid pHD6416-NDM, complete sequence	206938	2666	Baquedano
k127_156372	NZ_CP046510.1 Erwinia sorbitola strain J780 plasmid pla1, complete sequence	50358	7145	Baquedano
k127_301988	NZ_CP118267.1 Pantoea sp. Lij88 plasmid unnamed1, complete sequence	634148	2027	Baquedano
k127_302216	NZ_CP067058.1 Rahnella aceris strain ZF458 plasmid pPlas1, complete sequence	188256	2291	Baquedano
k127_319190	NZ_CP037949.1 Erwinia sp. QL-Z3 plasmid unnamed1, complete sequence	149889	2719	Baquedano
k127_284227	NZ_CP084198.1 Pantoea agglomerans strain CB1 plasmid pCB1A, complete sequence	569555	2466	Baquedano
k127_176144	NA	NA	3222	Baquedano
k127_302412	NZ_CP134725.1 Pantoea agglomerans strain SUH1 plasmid pSUH1_A, complete sequence	574725	2042	Baquedano
k127_32913	NC_015063.1 Rahnella aceris plasmid pRAHAQ02, complete sequence	133486	3128	Baquedano
k127_32927	NZ_CP085628.1 Erwinia rhapontici strain BY21311 plasmid unnamed1, complete sequence	107282	26026	Baquedano
k127_302870	CP027480.1 Pseudomonas koreensis strain P19E3 plasmid p3, complete sequence	283378	4547	Baquedano
k127_121767	NA	NA	4052	Baquedano
k127_230664	NZ_AP024330.1 Erwinia rhapontici strain MAFF 311153 plasmid pERA53, complete sequence	135917	3077	Baquedano
k127_212783	NZ_CP040048.1 Acinetobacter baumannii strain VB1190 plasmid unnamed1, complete sequence	657699	2278	Baquedano
k127_340501	NC_016905.1 Shewanella baltica OS678 plasmid pSBAL67801, complete sequence	80698	2050	Baquedano
k127_34043	NC_015062.1 Rahnella aceris plasmid pRAHAQ01, complete sequence	616549	31311	Baquedano
k127_285653	NA	NA	16371	Baquedano
k127_394280	CP027480.1 Pseudomonas koreensis strain P19E3 plasmid p3, complete sequence	283378	9371	Baquedano
k127_231129	NZ_CP067058.1 Rahnella aceris strain ZF458 plasmid pPlas1, complete sequence	188256	6898	Baquedano
k127_14182	NZ_CP048737.1 Enterobacter sp. T2 plasmid unnamed1, complete sequence	21444	3432	Baquedano
k127_358477	NZ_CP134750.1 Pantoea agglomerans strain AR8b plasmid pAR8b_A, complete sequence	575199	2104	Baquedano
k127_285777	NZ_CP060593.1 Rouxiella badensis subsp. acadiensis strain C173 plasmid pUnnamed1, complete sequence	120691	3471	Baquedano
k127_303922	NA	NA	27350	Baquedano
k127_374777	NZ_CP114775.1 Raoultella planticola strain RP_3045 plasmid p3045-3, complete sequence	113157	2348	Baquedano
k127_195148	CP003404.1 Rahnella aquatilis HX2 plasmid PRA1, complete sequence	570951	4669	Baquedano
k127_142733	NA	NA	19490	Baquedano
k127_358898	NA	NA	7915	Baquedano
k127_142935	NA	NA	2579	Baquedano
k127_195397	NZ_CP051531.1 Shewanella baltica strain 11FHM2 plasmid pSBP2_mcr4, complete sequence	86727	2971	Baquedano
k127_359153	NC_016905.1 Shewanella baltica OS678 plasmid pSBAL67801, complete sequence	80698	4675	Baquedano
k127_268378	NZ_CP067058.1 Rahnella aceris strain ZF458 plasmid pPlas1, complete sequence	188256	35971	Baquedano
k127_15251	CP027480.1 Pseudomonas koreensis strain P19E3 plasmid p3, complete sequence	283378	3830	Baquedano
k127_395686	NA	NA	27447	Baquedano
k127_395687	NA	NA	3491	Baquedano
k127_395704	NA	NA	4166	Baquedano
k127_376070	NZ_CP051531.1 Shewanella baltica strain 11FHM2 plasmid pSBP2_mcr4, complete sequence	86727	2144	Baquedano
k127_251347	NZ_CP019063.1 Rahnella sikkimica strain ERMR1:05 plasmid unnamed1, complete sequence	549463	8483	Baquedano
k127_71049	NZ_CP051531.1 Shewanella baltica strain 11FHM2 plasmid pSBP2_mcr4, complete sequence	86727	2470	Baquedano
k127_196919	OW849169.1 Enterobacter cloacae isolate 110 genome assembly, plasmid: P2	154846	2059	Baquedano
k127_88468	NA	NA	12461	Baquedano
k127_233758	NZ_CP021134.1 Pseudomonas fragi strain NMC25 plasmid unnamed2, complete sequence	54359	2038	Baquedano
k127_377398	CP003404.1 Rahnella aquatilis HX2 plasmid PRA1, complete sequence	570951	2219	Baquedano
k127_17806	NZ_CP040048.1 Acinetobacter baumannii strain VB1190 plasmid unnamed1, complete sequence	657699	2807	Baquedano
k127_162514	LR134132.1 Klebsiella aerogenes strain NCTC10006 genome assembly, plasmid: 12	143273	3723	Teodosio_Sarao_1
k127_198582	NC_021742.1 Serratia liquefaciens ATCC 27592 plasmid unnamed, complete sequence	44107	6350	Teodosio_Sarao_1
k127_360689	NZ_CP062157.2 Pseudomonas lundensis strain 2T.2.5.2 plasmid pPL-38ph, complete sequence	38377	3344	Teodosio_Sarao_1
k127_36409	NZ_MT039225.1 Yersinia frederiksenii strain AGR_49 plasmid unnamed1, complete sequence	254406	4974	Teodosio_Sarao_1
k127_144909	NZ_CP104756.1 Shewanella putrefaciens strain 4H plasmid unnamed1, complete sequence	41617	2734	Teodosio_Sarao_1
k127_361096	NA	NA	4374	Teodosio_Sarao_1
k127_325027	LR134125.1 Klebsiella aerogenes strain NCTC10006 genome assembly, plasmid: 5	770373	5765	Teodosio_Sarao_1
k127_343134	NA	NA	7486	Teodosio_Sarao_1
k127_252824	NZ_AP026896.1 Aeromonas caviae strain KAM479 plasmid pKAM479_3, complete sequence	4944632	2849	Teodosio_Sarao_1
k127_271108	NA	NA	33318	Teodosio_Sarao_1
k127_343237	NA	NA	3848	Teodosio_Sarao_1
k127_109170	AP028578.1 Serratia marcescens QC19 plasmid pQC19 DNA, complete sequence	162949	3170	Teodosio_Sarao_1
k127_73165	NA	NA	8100	Teodosio_Sarao_1
k127_37102	NZ_AP027442.1 Escherichia coli strain EC291 isolate EC291 plasmid pEC291_3, complete sequence	60421	2270	Teodosio_Sarao_1
k127_37109	NZ_CP042500.1 Enterobacter sp. E76 plasmid pE76_001, complete sequence	148871	4383	Teodosio_Sarao_1
k127_361431	NZ_CP049157.1 Caballeronia sp. SBC1 plasmid pSBC1_1, complete sequence	1996666	2059	Teodosio_Sarao_1
k127_217538	NA	NA	10936	Teodosio_Sarao_1
k127_217664	NZ_CP046510.1 Erwinia sorbitola strain J780 plasmid pla1, complete sequence	50358	4916	Teodosio_Sarao_1
k127_145650	NZ_AP026896.1 Aeromonas caviae strain KAM479 plasmid pKAM479_3, complete sequence	4944632	2280	Teodosio_Sarao_1
k127_92063	NA	NA	12493	Teodosio_Sarao_1
k127_326007	NZ_CP046510.1 Erwinia sorbitola strain J780 plasmid pla1, complete sequence	50358	3683	Teodosio_Sarao_1
k127_127566	NA	NA	85910	Teodosio_Sarao_1
k127_1824	NA	NA	24689	Teodosio_Sarao_1
k127_127814	NA	NA	11369	Teodosio_Sarao_1
k127_290156	NZ_AP026896.1 Aeromonas caviae strain KAM479 plasmid pKAM479_3, complete sequence	4944632	2512	Teodosio_Sarao_1
k127_380407	NA	NA	5546	Teodosio_Sarao_1
k127_19941	NZ_MK496050.1 Pseudomonas sp. strain FFUP_PS_41 plasmid pJBCL41, complete sequence	498516	9857	Teodosio_Sarao_1
k127_362630	NZ_AP026896.1 Aeromonas caviae strain KAM479 plasmid pKAM479_3, complete sequence	4944632	3113	Teodosio_Sarao_1
k127_218473	NC_009035.1 Shewanella baltica OS155 plasmid pSbal01, complete sequence	116763	7413	Teodosio_Sarao_1
k127_380691	NZ_CP085628.1 Erwinia rhapontici strain BY21311 plasmid unnamed1, complete sequence	107282	24250	Teodosio_Sarao_1
k127_290561	NZ_CP043471.1 Acinetobacter baumannii strain 18WIARLN0021 plasmid unnamed2, complete sequence	32363	2143	Teodosio_Sarao_1
k127_290811	NZ_LN868946.1 Salmonella enterica subsp. enterica serovar Senftenberg strain NCTC10384 plasmid 4, complete sequence	141119	8473	Teodosio_Sarao_1
k127_309027	NA	NA	32792	Teodosio_Sarao_1
k127_93395	NZ_AP024332.1 Erwinia rhapontici strain MAFF 311154 plasmid pERA54, complete sequence	192843	15154	Teodosio_Sarao_1
k127_272873	NC_021742.1 Serratia liquefaciens ATCC 27592 plasmid unnamed, complete sequence	44107	2445	Teodosio_Sarao_1
k127_3064	NZ_CP104761.1 Pantoea piersonii strain GABEKP28 plasmid pGABEKP28_3, complete sequence	106029	17782	Teodosio_Sarao_1
k127_165101	NZ_CP095921.1 Pseudomonas aeruginosa strain AR19640 plasmid unnamed, complete sequence	495621	3502	Teodosio_Sarao_1
k127_93834	NZ_AP026896.1 Aeromonas caviae strain KAM479 plasmid pKAM479_3, complete sequence	4944632	2743	Teodosio_Sarao_1
k127_165561	NZ_CP070507.1 Pseudomonas hygromyciniae strain SDM007 plasmid pSDM007, complete sequence	249868	2632	Teodosio_Sarao_1
k127_129388	NZ_AP026896.1 Aeromonas caviae strain KAM479 plasmid pKAM479_3, complete sequence	4944632	2043	Teodosio_Sarao_1
k127_327910	NZ_AP026896.1 Aeromonas caviae strain KAM479 plasmid pKAM479_3, complete sequence	4944632	2003	Teodosio_Sarao_1
k127_363912	NC_009035.1 Shewanella baltica OS155 plasmid pSbal01, complete sequence	116763	2356	Teodosio_Sarao_1
k127_94591	NZ_CP085628.1 Erwinia rhapontici strain BY21311 plasmid unnamed1, complete sequence	107282	5086	Teodosio_Sarao_1
k127_94623	NZ_AP024332.1 Erwinia rhapontici strain MAFF 311154 plasmid pERA54, complete sequence	192843	3889	Teodosio_Sarao_1
k127_94723	NZ_CP046723.1 Pantoea agglomerans strain ASB05 plasmid pASB05p1, complete sequence	563807	2230	Teodosio_Sarao_1
k127_328442	CP080634.1 Shewanella putrefaciens strain YZ08 plasmid unnamed1, complete sequence	43377	2222	Teodosio_Sarao_1
k127_220139	NZ_MK433207.1 Klebsiella pneumoniae plasmid pK15-KPC, complete sequence	180154	2208	Teodosio_Sarao_1
k127_4333	NZ_CP016850.1 Pseudomonas sp. TMW 2.1634 plasmid pL21564-1, complete sequence	99718	4331	Teodosio_Sarao_1
k127_346758	NA	NA	2955	Teodosio_Sarao_1
k127_310510	NA	NA	24656	Teodosio_Sarao_1
k127_346849	NA	NA	5283	Teodosio_Sarao_1
k127_220577	NZ_AP026896.1 Aeromonas caviae strain KAM479 plasmid pKAM479_3, complete sequence	4944632	6210	Teodosio_Sarao_1
k127_4662	NA	NA	3349	Teodosio_Sarao_1
k127_166768	NA	NA	2173	Teodosio_Sarao_1
k127_41029	NZ_AP024332.1 Erwinia rhapontici strain MAFF 311154 plasmid pERA54, complete sequence	192843	2884	Teodosio_Sarao_1
k127_329169	CP067856.1 Klebsiella pneumoniae strain ARLG-3215 plasmid pC269_3, complete sequence	28835	2031	Teodosio_Sarao_1
k127_293035	NC_009035.1 Shewanella baltica OS155 plasmid pSbal01, complete sequence	116763	4783	Teodosio_Sarao_1
k127_59445	NA	NA	4049	Teodosio_Sarao_1
k127_220920	NZ_AP026896.1 Aeromonas caviae strain KAM479 plasmid pKAM479_3, complete sequence	4944632	3208	Teodosio_Sarao_1
k127_365836	NA	NA	7965	Teodosio_Sarao_1
k127_78232	NA	NA	14271	Teodosio_Sarao_1
k127_41945	NZ_MK433207.1 Klebsiella pneumoniae plasmid pK15-KPC, complete sequence	180154	2559	Teodosio_Sarao_1
k127_41980	NZ_CP124842.1 Aeromonas salmonicida strain 57 plasmid unnamed1, complete sequence	158272	3196	Teodosio_Sarao_1
k127_311946	NA	NA	8558	Teodosio_Sarao_1
k127_366590	NZ_CP083452.1 Comamonas odontotermitis strain WLL plasmid unnamed1, complete sequence	372730	2402	Teodosio_Sarao_1
k127_168674	NZ_CP110161.1 Klebsiella pneumoniae strain YZ22CS089 plasmid unnamed1, complete sequence	239545	2073	Teodosio_Sarao_1
k127_23920	NA	NA	6236	Teodosio_Sarao_1
k127_97366	NA	NA	2143	Teodosio_Sarao_1
k127_294767	NA	NA	19845	Teodosio_Sarao_1
k127_294787	NZ_CP092467.1 Citrobacter portucalensis strain Cf7303 plasmid unnamed1, complete sequence	233864	4766	Teodosio_Sarao_1
k127_151356	NZ_CP046581.1 Erwinia sp. E602 plasmid unnamed1, complete sequence	325969	2851	Teodosio_Sarao_1
k127_98117	NC_005205.1 Pseudomonas syringae pv. syringae plasmid pPSR1, complete sequence	72601	4530	Teodosio_Sarao_1
k127_331611	NZ_CP043858.1 Aliarcobacter cibarius strain H743 plasmid pACIB, complete sequence	237519	3567	Teodosio_Sarao_1
k127_79840	NZ_CP062157.2 Pseudomonas lundensis strain 2T.2.5.2 plasmid pPL-38ph, complete sequence	38377	2326	Teodosio_Sarao_1
k127_187845	NZ_AP024330.1 Erwinia rhapontici strain MAFF 311153 plasmid pERA53, complete sequence	135917	9611	Teodosio_Sarao_1
k127_43513	NZ_MT732192.1 Pseudomonas aeruginosa strain NMI6124/12 plasmid pPUV-14, complete sequence	421847	5203	Teodosio_Sarao_1
k127_187875	NZ_CP132185.1 Vibrio cholerae strain DRC001 plasmid pDRC001, complete sequence	219361	2118	Teodosio_Sarao_1
k127_386151	NA	NA	39987	Teodosio_Sarao_1
k127_313988	NZ_AP026896.1 Aeromonas caviae strain KAM479 plasmid pKAM479_3, complete sequence	4944632	5058	Teodosio_Sarao_1
k127_332356	NZ_CP121793.1 Aeromonas caviae strain FIONA 16800 plasmid unnamed1, complete sequence	296497	2435	Teodosio_Sarao_1
k127_170504	NZ_AP026896.1 Aeromonas caviae strain KAM479 plasmid pKAM479_3, complete sequence	4944632	3124	Teodosio_Sarao_1
k127_386865	NZ_CP061933.1 Klebsiella michiganensis strain BD-50-Km plasmid pBD-50-Km_3, complete sequence	135663	5454	Teodosio_Sarao_1
k127_25981	NA	NA	4003	Teodosio_Sarao_1
k127_189011	NA	NA	7677	Teodosio_Sarao_1
k127_243331	NC_009035.1 Shewanella baltica OS155 plasmid pSbal01, complete sequence	116763	2226	Teodosio_Sarao_1
k127_99991	CP080634.1 Shewanella putrefaciens strain YZ08 plasmid unnamed1, complete sequence	43377	6720	Teodosio_Sarao_1
k127_153469	CP043572.1 Pseudomonas migulae strain R1-9 plasmid unnamed, complete sequence	68338	3137	Teodosio_Sarao_1
k127_9005	NA	NA	8046	Teodosio_Sarao_1
k127_315142	NA	NA	4917	Teodosio_Sarao_1
k127_153764	NZ_CP043858.1 Aliarcobacter cibarius strain H743 plasmid pACIB, complete sequence	237519	2509	Teodosio_Sarao_1
k127_261197	NZ_CP046510.1 Erwinia sorbitola strain J780 plasmid pla1, complete sequence	50358	3472	Teodosio_Sarao_1
k127_297533	NZ_CP005961.1 Pseudomonas mandelii JR-1 plasmid unnamed, complete sequence	410512	2269	Teodosio_Sarao_1
k127_154133	NZ_AP026896.1 Aeromonas caviae strain KAM479 plasmid pKAM479_3, complete sequence	4944632	4925	Teodosio_Sarao_1
k127_225815	NZ_AP026896.1 Aeromonas caviae strain KAM479 plasmid pKAM479_3, complete sequence	4944632	2800	Teodosio_Sarao_1
k127_82390	NA	NA	22526	Teodosio_Sarao_1
k127_154964	NZ_AP024330.1 Erwinia rhapontici strain MAFF 311153 plasmid pERA53, complete sequence	135917	5576	Teodosio_Sarao_1
k127_82953	NZ_OW849492.1 Serratia marcescens isolate 0 plasmid P1, complete sequence	194555	3781	Teodosio_Sarao_1
k127_190498	NZ_CP046510.1 Erwinia sorbitola strain J780 plasmid pla1, complete sequence	50358	2897	Teodosio_Sarao_1
k127_371458	NA	NA	2897	Teodosio_Sarao_1
k127_191421	NC_011282.1 Klebsiella variicola plasmid pKP187, complete sequence	187922	3179	Teodosio_Sarao_1
k127_280992	NC_014305.1 Erwinia billingiae Eb661 plasmid pEB170, complete sequence	169778	2325	Teodosio_Sarao_1
k127_281191	NZ_AP026896.1 Aeromonas caviae strain KAM479 plasmid pKAM479_3, complete sequence	4944632	4318	Teodosio_Sarao_1
k127_209147	NA	NA	15987	Teodosio_Sarao_1
k127_47619	NZ_CP073263.1 Duffyella gerundensis strain AR plasmid unnamed1, complete sequence	580636	4077	Teodosio_Sarao_1
k127_174443	NZ_CP056645.1 Citrobacter freundii strain RHBSTW-00267 plasmid pRHBSTW-00267_2, complete sequence	270007	5925	Teodosio_Sarao_1
k127_138215	CP080634.1 Shewanella putrefaciens strain YZ08 plasmid unnamed1, complete sequence	43377	2532	Teodosio_Sarao_1
k127_228125	NZ_CP070507.1 Pseudomonas hygromyciniae strain SDM007 plasmid pSDM007, complete sequence	249868	3817	Teodosio_Sarao_1
k127_29393	NA	NA	59530	Teodosio_Sarao_1
k127_102934	NZ_AP026376.1 Aeromonas caviae strain KAM497 plasmid pKAM497_1, complete sequence	192599	2195	Teodosio_Sarao_1
k127_48023	NC_014838.1 Pantoea sp. At-9b plasmid pPAT9B01, complete sequence	793953	2398	Teodosio_Sarao_1
k127_175116	NZ_AP026896.1 Aeromonas caviae strain KAM479 plasmid pKAM479_3, complete sequence	4944632	2528	Teodosio_Sarao_1
k127_192311	NZ_MK496050.1 Pseudomonas sp. strain FFUP_PS_41 plasmid pJBCL41, complete sequence	498516	4382	Teodosio_Sarao_1
k127_263888	NC_009035.1 Shewanella baltica OS155 plasmid pSbal01, complete sequence	116763	11784	Teodosio_Sarao_1
k127_192530	NZ_CP095921.1 Pseudomonas aeruginosa strain AR19640 plasmid unnamed, complete sequence	495621	4899	Teodosio_Sarao_1
k127_391106	NZ_CP101614.1 Erwinia persicina strain SR15 plasmid unnamed, complete sequence	165111	8508	Teodosio_Sarao_1
k127_67186	NA	NA	3215	Teodosio_Sarao_1
k127_264190	NZ_CP084775.1 Klebsiella quasipneumoniae subsp. similipneumoniae strain SB610 plasmid pKqs_SB610_5, complete sequence	94734	7732	Teodosio_Sarao_1
k127_354641	NZ_CP046723.1 Pantoea agglomerans strain ASB05 plasmid pASB05p1, complete sequence	563807	2243	Teodosio_Sarao_1
k127_391622	NZ_AP026896.1 Aeromonas caviae strain KAM479 plasmid pKAM479_3, complete sequence	4944632	3342	Teodosio_Sarao_1
k127_229611	NA	NA	2175	Teodosio_Sarao_1
k127_158106	NA	NA	3212	Teodosio_Sarao_1
k127_139740	NA	NA	22771	Teodosio_Sarao_1
k127_247603	NA	NA	4583	Teodosio_Sarao_1
k127_13343	NA	NA	7954	Teodosio_Sarao_1
k127_31167	NZ_CP071395.1 Klebsiella michiganensis strain Kmfe267 plasmid pKmfe267-2, complete sequence	170909	2033	Teodosio_Sarao_1
k127_31350	NA	NA	92898	Teodosio_Sarao_1
k127_374430	NA	NA	373133	Teodosio_Sarao_1
k127_284069	NZ_AP026896.1 Aeromonas caviae strain KAM479 plasmid pKAM479_3, complete sequence	4944632	2084	Teodosio_Sarao_1
k127_50683	NA	NA	5132	Teodosio_Sarao_1
k127_105957	NA	NA	2618	Teodosio_Sarao_1
k127_375073	CP055413.1 Klebsiella grimontii strain RHBSTW-00054 plasmid pRHBSTW-00054_2, complete sequence	481290	4144	Teodosio_Sarao_1
k127_87981	NZ_AP026896.1 Aeromonas caviae strain KAM479 plasmid pKAM479_3, complete sequence	4944632	3593	Teodosio_Sarao_1
k127_141804	NA	NA	13759	Teodosio_Sarao_1
k127_249961	NA	NA	2703	Teodosio_Sarao_1
k127_375957	NZ_CP034278.1 Pectobacterium versatile strain 14A plasmid pPC14A2, complete sequence	5223	2372	Teodosio_Sarao_1
k127_376036	NA	NA	4791	Teodosio_Sarao_1
k127_286096	NZ_AP026896.1 Aeromonas caviae strain KAM479 plasmid pKAM479_3, complete sequence	4944632	3055	Teodosio_Sarao_1
k127_267338	NZ_LR890255.1 Klebsiella pneumoniae strain INF310 isolate INF310 plasmid 2, complete sequence	161308	4073	Teodosio_Sarao_1
k127_213912	NC_021742.1 Serratia liquefaciens ATCC 27592 plasmid unnamed, complete sequence	44107	2017	Teodosio_Sarao_1
k127_125337	NZ_CP085628.1 Erwinia rhapontici strain BY21311 plasmid unnamed1, complete sequence	107282	12214	Teodosio_Sarao_1
k127_142974	CP057747.1 Citrobacter freundii strain RHB16-C09 plasmid pRHB16-C09_2, complete sequence	129455	4142	Teodosio_Sarao_1
k127_196781	NZ_CP127049.1 Pseudomonas amygdali pv. lachrymans strain YM7902 plasmid pPlaYM7902D, complete sequence	47967	4807	Teodosio_Sarao_1
k127_340807	NZ_AP026896.1 Aeromonas caviae strain KAM479 plasmid pKAM479_3, complete sequence	4944632	2229	Teodosio_Sarao_1
k127_71327	NA	NA	20582	Teodosio_Sarao_1
k127_233832	NZ_CP070507.1 Pseudomonas hygromyciniae strain SDM007 plasmid pSDM007, complete sequence	249868	4716	Teodosio_Sarao_1
k127_287193	NZ_CP084775.1 Klebsiella quasipneumoniae subsp. similipneumoniae strain SB610 plasmid pKqs_SB610_5, complete sequence	94734	5664	Teodosio_Sarao_1
k127_234043	NA	NA	3688	Teodosio_Sarao_1
k127_179843	NA	NA	2396	Teodosio_Sarao_1
k127_234135	NA	NA	4149	Teodosio_Sarao_1
k127_305438	NC_011282.1 Klebsiella variicola plasmid pKP187, complete sequence	187922	6363	Teodosio_Sarao_1
k127_17906	NZ_MH061179.1 Pseudomonas fluorescens strain P69 plasmid pPHE69, complete sequence	44717	2292	Teodosio_Sarao_1
k127_396122	NA	NA	2971	Teodosio_Sarao_1
k127_377796	NZ_AP026896.1 Aeromonas caviae strain KAM479 plasmid pKAM479_3, complete sequence	4944632	2029	Teodosio_Sarao_1
k127_396128	NA	NA	10559	Teodosio_Sarao_1
k127_396130	NZ_AP026380.1 Aeromonas caviae strain KAM497 plasmid pKAM497_5, complete sequence	8528	6778	Teodosio_Sarao_1
k127_396132	NA	NA	3812	Teodosio_Sarao_1
k127_396140	NA	NA	5809	Teodosio_Sarao_1
k127_396145	NA	NA	2020	Teodosio_Sarao_1
k127_269487	NA	NA	2028	Teodosio_Sarao_1
k127_656	NZ_CP128206.1 Vibrio furnissii strain VFBJ05 plasmid pVFBJ05, complete sequence	85626	6093	Las_Ranas
k127_672	NZ_CP025619.2 Acinetobacter schindleri strain SGAir0122 plasmid pSGAir0122, complete sequence	156230	2763	Las_Ranas
k127_3695	NA	NA	4374	Las_Ranas
k127_4001	NC_009035.1 Shewanella baltica OS155 plasmid pSbal01, complete sequence	116763	19368	Las_Ranas
k127_2991	NC_009035.1 Shewanella baltica OS155 plasmid pSbal01, complete sequence	116763	22287	Las_Ranas
k127_409	NA	NA	30186	Las_Ranas
k127_5341	NZ_CP051530.1 Shewanella baltica strain 11FHM2 plasmid pSBP1, complete sequence	194145	2058	Las_Ranas
k127_726	NZ_AP026896.1 Aeromonas caviae strain KAM479 plasmid pKAM479_3, complete sequence	4944632	18498	Las_Ranas
k127_6313	NC_021742.1 Serratia liquefaciens ATCC 27592 plasmid unnamed, complete sequence	44107	2178	Las_Ranas
k127_5349	NC_009035.1 Shewanella baltica OS155 plasmid pSbal01, complete sequence	116763	18095	Las_Ranas
k127_4965	NZ_CP025619.2 Acinetobacter schindleri strain SGAir0122 plasmid pSGAir0122, complete sequence	156230	9511	Las_Ranas
k127_4966	NC_021742.1 Serratia liquefaciens ATCC 27592 plasmid unnamed, complete sequence	44107	3671	Las_Ranas
k127_6952	NA	NA	103184	Las_Ranas
k127_6610	NZ_CP084301.1 Acinetobacter pseudolwoffii strain XMC5X702 plasmid pXMC5X702-195k, complete sequence	195429	2258	Las_Ranas
k127_1746	NC_008573.1 Shewanella sp. ANA-3 plasmid unnamed1, complete sequence	278942	4352	Las_Ranas
k127_5012	NZ_AP026896.1 Aeromonas caviae strain KAM479 plasmid pKAM479_3, complete sequence	4944632	2121	Las_Ranas
k127_5014	NZ_CP043471.1 Acinetobacter baumannii strain 18WIARLN0021 plasmid unnamed2, complete sequence	32363	4334	Las_Ranas
k127_6973	NA	NA	93761	Las_Ranas
k127_2781	NC_021742.1 Serratia liquefaciens ATCC 27592 plasmid unnamed, complete sequence	44107	3145	Las_Ranas
k127_2788	NC_021742.1 Serratia liquefaciens ATCC 27592 plasmid unnamed, complete sequence	44107	3145	Las_Ranas
k127_568	NC_021742.1 Serratia liquefaciens ATCC 27592 plasmid unnamed, complete sequence	44107	3257	Las_Ranas
k127_870	NC_009035.1 Shewanella baltica OS155 plasmid pSbal01, complete sequence	116763	47958	Las_Ranas
k127_5448	CP078041.1 Shewanella putrefaciens strain SA70 plasmid pSA70-4, complete sequence	19445	7509	Las_Ranas
k127_4567	NZ_AP026733.1 Shewanella xiamenensis strain NUITM-VS2 plasmid pNUITM-VS2_1, complete sequence	187993	8043	Las_Ranas
k127_6142	NC_011664.1 Shewanella baltica OS223 plasmid pS22301, complete sequence	88311	14229	Las_Ranas
k127_2484	NZ_CP084301.1 Acinetobacter pseudolwoffii strain XMC5X702 plasmid pXMC5X702-195k, complete sequence	195429	30252	Las_Ranas
k127_6154	NC_009035.1 Shewanella baltica OS155 plasmid pSbal01, complete sequence	116763	7594	Las_Ranas
k127_2530	NZ_CP084301.1 Acinetobacter pseudolwoffii strain XMC5X702 plasmid pXMC5X702-195k, complete sequence	195429	58062	Las_Ranas
k127_6717	NA	NA	23071	Las_Ranas
k127_6749	NZ_AP026896.1 Aeromonas caviae strain KAM479 plasmid pKAM479_3, complete sequence	4944632	10045	Las_Ranas
k127_3058	NZ_CP092455.1 Acinetobacter sp. AHP123 plasmid unnamed1, complete sequence	37296	5241	Las_Ranas
k127_3059	NZ_MT039221.1 Serratia proteamaculans strain AGR_Sm1a plasmid unnamed2, complete sequence	276248	3472	Las_Ranas
k127_1236	CP078041.1 Shewanella putrefaciens strain SA70 plasmid pSA70-4, complete sequence	19445	4805	Las_Ranas
k127_5746	NZ_MT039221.1 Serratia proteamaculans strain AGR_Sm1a plasmid unnamed2, complete sequence	276248	4459	Las_Ranas
k127_6780	NA	NA	123806	Las_Ranas
k127_6223	NZ_CP078029.1 Acinetobacter variabilis strain AV_175 plasmid pAV_175-3, complete sequence	19844	13130	Las_Ranas
k127_6807	NZ_AP026733.1 Shewanella xiamenensis strain NUITM-VS2 plasmid pNUITM-VS2_1, complete sequence	187993	2685	Las_Ranas
k127_6813	NZ_AP026733.1 Shewanella xiamenensis strain NUITM-VS2 plasmid pNUITM-VS2_1, complete sequence	187993	2685	Las_Ranas
k127_3192	NZ_CP084301.1 Acinetobacter pseudolwoffii strain XMC5X702 plasmid pXMC5X702-195k, complete sequence	195429	4675	Las_Ranas
k127_7200	NA	NA	5369	Las_Ranas
k127_43618	NZ_CP069929.1 Klebsiella oxytoca strain FDAARGOS_1334 plasmid unnamed20	4311	2810	Marina
k127_79887	CP061267.1 Escherichia coli strain STEC1024 plasmid pSTEC1024_3, complete sequence	171134	2947	Marina
k127_43642	CP054241.1 Escherichia coli strain STO_Bone7 plasmid pBone7_3, complete sequence	834193	2640	Marina
k127_87131	CP061244.1 Escherichia coli strain STEC411 plasmid pSTEC411_1, complete sequence	1412998	3757	Marina
k127_21865	NZ_CP122513.1 Escherichia coli strain W444 plasmid unnamed6	44872	2833	Marina
k127_130727	CP061270.1 Escherichia coli strain STEC1012 plasmid pSTEC1012_1, complete sequence	1204529	2329	Marina
k127_29150	NZ_AP023206.1 Escherichia coli strain TUM18781 plasmid pMTY18781-1_lncX3, complete sequence	404189	2093	Marina
k127_165	CP061270.1 Escherichia coli strain STEC1012 plasmid pSTEC1012_1, complete sequence	1204529	6310	Marina
k127_175	CP061244.1 Escherichia coli strain STEC411 plasmid pSTEC411_1, complete sequence	1412998	5187	Marina
k127_177	CP061270.1 Escherichia coli strain STEC1012 plasmid pSTEC1012_1, complete sequence	1204529	3404	Marina
k127_101767	NZ_AP023206.1 Escherichia coli strain TUM18781 plasmid pMTY18781-1_lncX3, complete sequence	404189	3032	Marina
k127_43739	NZ_AP023209.1 Escherichia coli strain TUM18781 plasmid pMTY18781-4, complete sequence	68548	4924	Marina
k127_145302	NC_015062.1 Rahnella aceris plasmid pRAHAQ01, complete sequence	616549	5646	Marina
k127_80053	NZ_CP074138.1 Serratia sp. JSRIV006 plasmid pJSRIV006_1, complete sequence	112026	30730	Marina
k127_273	NZ_CP090612.1 Escherichia coli isolate DCE7 plasmid pDCE7-1, complete sequence	420355	2280	Marina
k127_123499	CP061244.1 Escherichia coli strain STEC411 plasmid pSTEC411_1, complete sequence	1412998	2032	Marina
k127_22091	NZ_CP067059.1 Rahnella aceris strain ZF458 plasmid pPlas2, complete sequence	553387	3529	Marina
k127_43818	CP061270.1 Escherichia coli strain STEC1012 plasmid pSTEC1012_1, complete sequence	1204529	2005	Marina
k127_29393	CP099174.1 Escherichia coli strain RHB23-SO-C02 plasmid unnamed1, complete sequence	1310597	2656	Marina
k127_138075	NZ_CP019063.1 Rahnella sikkimica strain ERMR1:05 plasmid unnamed1, complete sequence	549463	10988	Marina
k127_14593	NZ_CP129740.1 Klebsiella pneumoniae strain 2018C09-155 plasmid p2018C09-155-228k	228963	3128	Marina
k127_116354	NA	NA	86310	Marina
k127_80185	CP061270.1 Escherichia coli strain STEC1012 plasmid pSTEC1012_1, complete sequence	1204529	3252	Marina
k127_65664	NZ_CP074144.1 Serratia sp. JSRIV002 plasmid pJSRIV002_1, complete sequence	117877	4799	Marina
k127_145577	CP099174.1 Escherichia coli strain RHB23-SO-C02 plasmid unnamed1, complete sequence	1310597	2332	Marina
k127_36600	NZ_CP134387.1 Escherichia coli strain TUM11352 plasmid pMTY11352_3, complete sequence	88440	3141	Marina
k127_473	CP058010.1 Escherichia coli strain RHB04-C17 plasmid pRHB04-C17_2, complete sequence	120778	8752	Marina
k127_51205	CP061244.1 Escherichia coli strain STEC411 plasmid pSTEC411_1, complete sequence	1412998	4045	Marina
k127_109197	CP054253.1 Escherichia coli strain STO_Bone4 plasmid pBone4_4, complete sequence	252602	2259	Marina
k127_138252	CP088501.1 Escherichia coli strain E16EC1016 plasmid pE16EC1016-3, complete sequence	12759	3430	Marina
k127_58383	CP003404.1 Rahnella aquatilis HX2 plasmid PRA1, complete sequence	570951	57460	Marina
k127_14722	CP061244.1 Escherichia coli strain STEC411 plasmid pSTEC411_1, complete sequence	1412998	2480	Marina
k127_22280	NZ_AP023206.1 Escherichia coli strain TUM18781 plasmid pMTY18781-1_lncX3, complete sequence	404189	2761	Marina
k127_43999	NZ_CP069933.1 Klebsiella oxytoca strain FDAARGOS_1334 plasmid unnamed3	24818	3589	Marina
k127_101983	CP099174.1 Escherichia coli strain RHB23-SO-C02 plasmid unnamed1, complete sequence	1310597	3658	Marina
k127_51354	NZ_CP067058.1 Rahnella aceris strain ZF458 plasmid pPlas1, complete sequence	188256	2980	Marina
k127_101995	NZ_CP090612.1 Escherichia coli isolate DCE7 plasmid pDCE7-1, complete sequence	420355	4529	Marina
k127_87417	NZ_CP054971.1 Klebsiella pneumoniae strain STIN_94 plasmid unnamed4, complete sequence	2294	2420	Marina
k127_7741	NZ_AP023206.1 Escherichia coli strain TUM18781 plasmid pMTY18781-1_lncX3, complete sequence	404189	2754	Marina
k127_145681	NZ_CP104530.1 Escherichia coli strain E8 plasmid p4, complete sequence	16639	4048	Marina
k127_36706	CP061270.1 Escherichia coli strain STEC1012 plasmid pSTEC1012_1, complete sequence	1204529	5740	Marina
k127_145713	NZ_CP068149.1 Serratia liquefaciens strain FDAARGOS_1081 plasmid unnamed, complete sequence	187192	2559	Marina
k127_131204	NZ_CP072743.1 Serratia fonticola strain R28 plasmid pR28_180, complete sequence	180139	4294	Marina
k127_131206	CP003404.1 Rahnella aquatilis HX2 plasmid PRA1, complete sequence	570951	5330	Marina
k127_138321	NZ_AP023206.1 Escherichia coli strain TUM18781 plasmid pMTY18781-1_lncX3, complete sequence	404189	4140	Marina
k127_14894	NZ_CP074145.1 Serratia sp. JSRIV002 plasmid pJSRIV002_2, complete sequence	113805	3578	Marina
k127_145738	CP061244.1 Escherichia coli strain STEC411 plasmid pSTEC411_1, complete sequence	1412998	7232	Marina
k127_7794	CP099174.1 Escherichia coli strain RHB23-SO-C02 plasmid unnamed1, complete sequence	1310597	2484	Marina
k127_73037	NZ_CP085628.1 Erwinia rhapontici strain BY21311 plasmid unnamed1, complete sequence	107282	2118	Marina
k127_22436	NZ_CP135245.1 Escherichia coli strain OHT76-1 plasmid pOHT76-1_1, complete sequence	373462	5246	Marina
k127_102129	NZ_CP019063.1 Rahnella sikkimica strain ERMR1:05 plasmid unnamed1, complete sequence	549463	8841	Marina
k127_73043	NZ_CP093329.1 Rahnella aceris strain S2-A69 plasmid p1, complete sequence	123458	6518	Marina
k127_123868	CP003404.1 Rahnella aquatilis HX2 plasmid PRA1, complete sequence	570951	2362	Marina
k127_696	CP099174.1 Escherichia coli strain RHB23-SO-C02 plasmid unnamed1, complete sequence	1310597	4081	Marina
k127_102168	NA	NA	3258	Marina
k127_131303	NA	NA	2296	Marina
k127_44140	CP054241.1 Escherichia coli strain STO_Bone7 plasmid pBone7_3, complete sequence	834193	2989	Marina
k127_94806	CP054253.1 Escherichia coli strain STO_Bone4 plasmid pBone4_4, complete sequence	252602	2548	Marina
k127_87579	NZ_CP019063.1 Rahnella sikkimica strain ERMR1:05 plasmid unnamed1, complete sequence	549463	2274	Marina
k127_29771	CP061270.1 Escherichia coli strain STEC1012 plasmid pSTEC1012_1, complete sequence	1204529	2472	Marina
k127_123937	NZ_CP019063.1 Rahnella sikkimica strain ERMR1:05 plasmid unnamed1, complete sequence	549463	26195	Marina
k127_145826	NZ_CP090612.1 Escherichia coli isolate DCE7 plasmid pDCE7-1, complete sequence	420355	2465	Marina
k127_109481	NZ_AP023206.1 Escherichia coli strain TUM18781 plasmid pMTY18781-1_lncX3, complete sequence	404189	2341	Marina
k127_58673	CP061244.1 Escherichia coli strain STEC411 plasmid pSTEC411_1, complete sequence	1412998	3729	Marina
k127_36861	CP099174.1 Escherichia coli strain RHB23-SO-C02 plasmid unnamed1, complete sequence	1310597	4352	Marina
k127_94949	NZ_CP050167.1 Escherichia coli plasmid Carbapenemase(NDM-4)_IncFIB, complete sequence	150273	3050	Marina
k127_36919	NZ_CP022016.1 Salmonella enterica subsp. enterica serovar India str. SA20085604 plasmid unnamed1, complete sequence	473456	2388	Marina
k127_153076	CP061244.1 Escherichia coli strain STEC411 plasmid pSTEC411_1, complete sequence	1412998	5293	Marina
k127_8082	CP054253.1 Escherichia coli strain STO_Bone4 plasmid pBone4_4, complete sequence	252602	3537	Marina
k127_87651	NZ_CP069933.1 Klebsiella oxytoca strain FDAARGOS_1334 plasmid unnamed3	24818	7646	Marina
k127_87654	CP088875.1 Escherichia coli strain F17EC0245 plasmid pF17EC0245-1, complete sequence	393046	2261	Marina
k127_8116	NC_021742.1 Serratia liquefaciens ATCC 27592 plasmid unnamed, complete sequence	44107	4034	Marina
k127_73189	NZ_CP010135.1 Escherichia coli strain D1 plasmid A, complete sequence	91607	2375	Marina
k127_995	CP054241.1 Escherichia coli strain STO_Bone7 plasmid pBone7_3, complete sequence	834193	6885	Marina
k127_73195	NA	NA	3936	Marina
k127_51658	NZ_CP090612.1 Escherichia coli isolate DCE7 plasmid pDCE7-1, complete sequence	420355	2154	Marina
k127_102337	CP061244.1 Escherichia coli strain STEC411 plasmid pSTEC411_1, complete sequence	1412998	2776	Marina
k127_44211	NA	NA	98271	Marina
k127_66187	CP061270.1 Escherichia coli strain STEC1012 plasmid pSTEC1012_1, complete sequence	1204529	2065	Marina
k127_15259	CP099174.1 Escherichia coli strain RHB23-SO-C02 plasmid unnamed1, complete sequence	1310597	2924	Marina
k127_44280	CP061244.1 Escherichia coli strain STEC411 plasmid pSTEC411_1, complete sequence	1412998	2197	Marina
k127_8181	NZ_CP070033.1 Escherichia coli strain FDAARGOS_1337 plasmid unnamed4	9822	2760	Marina
k127_51732	NA	NA	2868	Marina
k127_44310	NZ_MT039221.1 Serratia proteamaculans strain AGR_Sm1a plasmid unnamed2, complete sequence	276248	2211	Marina
k127_102493	CP054253.1 Escherichia coli strain STO_Bone4 plasmid pBone4_4, complete sequence	252602	2033	Marina
k127_51827	CP061244.1 Escherichia coli strain STEC411 plasmid pSTEC411_1, complete sequence	1412998	3699	Marina
k127_102562	CP061270.1 Escherichia coli strain STEC1012 plasmid pSTEC1012_1, complete sequence	1204529	3360	Marina
k127_87811	CP054241.1 Escherichia coli strain STO_Bone7 plasmid pBone7_3, complete sequence	834193	5270	Marina
k127_8367	CP061270.1 Escherichia coli strain STEC1012 plasmid pSTEC1012_1, complete sequence	1204529	2710	Marina
k127_138828	CP061244.1 Escherichia coli strain STEC411 plasmid pSTEC411_1, complete sequence	1412998	2250	Marina
k127_95308	NZ_CP134387.1 Escherichia coli strain TUM11352 plasmid pMTY11352_3, complete sequence	88440	2595	Marina
k127_80867	CP061270.1 Escherichia coli strain STEC1012 plasmid pSTEC1012_1, complete sequence	1204529	5665	Marina
k127_51923	NZ_CP048385.1 Citrobacter freundii strain 62 plasmid p6_C, complete sequence	132825	4972	Marina
k127_51929	NZ_CP090612.1 Escherichia coli isolate DCE7 plasmid pDCE7-1, complete sequence	420355	2878	Marina
k127_95343	NZ_CP090612.1 Escherichia coli isolate DCE7 plasmid pDCE7-1, complete sequence	420355	4576	Marina
k127_37252	NZ_CP126957.1 Escherichia coli O78:H4 strain APEC E123 plasmid pEND_Eco 123-2, complete sequence	68426	2148	Marina
k127_138870	NZ_AP023206.1 Escherichia coli strain TUM18781 plasmid pMTY18781-1_lncX3, complete sequence	404189	6692	Marina
k127_87923	CP054241.1 Escherichia coli strain STO_Bone7 plasmid pBone7_3, complete sequence	834193	2800	Marina
k127_22718	CP029428.1 Klebsiella quasipneumoniae strain CAV2018 plasmid pCAV2018-51, complete sequence	51212	2791	Marina
k127_131737	NZ_AP024330.1 Erwinia rhapontici strain MAFF 311153 plasmid pERA53, complete sequence	135917	2585	Marina
k127_52006	NZ_CP074138.1 Serratia sp. JSRIV006 plasmid pJSRIV006_1, complete sequence	112026	4630	Marina
k127_116952	NZ_CP090612.1 Escherichia coli isolate DCE7 plasmid pDCE7-1, complete sequence	420355	2779	Marina
k127_73605	NZ_CP090612.1 Escherichia coli isolate DCE7 plasmid pDCE7-1, complete sequence	420355	3033	Marina
k127_87957	NZ_CP072744.1 Serratia fonticola strain R28 plasmid pR28_75, complete sequence	75602	2597	Marina
k127_95449	CP088472.1 Escherichia coli strain E17EC0383 plasmid pE17EC0383-4, complete sequence	32773	2044	Marina
k127_15670	NZ_CP069917.1 Klebsiella oxytoca strain FDAARGOS_1334 plasmid unnamed6	17275	3651	Marina
k127_15675	NZ_CP090612.1 Escherichia coli isolate DCE7 plasmid pDCE7-1, complete sequence	420355	2006	Marina
k127_138936	CP061270.1 Escherichia coli strain STEC1012 plasmid pSTEC1012_1, complete sequence	1204529	3537	Marina
k127_146258	CP042359.1 Rahnella aquatilis strain H145 plasmid unnamed2, complete sequence	467533	2316	Marina
k127_102734	NA	NA	2298	Marina
k127_146291	CP099174.1 Escherichia coli strain RHB23-SO-C02 plasmid unnamed1, complete sequence	1310597	4522	Marina
k127_80970	CP054241.1 Escherichia coli strain STO_Bone7 plasmid pBone7_3, complete sequence	834193	4822	Marina
k127_44589	CP034839.1 Rahnella aquatilis strain KM25 plasmid pKM12v2, complete sequence	556163	5471	Marina
k127_102794	CP061267.1 Escherichia coli strain STEC1024 plasmid pSTEC1024_3, complete sequence	171134	2298	Marina
k127_73652	CP061270.1 Escherichia coli strain STEC1012 plasmid pSTEC1012_1, complete sequence	1204529	2714	Marina
k127_146369	NZ_CP061084.1 Pantoea sp. MT58 plasmid unnamed1, complete sequence	522095	2490	Marina
k127_139019	CP036488.1 Rahnella aquatilis strain MEM40 plasmid pMEM40-1, complete sequence	525842	9355	Marina
k127_8550	CP061244.1 Escherichia coli strain STEC411 plasmid pSTEC411_1, complete sequence	1412998	2023	Marina
k127_139024	CP061245.1 Escherichia coli strain STEC411 plasmid pSTEC411_2, complete sequence	90602	2810	Marina
k127_1403	CP054241.1 Escherichia coli strain STO_Bone7 plasmid pBone7_3, complete sequence	834193	4512	Marina
k127_95565	NZ_MT039225.1 Yersinia frederiksenii strain AGR_49 plasmid unnamed1, complete sequence	254406	2163	Marina
k127_139107	CP061244.1 Escherichia coli strain STEC411 plasmid pSTEC411_1, complete sequence	1412998	2414	Marina
k127_124585	NZ_CP072744.1 Serratia fonticola strain R28 plasmid pR28_75, complete sequence	75602	2473	Marina
k127_30335	CP061270.1 Escherichia coli strain STEC1012 plasmid pSTEC1012_1, complete sequence	1204529	2806	Marina
k127_30340	CP099174.1 Escherichia coli strain RHB23-SO-C02 plasmid unnamed1, complete sequence	1310597	2225	Marina
k127_131876	CP099174.1 Escherichia coli strain RHB23-SO-C02 plasmid unnamed1, complete sequence	1310597	3012	Marina
k127_22950	CP088471.1 Escherichia coli strain E17EC0383 plasmid pE17EC0383-3, complete sequence	61174	2505	Marina
k127_139157	NZ_CP019063.1 Rahnella sikkimica strain ERMR1:05 plasmid unnamed1, complete sequence	549463	16229	Marina
k127_22987	NZ_CP018920.1 Serratia marcescens strain UMH7 plasmid unnamed3, complete sequence	111810	3384	Marina
k127_124678	NZ_CP019063.1 Rahnella sikkimica strain ERMR1:05 plasmid unnamed1, complete sequence	549463	14194	Marina
k127_37484	NZ_CP076705.1 Escherichia coli O8:H28 strain BMH-17-0027 plasmid unnamed, complete sequence	117710	2885	Marina
k127_15992	NZ_CP069933.1 Klebsiella oxytoca strain FDAARGOS_1334 plasmid unnamed3	24818	2180	Marina
k127_73918	NZ_CP022016.1 Salmonella enterica subsp. enterica serovar India str. SA20085604 plasmid unnamed1, complete sequence	473456	2380	Marina
k127_44801	NZ_CP019063.1 Rahnella sikkimica strain ERMR1:05 plasmid unnamed1, complete sequence	549463	4536	Marina
k127_16047	NZ_CP050302.1 Phyllobacterium sp. 628 plasmid p_2, complete sequence	450591	6284	Marina
k127_52217	NZ_MT039147.1 Serratia entomophila strain AGR_220 plasmid unnamed1, complete sequence	145178	10489	Marina
k127_23163	CP099174.1 Escherichia coli strain RHB23-SO-C02 plasmid unnamed1, complete sequence	1310597	2085	Marina
k127_103084	CP088631.1 Escherichia coli strain C17EC0083 plasmid pC17EC0083-2, complete sequence	9264	2951	Marina
k127_74039	CP054241.1 Escherichia coli strain STO_Bone7 plasmid pBone7_3, complete sequence	834193	2754	Marina
k127_74053	CP099174.1 Escherichia coli strain RHB23-SO-C02 plasmid unnamed1, complete sequence	1310597	3812	Marina
k127_74056	NZ_CP019063.1 Rahnella sikkimica strain ERMR1:05 plasmid unnamed1, complete sequence	549463	15412	Marina
k127_1641	CP099174.1 Escherichia coli strain RHB23-SO-C02 plasmid unnamed1, complete sequence	1310597	4877	Marina
k127_81385	CP061244.1 Escherichia coli strain STEC411 plasmid pSTEC411_1, complete sequence	1412998	3655	Marina
k127_52270	NC_015062.1 Rahnella aceris plasmid pRAHAQ01, complete sequence	616549	2206	Marina
k127_96051	CP061270.1 Escherichia coli strain STEC1012 plasmid pSTEC1012_1, complete sequence	1204529	2315	Marina
k127_146899	CP003404.1 Rahnella aquatilis HX2 plasmid PRA1, complete sequence	570951	5892	Marina
k127_110186	CP088766.1 Escherichia coli strain B16EC0875 plasmid pB16EC0875-2, complete sequence	19839	4264	Marina
k127_66968	CP032297.1 Rahnella aquatilis strain ZF7 plasmid pRAZF7, complete sequence	542014	5698	Marina
k127_1727	NA	NA	9383	Marina
k127_153527	CP061244.1 Escherichia coli strain STEC411 plasmid pSTEC411_1, complete sequence	1412998	2658	Marina
k127_52353	CP061244.1 Escherichia coli strain STEC411 plasmid pSTEC411_1, complete sequence	1412998	4197	Marina
k127_139539	CP054253.1 Escherichia coli strain STO_Bone4 plasmid pBone4_4, complete sequence	252602	2635	Marina
k127_52396	CP061270.1 Escherichia coli strain STEC1012 plasmid pSTEC1012_1, complete sequence	1204529	2922	Marina
k127_81452	CP003404.1 Rahnella aquatilis HX2 plasmid PRA1, complete sequence	570951	5314	Marina
k127_9078	NZ_MT039221.1 Serratia proteamaculans strain AGR_Sm1a plasmid unnamed2, complete sequence	276248	3451	Marina
k127_67030	NZ_LN868946.1 Salmonella enterica subsp. enterica serovar Senftenberg strain NCTC10384 plasmid 4, complete sequence	141119	3341	Marina
k127_9082	NZ_CP090612.1 Escherichia coli isolate DCE7 plasmid pDCE7-1, complete sequence	420355	2044	Marina
k127_16350	CP034839.1 Rahnella aquatilis strain KM25 plasmid pKM12v2, complete sequence	556163	2910	Marina
k127_88508	CP061244.1 Escherichia coli strain STEC411 plasmid pSTEC411_1, complete sequence	1412998	2896	Marina
k127_81461	CP003404.1 Rahnella aquatilis HX2 plasmid PRA1, complete sequence	570951	6716	Marina
k127_110334	CP003404.1 Rahnella aquatilis HX2 plasmid PRA1, complete sequence	570951	9335	Marina
k127_81489	NZ_KU950310.1 Pseudomonas syringae pv. actinidiae strain SR198 plasmid pMG2_SR198, complete sequence	111158	2780	Marina
k127_139648	CP088648.1 Escherichia coli strain C16EC0692 plasmid pC16EC0692-1, complete sequence	103555	2247	Marina
k127_30756	NZ_CP082788.1 Serratia entomophila strain A1 plasmid pADAP, complete sequence	153828	18668	Marina
k127_81536	CP099174.1 Escherichia coli strain RHB23-SO-C02 plasmid unnamed1, complete sequence	1310597	2279	Marina
k127_9220	NZ_CP069933.1 Klebsiella oxytoca strain FDAARGOS_1334 plasmid unnamed3	24818	2130	Marina
k127_67119	CP099174.1 Escherichia coli strain RHB23-SO-C02 plasmid unnamed1, complete sequence	1310597	7346	Marina
k127_103369	NZ_CP072744.1 Serratia fonticola strain R28 plasmid pR28_75, complete sequence	75602	2619	Marina
k127_117657	CP061244.1 Escherichia coli strain STEC411 plasmid pSTEC411_1, complete sequence	1412998	2403	Marina
k127_52581	NZ_CP135245.1 Escherichia coli strain OHT76-1 plasmid pOHT76-1_1, complete sequence	373462	2562	Marina
k127_67164	CP061244.1 Escherichia coli strain STEC411 plasmid pSTEC411_1, complete sequence	1412998	3674	Marina
k127_52582	CP101972.1 Escherichia coli strain STEC1084 plasmid unnamed1, complete sequence	311332	4571	Marina
k127_52590	NZ_CP114132.1 Escherichia coli strain NJS001 plasmid pNJS001-2, complete sequence	438722	4585	Marina
k127_81654	CP061244.1 Escherichia coli strain STEC411 plasmid pSTEC411_1, complete sequence	1412998	2588	Marina
k127_103421	NZ_AP023206.1 Escherichia coli strain TUM18781 plasmid pMTY18781-1_lncX3, complete sequence	404189	6320	Marina
k127_38097	CP061270.1 Escherichia coli strain STEC1012 plasmid pSTEC1012_1, complete sequence	1204529	4566	Marina
k127_52607	CP061270.1 Escherichia coli strain STEC1012 plasmid pSTEC1012_1, complete sequence	1204529	6143	Marina
k127_110488	NZ_CP072744.1 Serratia fonticola strain R28 plasmid pR28_75, complete sequence	75602	3066	Marina
k127_139807	CP099206.1 Escherichia coli strain RHB17-SO-C08 plasmid unnamed1, complete sequence	91334	4933	Marina
k127_117705	CP042358.1 Rahnella aquatilis strain H145 plasmid unnamed1, complete sequence	536322	11463	Marina
k127_125309	NZ_AP023206.1 Escherichia coli strain TUM18781 plasmid pMTY18781-1_lncX3, complete sequence	404189	4655	Marina
k127_59870	CP099174.1 Escherichia coli strain RHB23-SO-C02 plasmid unnamed1, complete sequence	1310597	5347	Marina
k127_9428	NZ_CP135245.1 Escherichia coli strain OHT76-1 plasmid pOHT76-1_1, complete sequence	373462	2781	Marina
k127_30879	NZ_CP077309.1 Enterobacter hormaechei strain FDAARGOS 1433 plasmid unnamed1	606597	2760	Marina
k127_38189	NA	NA	5416	Marina
k127_38199	NZ_CP022016.1 Salmonella enterica subsp. enterica serovar India str. SA20085604 plasmid unnamed1, complete sequence	473456	4101	Marina
k127_44851	NZ_AP023208.1 Escherichia coli strain TUM18781 plasmid pMTY18781-3, complete sequence	70209	5532	Marina
k127_38238	CP061270.1 Escherichia coli strain STEC1012 plasmid pSTEC1012_1, complete sequence	1204529	2179	Marina
k127_103573	CP099174.1 Escherichia coli strain RHB23-SO-C02 plasmid unnamed1, complete sequence	1310597	3080	Marina
k127_103576	NZ_CP019063.1 Rahnella sikkimica strain ERMR1:05 plasmid unnamed1, complete sequence	549463	6049	Marina
k127_153944	CP099174.1 Escherichia coli strain RHB23-SO-C02 plasmid unnamed1, complete sequence	1310597	2236	Marina
k127_9537	CP099174.1 Escherichia coli strain RHB23-SO-C02 plasmid unnamed1, complete sequence	1310597	2349	Marina
k127_16667	NZ_CP090612.1 Escherichia coli isolate DCE7 plasmid pDCE7-1, complete sequence	420355	2029	Marina
k127_125472	NZ_CP093329.1 Rahnella aceris strain S2-A69 plasmid p1, complete sequence	123458	10494	Marina
k127_52770	CP061244.1 Escherichia coli strain STEC411 plasmid pSTEC411_1, complete sequence	1412998	5173	Marina
k127_16733	CP061244.1 Escherichia coli strain STEC411 plasmid pSTEC411_1, complete sequence	1412998	6651	Marina
k127_125520	NZ_AP023206.1 Escherichia coli strain TUM18781 plasmid pMTY18781-1_lncX3, complete sequence	404189	2048	Marina
k127_132595	NZ_CP104527.1 Escherichia coli strain E8 plasmid p1, complete sequence	163762	2055	Marina
k127_117967	NZ_CP022016.1 Salmonella enterica subsp. enterica serovar India str. SA20085604 plasmid unnamed1, complete sequence	473456	2275	Marina
k127_23704	CP061244.1 Escherichia coli strain STEC411 plasmid pSTEC411_1, complete sequence	1412998	4943	Marina
k127_9744	NZ_CP067058.1 Rahnella aceris strain ZF458 plasmid pPlas1, complete sequence	188256	7060	Marina
k127_16813	CP061270.1 Escherichia coli strain STEC1012 plasmid pSTEC1012_1, complete sequence	1204529	7308	Marina
k127_38424	NZ_CP128951.1 Escherichia coli strain TUM2805 plasmid pMTY2805_untypable_1, complete sequence	655459	4624	Marina
k127_16856	NZ_CP133119.1 Escherichia coli O157:H7 strain PNUSAE145590 plasmid unnamed2, complete sequence	47874	2491	Marina
k127_9816	CP054241.1 Escherichia coli strain STO_Bone7 plasmid pBone7_3, complete sequence	834193	5276	Marina
k127_52934	CP061270.1 Escherichia coli strain STEC1012 plasmid pSTEC1012_1, complete sequence	1204529	2105	Marina
k127_16895	NA	NA	4579	Marina
k127_140283	CP061270.1 Escherichia coli strain STEC1012 plasmid pSTEC1012_1, complete sequence	1204529	2176	Marina
k127_16951	NA	NA	2230	Marina
k127_45014	NZ_CP104530.1 Escherichia coli strain E8 plasmid p4, complete sequence	16639	3654	Marina
k127_82040	CP061270.1 Escherichia coli strain STEC1012 plasmid pSTEC1012_1, complete sequence	1204529	2323	Marina
k127_9900	CP054253.1 Escherichia coli strain STO_Bone4 plasmid pBone4_4, complete sequence	252602	3554	Marina
k127_17020	CP099174.1 Escherichia coli strain RHB23-SO-C02 plasmid unnamed1, complete sequence	1310597	2385	Marina
k127_53090	CP054241.1 Escherichia coli strain STO_Bone7 plasmid pBone7_3, complete sequence	834193	3988	Marina
k127_24004	NZ_AP023206.1 Escherichia coli strain TUM18781 plasmid pMTY18781-1_lncX3, complete sequence	404189	2160	Marina
k127_74809	CP099174.1 Escherichia coli strain RHB23-SO-C02 plasmid unnamed1, complete sequence	1310597	5034	Marina
k127_9948	NZ_CP019063.1 Rahnella sikkimica strain ERMR1:05 plasmid unnamed1, complete sequence	549463	11726	Marina
k127_31201	CP061244.1 Escherichia coli strain STEC411 plasmid pSTEC411_1, complete sequence	1412998	5639	Marina
k127_132788	NZ_MT039221.1 Serratia proteamaculans strain AGR_Sm1a plasmid unnamed2, complete sequence	276248	2544	Marina
k127_45199	CP061267.1 Escherichia coli strain STEC1024 plasmid pSTEC1024_3, complete sequence	171134	2169	Marina
k127_154267	NZ_CP069933.1 Klebsiella oxytoca strain FDAARGOS_1334 plasmid unnamed3	24818	2168	Marina
k127_132903	CP099174.1 Escherichia coli strain RHB23-SO-C02 plasmid unnamed1, complete sequence	1310597	2365	Marina
k127_67735	CP054241.1 Escherichia coli strain STO_Bone7 plasmid pBone7_3, complete sequence	834193	4211	Marina
k127_82178	NC_021742.1 Serratia liquefaciens ATCC 27592 plasmid unnamed, complete sequence	44107	3635	Marina
k127_38596	NC_015062.1 Rahnella aceris plasmid pRAHAQ01, complete sequence	616549	42326	Marina
k127_17243	NZ_CP069246.1 Ralstonia pseudosolanacearum strain PeaFJ1 plasmid unnamed, complete sequence	2008534	2312	Marina
k127_67824	CP088471.1 Escherichia coli strain E17EC0383 plasmid pE17EC0383-3, complete sequence	61174	3413	Marina
k127_53270	NZ_CP103578.1 Enterobacter hormaechei strain 4285 plasmid pMB8072_1, complete sequence	517560	3067	Marina
k127_67905	CP061244.1 Escherichia coli strain STEC411 plasmid pSTEC411_1, complete sequence	1412998	3276	Marina
k127_97321	NZ_AP023206.1 Escherichia coli strain TUM18781 plasmid pMTY18781-1_lncX3, complete sequence	404189	3233	Marina
k127_110903	CP061244.1 Escherichia coli strain STEC411 plasmid pSTEC411_1, complete sequence	1412998	3833	Marina
k127_17466	NZ_CP072744.1 Serratia fonticola strain R28 plasmid pR28_75, complete sequence	75602	2339	Marina
k127_53395	NZ_CP090612.1 Escherichia coli isolate DCE7 plasmid pDCE7-1, complete sequence	420355	2392	Marina
k127_140754	NZ_CP022016.1 Salmonella enterica subsp. enterica serovar India str. SA20085604 plasmid unnamed1, complete sequence	473456	7953	Marina
k127_133149	NZ_CP067058.1 Rahnella aceris strain ZF458 plasmid pPlas1, complete sequence	188256	34123	Marina
k127_118566	CP054241.1 Escherichia coli strain STO_Bone7 plasmid pBone7_3, complete sequence	834193	3479	Marina
k127_53439	NZ_CP090612.1 Escherichia coli isolate DCE7 plasmid pDCE7-1, complete sequence	420355	3704	Marina
k127_45547	CP061270.1 Escherichia coli strain STEC1012 plasmid pSTEC1012_1, complete sequence	1204529	5175	Marina
k127_45556	CP061244.1 Escherichia coli strain STEC411 plasmid pSTEC411_1, complete sequence	1412998	5009	Marina
k127_133183	CP061270.1 Escherichia coli strain STEC1012 plasmid pSTEC1012_1, complete sequence	1204529	2030	Marina
k127_147912	CP061270.1 Escherichia coli strain STEC1012 plasmid pSTEC1012_1, complete sequence	1204529	2883	Marina
k127_111022	CP061244.1 Escherichia coli strain STEC411 plasmid pSTEC411_1, complete sequence	1412998	2024	Marina
k127_140917	CP061244.1 Escherichia coli strain STEC411 plasmid pSTEC411_1, complete sequence	1412998	4213	Marina
k127_68097	CP054241.1 Escherichia coli strain STO_Bone7 plasmid pBone7_3, complete sequence	834193	3121	Marina
k127_104304	CP045666.1 Enterobacteriaceae bacterium Kacie_13 plasmid unnamed1, complete sequence	465225	5142	Marina
k127_10559	NZ_CP128951.1 Escherichia coli strain TUM2805 plasmid pMTY2805_untypable_1, complete sequence	655459	3077	Marina
k127_97564	NZ_CP135245.1 Escherichia coli strain OHT76-1 plasmid pOHT76-1_1, complete sequence	373462	2490	Marina
k127_118630	CP099174.1 Escherichia coli strain RHB23-SO-C02 plasmid unnamed1, complete sequence	1310597	2661	Marina
k127_10600	NZ_AP023209.1 Escherichia coli strain TUM18781 plasmid pMTY18781-4, complete sequence	68548	4825	Marina
k127_104343	CP061244.1 Escherichia coli strain STEC411 plasmid pSTEC411_1, complete sequence	1412998	2310	Marina
k127_82569	NZ_AP023206.1 Escherichia coli strain TUM18781 plasmid pMTY18781-1_lncX3, complete sequence	404189	5938	Marina
k127_2801	NZ_AP023206.1 Escherichia coli strain TUM18781 plasmid pMTY18781-1_lncX3, complete sequence	404189	4697	Marina
k127_10605	NZ_CP041417.1 Escherichia coli strain STEC711 plasmid pSTEC711_1, complete sequence	306181	3236	Marina
k127_24546	CP061270.1 Escherichia coli strain STEC1012 plasmid pSTEC1012_1, complete sequence	1204529	4958	Marina
k127_17630	NZ_CP069933.1 Klebsiella oxytoca strain FDAARGOS_1334 plasmid unnamed3	24818	2974	Marina
k127_141066	CP061244.1 Escherichia coli strain STEC411 plasmid pSTEC411_1, complete sequence	1412998	3319	Marina
k127_24561	CP061267.1 Escherichia coli strain STEC1024 plasmid pSTEC1024_3, complete sequence	171134	2401	Marina
k127_126080	CP061244.1 Escherichia coli strain STEC411 plasmid pSTEC411_1, complete sequence	1412998	4059	Marina
k127_97645	CP061244.1 Escherichia coli strain STEC411 plasmid pSTEC411_1, complete sequence	1412998	3534	Marina
k127_97664	CP061270.1 Escherichia coli strain STEC1012 plasmid pSTEC1012_1, complete sequence	1204529	4229	Marina
k127_60779	CP099174.1 Escherichia coli strain RHB23-SO-C02 plasmid unnamed1, complete sequence	1310597	9931	Marina
k127_89773	CP061270.1 Escherichia coli strain STEC1012 plasmid pSTEC1012_1, complete sequence	1204529	5431	Marina
k127_39226	CP099174.1 Escherichia coli strain RHB23-SO-C02 plasmid unnamed1, complete sequence	1310597	3034	Marina
k127_141212	CP061270.1 Escherichia coli strain STEC1012 plasmid pSTEC1012_1, complete sequence	1204529	5177	Marina
k127_39233	CP061244.1 Escherichia coli strain STEC411 plasmid pSTEC411_1, complete sequence	1412998	2264	Marina
k127_89842	NZ_CP115662.1 Pseudomonas putida strain PD689_delTT1 plasmid pPD689_tt_L1, complete sequence	8187	2245	Marina
k127_104533	CP088648.1 Escherichia coli strain C16EC0692 plasmid pC16EC0692-1, complete sequence	103555	2541	Marina
k127_133532	CP061270.1 Escherichia coli strain STEC1012 plasmid pSTEC1012_1, complete sequence	1204529	2881	Marina
k127_68307	NZ_CP041417.1 Escherichia coli strain STEC711 plasmid pSTEC711_1, complete sequence	306181	3486	Marina
k127_45820	NZ_CP019063.1 Rahnella sikkimica strain ERMR1:05 plasmid unnamed1, complete sequence	549463	156859	Marina
k127_82828	NZ_CP055252.1 Escherichia coli strain AH01 plasmid pAH01-1, complete sequence	46914	2923	Marina
k127_39362	CP045666.1 Enterobacteriaceae bacterium Kacie_13 plasmid unnamed1, complete sequence	465225	2676	Marina
k127_97894	CP054253.1 Escherichia coli strain STO_Bone4 plasmid pBone4_4, complete sequence	252602	5154	Marina
k127_17954	CP054253.1 Escherichia coli strain STO_Bone4 plasmid pBone4_4, complete sequence	252602	4286	Marina
k127_111413	NZ_CP093329.1 Rahnella aceris strain S2-A69 plasmid p1, complete sequence	123458	2111	Marina
k127_17971	NZ_CP069933.1 Klebsiella oxytoca strain FDAARGOS_1334 plasmid unnamed3	24818	2185	Marina
k127_133636	CP088472.1 Escherichia coli strain E17EC0383 plasmid pE17EC0383-4, complete sequence	32773	6262	Marina
k127_133650	CP099174.1 Escherichia coli strain RHB23-SO-C02 plasmid unnamed1, complete sequence	1310597	2937	Marina
k127_104640	CP099174.1 Escherichia coli strain RHB23-SO-C02 plasmid unnamed1, complete sequence	1310597	3815	Marina
k127_53957	NA	NA	8245	Marina
k127_75514	CP061270.1 Escherichia coli strain STEC1012 plasmid pSTEC1012_1, complete sequence	1204529	2238	Marina
k127_111445	NZ_CP093329.1 Rahnella aceris strain S2-A69 plasmid p1, complete sequence	123458	2112	Marina
k127_104655	CP099174.1 Escherichia coli strain RHB23-SO-C02 plasmid unnamed1, complete sequence	1310597	2055	Marina
k127_24783	CP101972.1 Escherichia coli strain STEC1084 plasmid unnamed1, complete sequence	311332	2625	Marina
k127_53988	NZ_CP072744.1 Serratia fonticola strain R28 plasmid pR28_75, complete sequence	75602	2986	Marina
k127_111472	CP054253.1 Escherichia coli strain STO_Bone4 plasmid pBone4_4, complete sequence	252602	2318	Marina
k127_119075	CP099174.1 Escherichia coli strain RHB23-SO-C02 plasmid unnamed1, complete sequence	1310597	2223	Marina
k127_3106	NZ_CP041417.1 Escherichia coli strain STEC711 plasmid pSTEC711_1, complete sequence	306181	2791	Marina
k127_39484	NZ_CP019063.1 Rahnella sikkimica strain ERMR1:05 plasmid unnamed1, complete sequence	549463	2056	Marina
k127_68439	CP061244.1 Escherichia coli strain STEC411 plasmid pSTEC411_1, complete sequence	1412998	7168	Marina
k127_104756	CP061270.1 Escherichia coli strain STEC1012 plasmid pSTEC1012_1, complete sequence	1204529	2011	Marina
k127_10988	CP061244.1 Escherichia coli strain STEC411 plasmid pSTEC411_1, complete sequence	1412998	2653	Marina
k127_75580	NZ_CP134387.1 Escherichia coli strain TUM11352 plasmid pMTY11352_3, complete sequence	88440	3594	Marina
k127_75649	NZ_CP104527.1 Escherichia coli strain E8 plasmid p1, complete sequence	163762	3533	Marina
k127_45990	CP061270.1 Escherichia coli strain STEC1012 plasmid pSTEC1012_1, complete sequence	1204529	4466	Marina
k127_126469	CP099174.1 Escherichia coli strain RHB23-SO-C02 plasmid unnamed1, complete sequence	1310597	2056	Marina
k127_54024	CP061244.1 Escherichia coli strain STEC411 plasmid pSTEC411_1, complete sequence	1412998	2167	Marina
k127_68631	CP003404.1 Rahnella aquatilis HX2 plasmid PRA1, complete sequence	570951	4572	Marina
k127_83170	CP099174.1 Escherichia coli strain RHB23-SO-C02 plasmid unnamed1, complete sequence	1310597	7071	Marina
k127_98116	NA	NA	6426	Marina
k127_90167	NZ_CP103578.1 Enterobacter hormaechei strain 4285 plasmid pMB8072_1, complete sequence	517560	6874	Marina
k127_68709	CP061267.1 Escherichia coli strain STEC1024 plasmid pSTEC1024_3, complete sequence	171134	2655	Marina
k127_68715	CP061267.1 Escherichia coli strain STEC1024 plasmid pSTEC1024_3, complete sequence	171134	2044	Marina
k127_126548	NZ_CP090612.1 Escherichia coli isolate DCE7 plasmid pDCE7-1, complete sequence	420355	2345	Marina
k127_39767	NZ_CP019246.1 Escherichia coli strain Combat13F7 plasmid pCombat13F7-1, complete sequence	45156	3993	Marina
k127_126600	NZ_CP019063.1 Rahnella sikkimica strain ERMR1:05 plasmid unnamed1, complete sequence	549463	3088	Marina
k127_68772	NZ_CP128951.1 Escherichia coli strain TUM2805 plasmid pMTY2805_untypable_1, complete sequence	655459	2537	Marina
k127_39809	CP061270.1 Escherichia coli strain STEC1012 plasmid pSTEC1012_1, complete sequence	1204529	2320	Marina
k127_3373	CP088525.1 Escherichia coli strain E16EC0715 plasmid pE16EC0715-5, complete sequence	20186	3737	Marina
k127_11285	NC_015063.1 Rahnella aceris plasmid pRAHAQ02, complete sequence	133486	19277	Marina
k127_39837	CP061244.1 Escherichia coli strain STEC411 plasmid pSTEC411_1, complete sequence	1412998	3015	Marina
k127_133924	NZ_CP067058.1 Rahnella aceris strain ZF458 plasmid pPlas1, complete sequence	188256	14609	Marina
k127_75878	CP061244.1 Escherichia coli strain STEC411 plasmid pSTEC411_1, complete sequence	1412998	2475	Marina
k127_54256	NZ_AP023209.1 Escherichia coli strain TUM18781 plasmid pMTY18781-4, complete sequence	68548	2982	Marina
k127_126698	NZ_AP023206.1 Escherichia coli strain TUM18781 plasmid pMTY18781-1_lncX3, complete sequence	404189	6101	Marina
k127_46159	NZ_CP067059.1 Rahnella aceris strain ZF458 plasmid pPlas2, complete sequence	553387	2611	Marina
k127_75888	NZ_CP103578.1 Enterobacter hormaechei strain 4285 plasmid pMB8072_1, complete sequence	517560	2303	Marina
k127_148764	CP099174.1 Escherichia coli strain RHB23-SO-C02 plasmid unnamed1, complete sequence	1310597	2590	Marina
k127_83349	CP099174.1 Escherichia coli strain RHB23-SO-C02 plasmid unnamed1, complete sequence	1310597	2619	Marina
k127_11320	NZ_CP098173.1 Klebsiella pneumoniae strain Z0117KP0003 plasmid pZ0117KP0003-4, complete sequence	275057	2486	Marina
k127_83378	NZ_AP023206.1 Escherichia coli strain TUM18781 plasmid pMTY18781-1_lncX3, complete sequence	404189	3520	Marina
k127_126765	CP099174.1 Escherichia coli strain RHB23-SO-C02 plasmid unnamed1, complete sequence	1310597	3302	Marina
k127_112026	NZ_CP090612.1 Escherichia coli isolate DCE7 plasmid pDCE7-1, complete sequence	420355	2522	Marina
k127_119426	CP061244.1 Escherichia coli strain STEC411 plasmid pSTEC411_1, complete sequence	1412998	2576	Marina
k127_46251	NZ_CP132549.1 Escherichia coli strain XL1Blue plasmid pF, complete sequence	242042	2516	Marina
k127_105110	CP061244.1 Escherichia coli strain STEC411 plasmid pSTEC411_1, complete sequence	1412998	3083	Marina
k127_31938	NZ_CP019246.1 Escherichia coli strain Combat13F7 plasmid pCombat13F7-1, complete sequence	45156	2348	Marina
k127_31954	CP061244.1 Escherichia coli strain STEC411 plasmid pSTEC411_1, complete sequence	1412998	2260	Marina
k127_54370	NZ_LR890350.1 Escherichia coli strain MSB1_9D isolate MSB1_9D plasmid 2, complete sequence	300631	6587	Marina
k127_83479	NZ_CP019063.1 Rahnella sikkimica strain ERMR1:05 plasmid unnamed1, complete sequence	549463	3039	Marina
k127_105165	CP061244.1 Escherichia coli strain STEC411 plasmid pSTEC411_1, complete sequence	1412998	2893	Marina
k127_119533	CP034839.1 Rahnella aquatilis strain KM25 plasmid pKM12v2, complete sequence	556163	2278	Marina
k127_119536	NZ_CP134387.1 Escherichia coli strain TUM11352 plasmid pMTY11352_3, complete sequence	88440	3188	Marina
k127_105202	CP061244.1 Escherichia coli strain STEC411 plasmid pSTEC411_1, complete sequence	1412998	2440	Marina
k127_68937	CP061260.1 Escherichia coli strain STEC1080 plasmid pSTEC1018_2, complete sequence	280017	2181	Marina
k127_68948	CP061244.1 Escherichia coli strain STEC411 plasmid pSTEC411_1, complete sequence	1412998	2159	Marina
k127_83490	NC_015063.1 Rahnella aceris plasmid pRAHAQ02, complete sequence	133486	3003	Marina
k127_54453	CP061270.1 Escherichia coli strain STEC1012 plasmid pSTEC1012_1, complete sequence	1204529	2653	Marina
k127_149000	NZ_CP050172.1 Serratia fonticola strain CPSE11 plasmid plas1, complete sequence	122261	2614	Marina
k127_3548	NZ_CP019063.1 Rahnella sikkimica strain ERMR1:05 plasmid unnamed1, complete sequence	549463	5785	Marina
k127_54546	NZ_CP103756.1 Escherichia coli strain p11B plasmid unnamed1, complete sequence	180962	2071	Marina
k127_141646	NA	NA	411509	Marina
k127_69076	CP099174.1 Escherichia coli strain RHB23-SO-C02 plasmid unnamed1, complete sequence	1310597	4844	Marina
k127_119660	CP054241.1 Escherichia coli strain STO_Bone7 plasmid pBone7_3, complete sequence	834193	2124	Marina
k127_40214	NZ_CP096928.1 Pseudomonas aeruginosa strain NY5506 plasmid pNY5506-SIM, complete sequence	416743	4356	Marina
k127_32190	CP061244.1 Escherichia coli strain STEC411 plasmid pSTEC411_1, complete sequence	1412998	2645	Marina
k127_3567	NC_015063.1 Rahnella aceris plasmid pRAHAQ02, complete sequence	133486	2679	Marina
k127_46528	NA	NA	4701	Marina
k127_11505	NZ_CP050167.1 Escherichia coli plasmid Carbapenemase(NDM-4)_IncFIB, complete sequence	150273	3814	Marina
k127_112181	NZ_CP093330.1 Rahnella aceris strain S2-A69 plasmid p2, complete sequence	562130	2588	Marina
k127_61564	CP054241.1 Escherichia coli strain STO_Bone7 plasmid pBone7_3, complete sequence	834193	9601	Marina
k127_54636	CP088504.1 Escherichia coli strain E16EC1016 plasmid pE16EC1016-7, complete sequence	16997	4638	Marina
k127_18780	CP099174.1 Escherichia coli strain RHB23-SO-C02 plasmid unnamed1, complete sequence	1310597	2981	Marina
k127_141747	NZ_AP023206.1 Escherichia coli strain TUM18781 plasmid pMTY18781-1_lncX3, complete sequence	404189	6105	Marina
k127_54648	NZ_CP103578.1 Enterobacter hormaechei strain 4285 plasmid pMB8072_1, complete sequence	517560	4914	Marina
k127_90663	NA	NA	3314	Marina
k127_83745	CP099174.1 Escherichia coli strain RHB23-SO-C02 plasmid unnamed1, complete sequence	1310597	2311	Marina
k127_83751	NZ_CP090612.1 Escherichia coli isolate DCE7 plasmid pDCE7-1, complete sequence	420355	4143	Marina
k127_11615	NZ_CP043380.1 Klebsiella pneumoniae strain WCHKP095005 plasmid pOXA1_095005, complete sequence	159323	2269	Marina
k127_112253	CP054253.1 Escherichia coli strain STO_Bone4 plasmid pBone4_4, complete sequence	252602	2475	Marina
k127_3704	NZ_CP074145.1 Serratia sp. JSRIV002 plasmid pJSRIV002_2, complete sequence	113805	2108	Marina
k127_149173	NC_015063.1 Rahnella aceris plasmid pRAHAQ02, complete sequence	133486	15144	Marina
k127_141774	NZ_CP019063.1 Rahnella sikkimica strain ERMR1:05 plasmid unnamed1, complete sequence	549463	30831	Marina
k127_40391	CP061244.1 Escherichia coli strain STEC411 plasmid pSTEC411_1, complete sequence	1412998	3411	Marina
k127_76271	CP054241.1 Escherichia coli strain STO_Bone7 plasmid pBone7_3, complete sequence	834193	2095	Marina
k127_154778	CP099174.1 Escherichia coli strain RHB23-SO-C02 plasmid unnamed1, complete sequence	1310597	6330	Marina
k127_83827	CP061244.1 Escherichia coli strain STEC411 plasmid pSTEC411_1, complete sequence	1412998	2886	Marina
k127_98658	CP045666.1 Enterobacteriaceae bacterium Kacie_13 plasmid unnamed1, complete sequence	465225	2501	Marina
k127_11650	CP061244.1 Escherichia coli strain STEC411 plasmid pSTEC411_1, complete sequence	1412998	2372	Marina
k127_25658	NZ_CP069929.1 Klebsiella oxytoca strain FDAARGOS_1334 plasmid unnamed20	4311	2592	Marina
k127_134394	CP054241.1 Escherichia coli strain STO_Bone7 plasmid pBone7_3, complete sequence	834193	3876	Marina
k127_18834	CP088358.1 Escherichia coli strain F17EC0098 plasmid pF17EC0098-2, complete sequence	22029	17487	Marina
k127_25676	NC_015063.1 Rahnella aceris plasmid pRAHAQ02, complete sequence	133486	3763	Marina
k127_134420	AP026389.1 Citrobacter braakii KAM621 plasmid pKAM621_7 DNA, complete sequence	3819	2549	Marina
k127_76349	CP054253.1 Escherichia coli strain STO_Bone4 plasmid pBone4_4, complete sequence	252602	2023	Marina
k127_76390	CP054253.1 Escherichia coli strain STO_Bone4 plasmid pBone4_4, complete sequence	252602	2941	Marina
k127_76419	NZ_CP098173.1 Klebsiella pneumoniae strain Z0117KP0003 plasmid pZ0117KP0003-4, complete sequence	275057	3856	Marina
k127_154872	CP034838.1 Rahnella aquatilis strain KM12 plasmid pKM12v1, complete sequence	556163	2204	Marina
k127_98738	CP054241.1 Escherichia coli strain STO_Bone7 plasmid pBone7_3, complete sequence	834193	5424	Marina
k127_69346	CP099174.1 Escherichia coli strain RHB23-SO-C02 plasmid unnamed1, complete sequence	1310597	4692	Marina
k127_134556	CP061244.1 Escherichia coli strain STEC411 plasmid pSTEC411_1, complete sequence	1412998	2270	Marina
k127_46790	NA	NA	4621	Marina
k127_69390	NZ_CP019063.1 Rahnella sikkimica strain ERMR1:05 plasmid unnamed1, complete sequence	549463	2580	Marina
k127_84006	CP099174.1 Escherichia coli strain RHB23-SO-C02 plasmid unnamed1, complete sequence	1310597	2911	Marina
k127_84020	CP099174.1 Escherichia coli strain RHB23-SO-C02 plasmid unnamed1, complete sequence	1310597	2018	Marina
k127_19023	CP061270.1 Escherichia coli strain STEC1012 plasmid pSTEC1012_1, complete sequence	1204529	3615	Marina
k127_98855	NZ_CP072743.1 Serratia fonticola strain R28 plasmid pR28_180, complete sequence	180139	2322	Marina
k127_105613	NZ_CP090612.1 Escherichia coli isolate DCE7 plasmid pDCE7-1, complete sequence	420355	4029	Marina
k127_98863	CP061244.1 Escherichia coli strain STEC411 plasmid pSTEC411_1, complete sequence	1412998	2027	Marina
k127_19052	NZ_AP023206.1 Escherichia coli strain TUM18781 plasmid pMTY18781-1_lncX3, complete sequence	404189	2803	Marina
k127_134709	CP099174.1 Escherichia coli strain RHB23-SO-C02 plasmid unnamed1, complete sequence	1310597	2207	Marina
k127_155019	CP061244.1 Escherichia coli strain STEC411 plasmid pSTEC411_1, complete sequence	1412998	3664	Marina
k127_46905	CP061244.1 Escherichia coli strain STEC411 plasmid pSTEC411_1, complete sequence	1412998	2117	Marina
k127_112476	CP061244.1 Escherichia coli strain STEC411 plasmid pSTEC411_1, complete sequence	1412998	3220	Marina
k127_90992	CP061244.1 Escherichia coli strain STEC411 plasmid pSTEC411_1, complete sequence	1412998	4689	Marina
k127_46944	NZ_CP022016.1 Salmonella enterica subsp. enterica serovar India str. SA20085604 plasmid unnamed1, complete sequence	473456	7099	Marina
k127_25935	CP054241.1 Escherichia coli strain STO_Bone7 plasmid pBone7_3, complete sequence	834193	3996	Marina
k127_134762	CP088472.1 Escherichia coli strain E17EC0383 plasmid pE17EC0383-4, complete sequence	32773	5727	Marina
k127_112555	CP099174.1 Escherichia coli strain RHB23-SO-C02 plasmid unnamed1, complete sequence	1310597	2260	Marina
k127_134782	NZ_AP023206.1 Escherichia coli strain TUM18781 plasmid pMTY18781-1_lncX3, complete sequence	404189	2974	Marina
k127_112605	CP013915.1 Serratia fonticola strain GS2 plasmid pSF002, complete sequence	93737	3771	Marina
k127_4014	NC_021742.1 Serratia liquefaciens ATCC 27592 plasmid unnamed, complete sequence	44107	2110	Marina
k127_98988	CP061270.1 Escherichia coli strain STEC1012 plasmid pSTEC1012_1, complete sequence	1204529	2441	Marina
k127_105731	CP099174.1 Escherichia coli strain RHB23-SO-C02 plasmid unnamed1, complete sequence	1310597	2298	Marina
k127_98999	NZ_AP023206.1 Escherichia coli strain TUM18781 plasmid pMTY18781-1_lncX3, complete sequence	404189	2946	Marina
k127_4033	CP099174.1 Escherichia coli strain RHB23-SO-C02 plasmid unnamed1, complete sequence	1310597	2163	Marina
k127_61863	NA	NA	12732	Marina
k127_32810	NC_002523.5 Serratia entomophila plasmid pADAP, complete sequence	153842	2946	Marina
k127_91180	CP061244.1 Escherichia coli strain STEC411 plasmid pSTEC411_1, complete sequence	1412998	2419	Marina
k127_47077	NA	NA	4704	Marina
k127_149721	CP099174.1 Escherichia coli strain RHB23-SO-C02 plasmid unnamed1, complete sequence	1310597	4267	Marina
k127_134906	CP123685.1 Salmonella enterica subsp. enterica serovar Typhimurium strain FSIS12032448 plasmid pFSIS12032448, complete sequence	251058	4715	Marina
k127_120191	NZ_CP058182.1 Klebsiella grimontii strain RHBSTW-00039 plasmid pRHBSTW-00039_3, complete sequence	103340	2805	Marina
k127_155200	CP088471.1 Escherichia coli strain E17EC0383 plasmid pE17EC0383-3, complete sequence	61174	3940	Marina
k127_12200	NZ_CP069917.1 Klebsiella oxytoca strain FDAARGOS_1334 plasmid unnamed6	17275	2307	Marina
k127_134929	CP061244.1 Escherichia coli strain STEC411 plasmid pSTEC411_1, complete sequence	1412998	3755	Marina
k127_40985	CP061270.1 Escherichia coli strain STEC1012 plasmid pSTEC1012_1, complete sequence	1204529	5348	Marina
k127_12226	NZ_CP090612.1 Escherichia coli isolate DCE7 plasmid pDCE7-1, complete sequence	420355	2135	Marina
k127_19363	CP061270.1 Escherichia coli strain STEC1012 plasmid pSTEC1012_1, complete sequence	1204529	2087	Marina
k127_4120	NZ_CP134387.1 Escherichia coli strain TUM11352 plasmid pMTY11352_3, complete sequence	88440	3258	Marina
k127_120241	CP061270.1 Escherichia coli strain STEC1012 plasmid pSTEC1012_1, complete sequence	1204529	4215	Marina
k127_47160	CP061244.1 Escherichia coli strain STEC411 plasmid pSTEC411_1, complete sequence	1412998	3754	Marina
k127_41034	NZ_CP090612.1 Escherichia coli isolate DCE7 plasmid pDCE7-1, complete sequence	420355	3286	Marina
k127_76956	CP061244.1 Escherichia coli strain STEC411 plasmid pSTEC411_1, complete sequence	1412998	2373	Marina
k127_112826	NA	NA	2272	Marina
k127_120314	NZ_CP022016.1 Salmonella enterica subsp. enterica serovar India str. SA20085604 plasmid unnamed1, complete sequence	473456	4524	Marina
k127_62055	NZ_AP026896.1 Aeromonas caviae strain KAM479 plasmid pKAM479_3, complete sequence	4944632	3035	Marina
k127_12303	CP061270.1 Escherichia coli strain STEC1012 plasmid pSTEC1012_1, complete sequence	1204529	4194	Marina
k127_127688	NZ_CP128951.1 Escherichia coli strain TUM2805 plasmid pMTY2805_untypable_1, complete sequence	655459	6456	Marina
k127_62061	NZ_CP041417.1 Escherichia coli strain STEC711 plasmid pSTEC711_1, complete sequence	306181	2911	Marina
k127_120334	CP061244.1 Escherichia coli strain STEC411 plasmid pSTEC411_1, complete sequence	1412998	6400	Marina
k127_99269	NZ_CP074138.1 Serratia sp. JSRIV006 plasmid pJSRIV006_1, complete sequence	112026	4537	Marina
k127_149891	NZ_CP056468.1 Citrobacter freundii strain RHBSTW-00486 plasmid pRHBSTW-00486_3, complete sequence	4183	2437	Marina
k127_155285	NZ_AP023206.1 Escherichia coli strain TUM18781 plasmid pMTY18781-1_lncX3, complete sequence	404189	3554	Marina
k127_26389	CP054241.1 Escherichia coli strain STO_Bone7 plasmid pBone7_3, complete sequence	834193	3103	Marina
k127_120387	CP099174.1 Escherichia coli strain RHB23-SO-C02 plasmid unnamed1, complete sequence	1310597	2337	Marina
k127_112881	NZ_CP053575.1 Citrobacter sp. TSA-1 plasmid unnamed2, complete sequence	91378	2096	Marina
k127_84523	CP061244.1 Escherichia coli strain STEC411 plasmid pSTEC411_1, complete sequence	1412998	2964	Marina
k127_33027	NZ_CP019906.1 Escherichia coli strain MDR_56 plasmid unnamed5, complete sequence	29168	5690	Marina
k127_47309	CP045666.1 Enterobacteriaceae bacterium Kacie_13 plasmid unnamed1, complete sequence	465225	2096	Marina
k127_77179	NA	NA	10345	Marina
k127_19614	NZ_AP023206.1 Escherichia coli strain TUM18781 plasmid pMTY18781-1_lncX3, complete sequence	404189	4056	Marina
k127_127864	NZ_CP019246.1 Escherichia coli strain Combat13F7 plasmid pCombat13F7-1, complete sequence	45156	2699	Marina
k127_55560	CP061244.1 Escherichia coli strain STEC411 plasmid pSTEC411_1, complete sequence	1412998	3146	Marina
k127_47408	CP088648.1 Escherichia coli strain C16EC0692 plasmid pC16EC0692-1, complete sequence	103555	8706	Marina
k127_26549	CP061267.1 Escherichia coli strain STEC1024 plasmid pSTEC1024_3, complete sequence	171134	2259	Marina
k127_127917	NC_002523.5 Serratia entomophila plasmid pADAP, complete sequence	153842	7361	Marina
k127_150056	NZ_CP103578.1 Enterobacter hormaechei strain 4285 plasmid pMB8072_1, complete sequence	517560	2243	Marina
k127_77270	CP061244.1 Escherichia coli strain STEC411 plasmid pSTEC411_1, complete sequence	1412998	3818	Marina
k127_142512	CP088587.1 Escherichia coli strain D17EC0246 plasmid pD17EC0246-3, complete sequence	32560	2162	Marina
k127_47460	CP101972.1 Escherichia coli strain STEC1084 plasmid unnamed1, complete sequence	311332	3431	Marina
k127_47472	CP099174.1 Escherichia coli strain RHB23-SO-C02 plasmid unnamed1, complete sequence	1310597	2397	Marina
k127_135318	CP099174.1 Escherichia coli strain RHB23-SO-C02 plasmid unnamed1, complete sequence	1310597	2181	Marina
k127_150122	CP061255.1 Escherichia coli strain STEC310 plasmid pSTEC310_2, complete sequence	159994	2278	Marina
k127_106215	NZ_CP022016.1 Salmonella enterica subsp. enterica serovar India str. SA20085604 plasmid unnamed1, complete sequence	473456	3935	Marina
k127_26709	NZ_CP117587.1 Escherichia albertii strain BIA_40 plasmid pEA40_1, complete sequence	95160	2180	Marina
k127_135358	CP061244.1 Escherichia coli strain STEC411 plasmid pSTEC411_1, complete sequence	1412998	5784	Marina
k127_62439	CP061244.1 Escherichia coli strain STEC411 plasmid pSTEC411_1, complete sequence	1412998	2051	Marina
k127_33287	CP061244.1 Escherichia coli strain STEC411 plasmid pSTEC411_1, complete sequence	1412998	2404	Marina
k127_33290	CP054253.1 Escherichia coli strain STO_Bone4 plasmid pBone4_4, complete sequence	252602	4610	Marina
k127_55833	CP036488.1 Rahnella aquatilis strain MEM40 plasmid pMEM40-1, complete sequence	525842	2095	Marina
k127_128074	NZ_CP128951.1 Escherichia coli strain TUM2805 plasmid pMTY2805_untypable_1, complete sequence	655459	7914	Marina
k127_99535	CP061270.1 Escherichia coli strain STEC1012 plasmid pSTEC1012_1, complete sequence	1204529	7004	Marina
k127_99546	NZ_CP103578.1 Enterobacter hormaechei strain 4285 plasmid pMB8072_1, complete sequence	517560	2417	Marina
k127_113250	CP061244.1 Escherichia coli strain STEC411 plasmid pSTEC411_1, complete sequence	1412998	2266	Marina
k127_155651	NZ_CP069916.1 Klebsiella oxytoca strain FDAARGOS_1334 plasmid unnamed5	19343	2182	Marina
k127_150281	CP061270.1 Escherichia coli strain STEC1012 plasmid pSTEC1012_1, complete sequence	1204529	2557	Marina
k127_106366	NZ_AP023206.1 Escherichia coli strain TUM18781 plasmid pMTY18781-1_lncX3, complete sequence	404189	4591	Marina
k127_113260	CP061270.1 Escherichia coli strain STEC1012 plasmid pSTEC1012_1, complete sequence	1204529	6714	Marina
k127_99602	NZ_CP098186.1 Escherichia coli strain Z0117EC0133 plasmid pZ0117ECO0133-3, complete sequence	26994	2415	Marina
k127_135492	CP088875.1 Escherichia coli strain F17EC0245 plasmid pF17EC0245-1, complete sequence	393046	3611	Marina
k127_150306	CP099174.1 Escherichia coli strain RHB23-SO-C02 plasmid unnamed1, complete sequence	1310597	2025	Marina
k127_19700	NZ_CP128951.1 Escherichia coli strain TUM2805 plasmid pMTY2805_untypable_1, complete sequence	655459	3855	Marina
k127_91912	CP088590.1 Escherichia coli strain D17EC0246 plasmid pD17EC0246-6, complete sequence	175446	2114	Marina
k127_62599	CP101972.1 Escherichia coli strain STEC1084 plasmid unnamed1, complete sequence	311332	2048	Marina
k127_12856	NZ_CP103578.1 Enterobacter hormaechei strain 4285 plasmid pMB8072_1, complete sequence	517560	4622	Marina
k127_4512	NA	NA	6941	Marina
k127_26906	CP099174.1 Escherichia coli strain RHB23-SO-C02 plasmid unnamed1, complete sequence	1310597	2592	Marina
k127_62626	CP054241.1 Escherichia coli strain STO_Bone7 plasmid pBone7_3, complete sequence	834193	3416	Marina
k127_4549	CP054253.1 Escherichia coli strain STO_Bone4 plasmid pBone4_4, complete sequence	252602	2296	Marina
k127_120685	NA	NA	53286	Marina
k127_62629	CP099174.1 Escherichia coli strain RHB23-SO-C02 plasmid unnamed1, complete sequence	1310597	8477	Marina
k127_56043	CP099174.1 Escherichia coli strain RHB23-SO-C02 plasmid unnamed1, complete sequence	1310597	4281	Marina
k127_91991	CP061261.1 Escherichia coli strain STEC1080 plasmid pSTEC1018_3, complete sequence	55669	2105	Marina
k127_47722	NA	NA	5182	Marina
k127_19800	CP061244.1 Escherichia coli strain STEC411 plasmid pSTEC411_1, complete sequence	1412998	2937	Marina
k127_99764	NZ_AP023209.1 Escherichia coli strain TUM18781 plasmid pMTY18781-4, complete sequence	68548	4983	Marina
k127_92039	NZ_AP024332.1 Erwinia rhapontici strain MAFF 311154 plasmid pERA54, complete sequence	192843	2034	Marina
k127_13013	CP061244.1 Escherichia coli strain STEC411 plasmid pSTEC411_1, complete sequence	1412998	2792	Marina
k127_13025	NZ_CP090612.1 Escherichia coli isolate DCE7 plasmid pDCE7-1, complete sequence	420355	2820	Marina
k127_77623	CP099174.1 Escherichia coli strain RHB23-SO-C02 plasmid unnamed1, complete sequence	1310597	2079	Marina
k127_56188	CP026234.1 Citrobacter freundii complex sp. CFNIH4 plasmid pCFR-4109, complete sequence	280328	3484	Marina
k127_70411	CP099174.1 Escherichia coli strain RHB23-SO-C02 plasmid unnamed1, complete sequence	1310597	3664	Marina
k127_135798	NZ_CP040096.1 Pantoea sp. SO10 plasmid unnamed1, complete sequence	744154	2030	Marina
k127_92183	CP054241.1 Escherichia coli strain STO_Bone7 plasmid pBone7_3, complete sequence	834193	4863	Marina
k127_143069	CP054241.1 Escherichia coli strain STO_Bone7 plasmid pBone7_3, complete sequence	834193	4484	Marina
k127_150635	CP054253.1 Escherichia coli strain STO_Bone4 plasmid pBone4_4, complete sequence	252602	2960	Marina
k127_13146	NZ_CP041417.1 Escherichia coli strain STEC711 plasmid pSTEC711_1, complete sequence	306181	2123	Marina
k127_135848	NZ_CP072743.1 Serratia fonticola strain R28 plasmid pR28_180, complete sequence	180139	2487	Marina
k127_56312	NZ_OQ420472.1 Escherichia coli strain B39 plasmid pB39_V, complete sequence	260729	3486	Marina
k127_120893	CP099174.1 Escherichia coli strain RHB23-SO-C02 plasmid unnamed1, complete sequence	1310597	3147	Marina
k127_33749	CP044351.1 Escherichia coli strain 194195 plasmid p194195_1, complete sequence	111625	2253	Marina
k127_100013	CP061244.1 Escherichia coli strain STEC411 plasmid pSTEC411_1, complete sequence	1412998	3465	Marina
k127_143129	NZ_CP103578.1 Enterobacter hormaechei strain 4285 plasmid pMB8072_1, complete sequence	517560	2556	Marina
k127_143152	CP099174.1 Escherichia coli strain RHB23-SO-C02 plasmid unnamed1, complete sequence	1310597	2262	Marina
k127_63003	CP061244.1 Escherichia coli strain STEC411 plasmid pSTEC411_1, complete sequence	1412998	2463	Marina
k127_85326	NZ_AP023209.1 Escherichia coli strain TUM18781 plasmid pMTY18781-4, complete sequence	68548	9562	Marina
k127_120948	NC_021742.1 Serratia liquefaciens ATCC 27592 plasmid unnamed, complete sequence	44107	3251	Marina
k127_41991	CP061244.1 Escherichia coli strain STEC411 plasmid pSTEC411_1, complete sequence	1412998	2715	Marina
k127_100093	NZ_CP063225.1 Enterobacter hormaechei subsp. steigerwaltii strain BD-50-Eh plasmid pBD-50-Eh_2, complete sequence	336282	2436	Marina
k127_27371	CP099174.1 Escherichia coli strain RHB23-SO-C02 plasmid unnamed1, complete sequence	1310597	2232	Marina
k127_92427	CP061244.1 Escherichia coli strain STEC411 plasmid pSTEC411_1, complete sequence	1412998	4265	Marina
k127_63156	NA	NA	2677	Marina
k127_121056	NZ_CP069919.1 Klebsiella oxytoca strain FDAARGOS_1334 plasmid unnamed8	11338	2747	Marina
k127_56484	CP061270.1 Escherichia coli strain STEC1012 plasmid pSTEC1012_1, complete sequence	1204529	3819	Marina
k127_121084	CP099174.1 Escherichia coli strain RHB23-SO-C02 plasmid unnamed1, complete sequence	1310597	2090	Marina
k127_27460	NZ_CP090612.1 Escherichia coli isolate DCE7 plasmid pDCE7-1, complete sequence	420355	3733	Marina
k127_156250	NZ_CP090612.1 Escherichia coli isolate DCE7 plasmid pDCE7-1, complete sequence	420355	2753	Marina
k127_85467	CP099174.1 Escherichia coli strain RHB23-SO-C02 plasmid unnamed1, complete sequence	1310597	2621	Marina
k127_106682	NZ_CP089920.1 Rahnella victoriana strain JZ-GX1 plasmid unnamed1, complete sequence	722843	2066	Marina
k127_13473	CP099174.1 Escherichia coli strain RHB23-SO-C02 plasmid unnamed1, complete sequence	1310597	2488	Marina
k127_92508	CP099174.1 Escherichia coli strain RHB23-SO-C02 plasmid unnamed1, complete sequence	1310597	3240	Marina
k127_128642	NZ_CP098173.1 Klebsiella pneumoniae strain Z0117KP0003 plasmid pZ0117KP0003-4, complete sequence	275057	2573	Marina
k127_92522	CP061244.1 Escherichia coli strain STEC411 plasmid pSTEC411_1, complete sequence	1412998	3025	Marina
k127_92523	OY754386.1 Escherichia coli isolate F138 genome assembly, plasmid: pF138-4	42747	2460	Marina
k127_63345	NZ_CP053575.1 Citrobacter sp. TSA-1 plasmid unnamed2, complete sequence	91378	5561	Marina
k127_78132	CP099174.1 Escherichia coli strain RHB23-SO-C02 plasmid unnamed1, complete sequence	1310597	3188	Marina
k127_13527	CP099174.1 Escherichia coli strain RHB23-SO-C02 plasmid unnamed1, complete sequence	1310597	2074	Marina
k127_85602	CP061267.1 Escherichia coli strain STEC1024 plasmid pSTEC1024_3, complete sequence	171134	2088	Marina
k127_70853	CP061244.1 Escherichia coli strain STEC411 plasmid pSTEC411_1, complete sequence	1412998	3495	Marina
k127_100354	NZ_CP072744.1 Serratia fonticola strain R28 plasmid pR28_75, complete sequence	75602	2915	Marina
k127_106834	CP054253.1 Escherichia coli strain STO_Bone4 plasmid pBone4_4, complete sequence	252602	2228	Marina
k127_136269	CP061244.1 Escherichia coli strain STEC411 plasmid pSTEC411_1, complete sequence	1412998	3081	Marina
k127_13583	NZ_CP041417.1 Escherichia coli strain STEC711 plasmid pSTEC711_1, complete sequence	306181	3622	Marina
k127_42470	NZ_AP023207.1 Escherichia coli strain TUM18781 plasmid pMTY18781-2, complete sequence	93845	5622	Marina
k127_78267	CP061244.1 Escherichia coli strain STEC411 plasmid pSTEC411_1, complete sequence	1412998	2648	Marina
k127_136312	CP054253.1 Escherichia coli strain STO_Bone4 plasmid pBone4_4, complete sequence	252602	3434	Marina
k127_113768	AP026383.1 Citrobacter braakii KAM621 plasmid pKAM621_1 DNA, complete sequence	246259	2229	Marina
k127_70955	CP054253.1 Escherichia coli strain STO_Bone4 plasmid pBone4_4, complete sequence	252602	2498	Marina
k127_92731	NZ_CP077332.1 Lelliottia amnigena strain FDAARGOS 1446 plasmid unnamed1	157312	2697	Marina
k127_42571	CP061244.1 Escherichia coli strain STEC411 plasmid pSTEC411_1, complete sequence	1412998	2303	Marina
k127_13697	CP054253.1 Escherichia coli strain STO_Bone4 plasmid pBone4_4, complete sequence	252602	2836	Marina
k127_56908	CP061270.1 Escherichia coli strain STEC1012 plasmid pSTEC1012_1, complete sequence	1204529	4422	Marina
k127_63633	CP099174.1 Escherichia coli strain RHB23-SO-C02 plasmid unnamed1, complete sequence	1310597	2287	Marina
k127_34260	NZ_CP090612.1 Escherichia coli isolate DCE7 plasmid pDCE7-1, complete sequence	420355	2892	Marina
k127_48286	NZ_CP135245.1 Escherichia coli strain OHT76-1 plasmid pOHT76-1_1, complete sequence	373462	5263	Marina
k127_136480	CP061270.1 Escherichia coli strain STEC1012 plasmid pSTEC1012_1, complete sequence	1204529	2563	Marina
k127_27847	NZ_CP019279.1 Escherichia coli strain 13P477T plasmid p13P477T-6, complete sequence	22592	2025	Marina
k127_63686	AP026904.1 Escherichia coli MY504 plasmid pMY504-2 DNA, nearly complete sequence	237635	2131	Marina
k127_63698	CP061244.1 Escherichia coli strain STEC411 plasmid pSTEC411_1, complete sequence	1412998	3186	Marina
k127_85869	NZ_CP019063.1 Rahnella sikkimica strain ERMR1:05 plasmid unnamed1, complete sequence	549463	21421	Marina
k127_27931	NA	NA	2853	Marina
k127_121639	NZ_CP130669.1 Escherichia coli strain SM107 plasmid pSM107_MCR, complete sequence	111450	7788	Marina
k127_27983	NZ_AP023206.1 Escherichia coli strain TUM18781 plasmid pMTY18781-1_lncX3, complete sequence	404189	2684	Marina
k127_13918	NZ_LN868946.1 Salmonella enterica subsp. enterica serovar Senftenberg strain NCTC10384 plasmid 4, complete sequence	141119	2291	Marina
k127_20758	CP061244.1 Escherichia coli strain STEC411 plasmid pSTEC411_1, complete sequence	1412998	4034	Marina
k127_92989	CP099174.1 Escherichia coli strain RHB23-SO-C02 plasmid unnamed1, complete sequence	1310597	2737	Marina
k127_85974	CP061244.1 Escherichia coli strain STEC411 plasmid pSTEC411_1, complete sequence	1412998	2344	Marina
k127_28030	OW849462.1 Enterobacter cloacae isolate 78 genome assembly, plasmid: P5	46638	2971	Marina
k127_28036	CP026390.1 Leclercia sp. LSNIH3 plasmid pLEC-5e18, complete sequence	195394	2162	Marina
k127_85994	NZ_CP072744.1 Serratia fonticola strain R28 plasmid pR28_75, complete sequence	75602	4873	Marina
k127_144004	NZ_CP090612.1 Escherichia coli isolate DCE7 plasmid pDCE7-1, complete sequence	420355	3156	Marina
k127_107170	NZ_LN868946.1 Salmonella enterica subsp. enterica serovar Senftenberg strain NCTC10384 plasmid 4, complete sequence	141119	5294	Marina
k127_86019	NZ_AP023206.1 Escherichia coli strain TUM18781 plasmid pMTY18781-1_lncX3, complete sequence	404189	7920	Marina
k127_86027	CP061270.1 Escherichia coli strain STEC1012 plasmid pSTEC1012_1, complete sequence	1204529	4219	Marina
k127_86028	CP099174.1 Escherichia coli strain RHB23-SO-C02 plasmid unnamed1, complete sequence	1310597	6205	Marina
k127_5592	NZ_CP019063.1 Rahnella sikkimica strain ERMR1:05 plasmid unnamed1, complete sequence	549463	2526	Marina
k127_48489	CP061270.1 Escherichia coli strain STEC1012 plasmid pSTEC1012_1, complete sequence	1204529	2183	Marina
k127_121799	NZ_CP079635.1 Klebsiella pneumoniae subsp. pneumoniae strain WRC19_AI1572C plasmid pAI1527P_P1, complete sequence	1039047	2449	Marina
k127_71222	CP061245.1 Escherichia coli strain STEC411 plasmid pSTEC411_2, complete sequence	90602	2740	Marina
k127_100596	CP099174.1 Escherichia coli strain RHB23-SO-C02 plasmid unnamed1, complete sequence	1310597	2198	Marina
k127_136797	CP061244.1 Escherichia coli strain STEC411 plasmid pSTEC411_1, complete sequence	1412998	2326	Marina
k127_78702	CP061244.1 Escherichia coli strain STEC411 plasmid pSTEC411_1, complete sequence	1412998	2080	Marina
k127_93127	CP061270.1 Escherichia coli strain STEC1012 plasmid pSTEC1012_1, complete sequence	1204529	2433	Marina
k127_71306	CP054253.1 Escherichia coli strain STO_Bone4 plasmid pBone4_4, complete sequence	252602	3551	Marina
k127_93170	CP054253.1 Escherichia coli strain STO_Bone4 plasmid pBone4_4, complete sequence	252602	2439	Marina
k127_100678	CP061244.1 Escherichia coli strain STEC411 plasmid pSTEC411_1, complete sequence	1412998	5760	Marina
k127_48610	NC_021742.1 Serratia liquefaciens ATCC 27592 plasmid unnamed, complete sequence	44107	3477	Marina
k127_78784	CP061244.1 Escherichia coli strain STEC411 plasmid pSTEC411_1, complete sequence	1412998	2328	Marina
k127_78793	CP054241.1 Escherichia coli strain STO_Bone7 plasmid pBone7_3, complete sequence	834193	11488	Marina
k127_114147	CP054241.1 Escherichia coli strain STO_Bone7 plasmid pBone7_3, complete sequence	834193	2828	Marina
k127_78824	CP061244.1 Escherichia coli strain STEC411 plasmid pSTEC411_1, complete sequence	1412998	3882	Marina
k127_144205	NZ_CP090612.1 Escherichia coli isolate DCE7 plasmid pDCE7-1, complete sequence	420355	2856	Marina
k127_28292	CP099174.1 Escherichia coli strain RHB23-SO-C02 plasmid unnamed1, complete sequence	1310597	2921	Marina
k127_28307	NZ_CP048385.1 Citrobacter freundii strain 62 plasmid p6_C, complete sequence	132825	6055	Marina
k127_121913	CP061244.1 Escherichia coli strain STEC411 plasmid pSTEC411_1, complete sequence	1412998	3936	Marina
k127_144209	NA	NA	20347	Marina
k127_57333	CP061270.1 Escherichia coli strain STEC1012 plasmid pSTEC1012_1, complete sequence	1204529	2676	Marina
k127_14216	CP045666.1 Enterobacteriaceae bacterium Kacie_13 plasmid unnamed1, complete sequence	465225	2221	Marina
k127_21081	NA	NA	3505	Marina
k127_5907	NZ_CP090612.1 Escherichia coli isolate DCE7 plasmid pDCE7-1, complete sequence	420355	7979	Marina
k127_78914	CP099174.1 Escherichia coli strain RHB23-SO-C02 plasmid unnamed1, complete sequence	1310597	2821	Marina
k127_71538	CP061267.1 Escherichia coli strain STEC1024 plasmid pSTEC1024_3, complete sequence	171134	2098	Marina
k127_14256	NA	NA	22325	Marina
k127_86405	CP054241.1 Escherichia coli strain STO_Bone7 plasmid pBone7_3, complete sequence	834193	12292	Marina
k127_100962	CP099174.1 Escherichia coli strain RHB23-SO-C02 plasmid unnamed1, complete sequence	1310597	2908	Marina
k127_137098	NZ_CP090612.1 Escherichia coli isolate DCE7 plasmid pDCE7-1, complete sequence	420355	2277	Marina
k127_14294	NZ_CP135245.1 Escherichia coli strain OHT76-1 plasmid pOHT76-1_1, complete sequence	373462	2466	Marina
k127_14314	NA	NA	8310	Marina
k127_93417	CP088875.1 Escherichia coli strain F17EC0245 plasmid pF17EC0245-1, complete sequence	393046	4726	Marina
k127_151992	CP101972.1 Escherichia coli strain STEC1084 plasmid unnamed1, complete sequence	311332	3031	Marina
k127_86467	CP061244.1 Escherichia coli strain STEC411 plasmid pSTEC411_1, complete sequence	1412998	2194	Marina
k127_28507	CP054241.1 Escherichia coli strain STO_Bone7 plasmid pBone7_3, complete sequence	834193	2579	Marina
k127_137132	CP061270.1 Escherichia coli strain STEC1012 plasmid pSTEC1012_1, complete sequence	1204529	5097	Marina
k127_34836	CP054241.1 Escherichia coli strain STO_Bone7 plasmid pBone7_3, complete sequence	834193	4761	Marina
k127_57503	NZ_CP019063.1 Rahnella sikkimica strain ERMR1:05 plasmid unnamed1, complete sequence	549463	25055	Marina
k127_42961	CP099174.1 Escherichia coli strain RHB23-SO-C02 plasmid unnamed1, complete sequence	1310597	6778	Marina
k127_101081	CP061244.1 Escherichia coli strain STEC411 plasmid pSTEC411_1, complete sequence	1412998	2320	Marina
k127_42984	NZ_AP024330.1 Erwinia rhapontici strain MAFF 311153 plasmid pERA53, complete sequence	135917	2293	Marina
k127_71671	CP099174.1 Escherichia coli strain RHB23-SO-C02 plasmid unnamed1, complete sequence	1310597	2865	Marina
k127_144413	NZ_CP134387.1 Escherichia coli strain TUM11352 plasmid pMTY11352_3, complete sequence	88440	4242	Marina
k127_79075	NZ_CP077208.1 Enterobacter bugandensis strain FDAARGOS 1427 plasmid unnamed2	14816	3855	Marina
k127_79080	NZ_CP061724.1 Pseudomonas putida strain ZXPA-20 plasmid pZXPA-20-602k, complete sequence	602772	2409	Marina
k127_107775	CP042495.1 Leclercia adecarboxylata strain E61 plasmid pE61_002, complete sequence	178161	3435	Marina
k127_64319	NZ_AP023206.1 Escherichia coli strain TUM18781 plasmid pMTY18781-1_lncX3, complete sequence	404189	3762	Marina
k127_57591	NA	NA	5106	Marina
k127_122185	NZ_AP023206.1 Escherichia coli strain TUM18781 plasmid pMTY18781-1_lncX3, complete sequence	404189	2441	Marina
k127_21329	CP099174.1 Escherichia coli strain RHB23-SO-C02 plasmid unnamed1, complete sequence	1310597	2263	Marina
k127_34958	NZ_AP023209.1 Escherichia coli strain TUM18781 plasmid pMTY18781-4, complete sequence	68548	4694	Marina
k127_21366	CP061244.1 Escherichia coli strain STEC411 plasmid pSTEC411_1, complete sequence	1412998	3054	Marina
k127_35000	CP061270.1 Escherichia coli strain STEC1012 plasmid pSTEC1012_1, complete sequence	1204529	5174	Marina
k127_157021	CP061244.1 Escherichia coli strain STEC411 plasmid pSTEC411_1, complete sequence	1412998	6472	Marina
k127_57703	CP061270.1 Escherichia coli strain STEC1012 plasmid pSTEC1012_1, complete sequence	1204529	2860	Marina
k127_101345	NZ_CP041417.1 Escherichia coli strain STEC711 plasmid pSTEC711_1, complete sequence	306181	2693	Marina
k127_157134	NZ_CP114132.1 Escherichia coli strain NJS001 plasmid pNJS001-2, complete sequence	438722	3809	Marina
k127_122431	NZ_AP023206.1 Escherichia coli strain TUM18781 plasmid pMTY18781-1_lncX3, complete sequence	404189	5258	Marina
k127_93816	CP061270.1 Escherichia coli strain STEC1012 plasmid pSTEC1012_1, complete sequence	1204529	2172	Marina
k127_114505	NZ_CP050172.1 Serratia fonticola strain CPSE11 plasmid plas1, complete sequence	122261	3229	Marina
k127_21592	CP061267.1 Escherichia coli strain STEC1024 plasmid pSTEC1024_3, complete sequence	171134	3654	Marina
k127_64593	CP099174.1 Escherichia coli strain RHB23-SO-C02 plasmid unnamed1, complete sequence	1310597	3489	Marina
k127_21625	NZ_AP023206.1 Escherichia coli strain TUM18781 plasmid pMTY18781-1_lncX3, complete sequence	404189	5657	Marina
k127_72031	CP088748.1 Escherichia coli strain B16EC0942 plasmid pB16EC0942-4, complete sequence	8897	2498	Marina
k127_29022	NZ_CP103578.1 Enterobacter hormaechei strain 4285 plasmid pMB8072_1, complete sequence	517560	4910	Marina
k127_64648	CP061267.1 Escherichia coli strain STEC1024 plasmid pSTEC1024_3, complete sequence	171134	2254	Marina
k127_64656	NZ_CP074138.1 Serratia sp. JSRIV006 plasmid pJSRIV006_1, complete sequence	112026	7451	Marina
k127_43435	OX345607.1 Salmonella enterica subsp. enterica strain SV10195 genome assembly, plasmid: 143	13958	6528	Marina
k127_21728	NZ_CP114132.1 Escherichia coli strain NJS001 plasmid pNJS001-2, complete sequence	438722	4104	Marina
k127_144900	CP099174.1 Escherichia coli strain RHB23-SO-C02 plasmid unnamed1, complete sequence	1310597	2177	Marina
k127_130031	CP099174.1 Escherichia coli strain RHB23-SO-C02 plasmid unnamed1, complete sequence	1310597	3691	Marina
k127_64828	CP088745.1 Escherichia coli strain B16EC0942 plasmid pB16EC0942-1, complete sequence	18170	2076	Marina
k127_79613	NC_002523.5 Serratia entomophila plasmid pADAP, complete sequence	153842	3827	Marina
k127_72358	NZ_CP134387.1 Escherichia coli strain TUM11352 plasmid pMTY11352_3, complete sequence	88440	3067	Marina
k127_35615	NC_015063.1 Rahnella aceris plasmid pRAHAQ02, complete sequence	133486	9195	Marina
k127_6623	CP088648.1 Escherichia coli strain C16EC0692 plasmid pC16EC0692-1, complete sequence	103555	2801	Marina
k127_35705	CP061244.1 Escherichia coli strain STEC411 plasmid pSTEC411_1, complete sequence	1412998	2562	Marina
k127_35707	CP061244.1 Escherichia coli strain STEC411 plasmid pSTEC411_1, complete sequence	1412998	4980	Marina
k127_108459	NZ_CP114132.1 Escherichia coli strain NJS001 plasmid pNJS001-2, complete sequence	438722	4763	Marina
k127_49686	NA	NA	3426	Marina
k127_157533	NZ_CP019063.1 Rahnella sikkimica strain ERMR1:05 plasmid unnamed1, complete sequence	549463	28619	Marina
k127_157562	NZ_CP010068.1 Yersinia pseudotuberculosis str. PA3606 plasmid unnamed2, complete sequence	12763	3360	Marina
k127_49876	CP088471.1 Escherichia coli strain E17EC0383 plasmid pE17EC0383-3, complete sequence	61174	7041	Marina
k127_65247	CP061270.1 Escherichia coli strain STEC1012 plasmid pSTEC1012_1, complete sequence	1204529	2649	Marina
k127_108710	CP061244.1 Escherichia coli strain STEC411 plasmid pSTEC411_1, complete sequence	1412998	4212	Marina
k127_49925	NZ_AP023209.1 Escherichia coli strain TUM18781 plasmid pMTY18781-4, complete sequence	68548	6181	Marina
k127_36007	NZ_CP022016.1 Salmonella enterica subsp. enterica serovar India str. SA20085604 plasmid unnamed1, complete sequence	473456	3293	Marina
k127_115284	NZ_CP069919.1 Klebsiella oxytoca strain FDAARGOS_1334 plasmid unnamed8	11338	7177	Marina
k127_122727	CP099174.1 Escherichia coli strain RHB23-SO-C02 plasmid unnamed1, complete sequence	1310597	3800	Marina
k127_115337	CP061244.1 Escherichia coli strain STEC411 plasmid pSTEC411_1, complete sequence	1412998	3104	Marina
k127_122738	CP045666.1 Enterobacteriaceae bacterium Kacie_13 plasmid unnamed1, complete sequence	465225	2527	Marina
k127_7102	CP061270.1 Escherichia coli strain STEC1012 plasmid pSTEC1012_1, complete sequence	1204529	3943	Marina
k127_115389	NZ_CP069924.1 Klebsiella oxytoca strain FDAARGOS_1334 plasmid unnamed15	5374	2265	Marina
k127_7135	CP061244.1 Escherichia coli strain STEC411 plasmid pSTEC411_1, complete sequence	1412998	3148	Marina
k127_50072	NZ_CP093330.1 Rahnella aceris strain S2-A69 plasmid p2, complete sequence	562130	7389	Marina
k127_122828	NZ_CP019063.1 Rahnella sikkimica strain ERMR1:05 plasmid unnamed1, complete sequence	549463	11690	Marina
k127_7157	CP099174.1 Escherichia coli strain RHB23-SO-C02 plasmid unnamed1, complete sequence	1310597	2002	Marina
k127_115467	NZ_CP019246.1 Escherichia coli strain Combat13F7 plasmid pCombat13F7-1, complete sequence	45156	3330	Marina
k127_115486	NA	NA	5410	Marina
k127_7236	NZ_CP019063.1 Rahnella sikkimica strain ERMR1:05 plasmid unnamed1, complete sequence	549463	4016	Marina
k127_7253	NA	NA	2516	Marina
k127_115562	CP061270.1 Escherichia coli strain STEC1012 plasmid pSTEC1012_1, complete sequence	1204529	5667	Marina
k127_122968	CP061270.1 Escherichia coli strain STEC1012 plasmid pSTEC1012_1, complete sequence	1204529	2024	Marina
k127_50406	NA	NA	2782	Marina
k127_115797	CP061270.1 Escherichia coli strain STEC1012 plasmid pSTEC1012_1, complete sequence	1204529	3522	Marina
k127_158221	CP061244.1 Escherichia coli strain STEC411 plasmid pSTEC411_1, complete sequence	1412998	2217	Marina
k127_50613	CP054253.1 Escherichia coli strain STO_Bone4 plasmid pBone4_4, complete sequence	252602	3353	Marina
k127_158402	NZ_CP090612.1 Escherichia coli isolate DCE7 plasmid pDCE7-1, complete sequence	420355	2210	Marina
k127_158483	AP026904.1 Escherichia coli MY504 plasmid pMY504-2 DNA, nearly complete sequence	237635	2483	Marina
k127_158761	NZ_CP022016.1 Salmonella enterica subsp. enterica serovar India str. SA20085604 plasmid unnamed1, complete sequence	473456	2381	Marina
k127_159411	NA	NA	7315	Marina
k127_159513	CP061270.1 Escherichia coli strain STEC1012 plasmid pSTEC1012_1, complete sequence	1204529	2250	Marina
k127_159559	NA	NA	66199	Marina
k127_159560	NA	NA	5308	Marina
k127_159562	NA	NA	3730	Marina
k127_159567	NA	NA	7844	Marina
k127_159575	NA	NA	4519	Marina
k127_159577	CP027481.1 Pseudomonas koreensis strain P19E3 plasmid p4, complete sequence	2827	2877	Marina
k127_159580	NA	NA	5275	Marina
k127_91233	CP109680.1 Enterobacter cloacae strain 49483 plasmid pECLA, complete sequence	155247	2756	Quebrada_Parque
k127_4420	NZ_CP045280.1 Escherichia coli strain LAU-OXA plasmid pLAU-OXA3, complete sequence	37385	2219	Quebrada_Parque
k127_26099	NA	NA	61279	Quebrada_Parque
k127_39171	NA	NA	64787	Quebrada_Parque
k127_52260	NZ_CP061755.1 Escherichia coli O18ac:H14 strain 873.10 plasmid unnamed1, complete sequence	267684	2051	Quebrada_Parque
k127_13145	CP043572.1 Pseudomonas migulae strain R1-9 plasmid unnamed, complete sequence	68338	7607	Quebrada_Parque
k127_39280	CP057783.1 Enterobacter sp. RHB15-C17 plasmid pRHB15-C17_2, complete sequence	154491	2616	Quebrada_Parque
k127_78345	NZ_LC556210.1 Enterobacter cloacae strain CC23 plasmid pCC23, complete sequence	218194	2471	Quebrada_Parque
k127_82738	NZ_AP024330.1 Erwinia rhapontici strain MAFF 311153 plasmid pERA53, complete sequence	135917	3866	Quebrada_Parque
k127_30513	NZ_CP069926.1 Klebsiella oxytoca strain FDAARGOS_1334 plasmid unnamed17	5191	2003	Quebrada_Parque
k127_61069	NZ_CP060444.1 Citrobacter cronae strain S175-1 plasmid p.S175-1.3, complete sequence	36537	6267	Quebrada_Parque
k127_30559	CP082383.2 Salmonella enterica subsp. enterica serovar Bredeney strain FSIS1702037 plasmid pF18S044-1, complete sequence	271935	6609	Quebrada_Parque
k127_30655	NZ_AP022115.1 Klebsiella quasipneumoniae strain WP5-W18-ESBL-06 plasmid pWP5-W18-ESBL-06_3, complete sequence	107360	2673	Quebrada_Parque
k127_30792	NZ_CP068288.1 Enterobacter hormaechei strain 1575 plasmid p1575-1, complete sequence	342447	2534	Quebrada_Parque
k127_9156	NC_021250.1 Pseudomonas migulae plasmid pD2RT, complete sequence	129894	2063	Quebrada_Parque
k127_18004	NZ_CP069929.1 Klebsiella oxytoca strain FDAARGOS_1334 plasmid unnamed20	4311	2041	Quebrada_Parque
k127_39637	NA	NA	111174	Quebrada_Parque
k127_43766	NZ_CP019063.1 Rahnella sikkimica strain ERMR1:05 plasmid unnamed1, complete sequence	549463	2720	Quebrada_Parque
k127_48279	NZ_CP096928.1 Pseudomonas aeruginosa strain NY5506 plasmid pNY5506-SIM, complete sequence	416743	12568	Quebrada_Parque
k127_675	NZ_CP134634.1 Enterobacter ludwigii strain 93A:C plasmid unnamed1, complete sequence	163987	4591	Quebrada_Parque
k127_43823	CP103370.1 Citrobacter freundii strain 140542 plasmid p3_140542, complete sequence	3773	4489	Quebrada_Parque
k127_65523	NA	NA	5852	Quebrada_Parque
k127_56896	NZ_CP019063.1 Rahnella sikkimica strain ERMR1:05 plasmid unnamed1, complete sequence	549463	3447	Quebrada_Parque
k127_905	NZ_KT351734.1 Pectobacterium carotovorum plasmid Drgb3, complete sequence	171430	3412	Quebrada_Parque
k127_5320	CP103370.1 Citrobacter freundii strain 140542 plasmid p3_140542, complete sequence	3773	4107	Quebrada_Parque
k127_48777	CP099174.1 Escherichia coli strain RHB23-SO-C02 plasmid unnamed1, complete sequence	1310597	2440	Quebrada_Parque
k127_70492	CP054253.1 Escherichia coli strain STO_Bone4 plasmid pBone4_4, complete sequence	252602	2114	Quebrada_Parque
k127_74884	NZ_CP093329.1 Rahnella aceris strain S2-A69 plasmid p1, complete sequence	123458	2422	Quebrada_Parque
k127_48917	AP026941.1 Citrobacter freundii CF20-4P-1 plasmid pCF20-4P-1-1 DNA, complete sequence	293280	2126	Quebrada_Parque
k127_65658	NA	NA	2309	Quebrada_Parque
k127_27355	CP114567.1 Citrobacter freundii strain 2953647 plasmid unnamed3, complete sequence	117198	2892	Quebrada_Parque
k127_1325	NZ_MT163739.1 Escherichia coli strain 17AB-02384 plasmid pEC17-AB02384, complete sequence	305655	2956	Quebrada_Parque
k127_92387	CP099174.1 Escherichia coli strain RHB23-SO-C02 plasmid unnamed1, complete sequence	1310597	2120	Quebrada_Parque
k127_61850	NA	NA	24604	Quebrada_Parque
k127_14188	NZ_CP019063.1 Rahnella sikkimica strain ERMR1:05 plasmid unnamed1, complete sequence	549463	5483	Quebrada_Parque
k127_14245	NZ_CP019063.1 Rahnella sikkimica strain ERMR1:05 plasmid unnamed1, complete sequence	549463	2902	Quebrada_Parque
k127_35750	CP057748.1 Citrobacter freundii strain RHB16-C09 plasmid pRHB16-C09_3, complete sequence	108302	2062	Quebrada_Parque
k127_44731	NZ_CP122665.1 Escherichia coli strain ETEC4073 plasmid unnamed5, complete sequence	222416	2360	Quebrada_Parque
k127_14334	CP054241.1 Escherichia coli strain STO_Bone7 plasmid pBone7_3, complete sequence	834193	2054	Quebrada_Parque
k127_10186	NA	NA	17969	Quebrada_Parque
k127_88053	CP061270.1 Escherichia coli strain STEC1012 plasmid pSTEC1012_1, complete sequence	1204529	2001	Quebrada_Parque
k127_27860	NZ_CP019063.1 Rahnella sikkimica strain ERMR1:05 plasmid unnamed1, complete sequence	549463	2244	Quebrada_Parque
k127_84438	NZ_CP089921.1 Rahnella victoriana strain JZ-GX1 plasmid unnamed2, complete sequence	97624	2059	Quebrada_Parque
k127_27926	NZ_CP127046.1 Pseudomonas amygdali pv. lachrymans strain YM7902 plasmid pPlaYM7902A, complete sequence	445381	5066	Quebrada_Parque
k127_92935	NZ_AP024330.1 Erwinia rhapontici strain MAFF 311153 plasmid pERA53, complete sequence	135917	2480	Quebrada_Parque
k127_23630	NZ_CP067058.1 Rahnella aceris strain ZF458 plasmid pPlas1, complete sequence	188256	2533	Quebrada_Parque
k127_19255	NA	NA	71498	Quebrada_Parque
k127_93141	NA	NA	2594	Quebrada_Parque
k127_62676	NC_032102.1 Enterobacter cloacae plasmid pG6809-1, complete sequence	108462	2262	Quebrada_Parque
k127_88176	NA	NA	16821	Quebrada_Parque
k127_66549	NZ_CP030920.1 Escherichia coli strain KL53 plasmid pKL53-L, complete sequence	259094	2216	Quebrada_Parque
k127_19432	NZ_CP019063.1 Rahnella sikkimica strain ERMR1:05 plasmid unnamed1, complete sequence	549463	2220	Quebrada_Parque
k127_75855	JX843237.1 Bacterium 72B plasmid pTOR_01, complete sequence	20914	2195	Quebrada_Parque
k127_62766	CP061270.1 Escherichia coli strain STEC1012 plasmid pSTEC1012_1, complete sequence	1204529	2728	Quebrada_Parque
k127_14735	NZ_CP095166.1 Enterobacter roggenkampii strain K475-2 plasmid pK475-2_309k, complete sequence	309997	2502	Quebrada_Parque
k127_93351	NZ_CP104504.1 Escherichia coli strain E1 plasmid p1, complete sequence	390109	2806	Quebrada_Parque
k127_2524	NZ_CP019063.1 Rahnella sikkimica strain ERMR1:05 plasmid unnamed1, complete sequence	549463	4650	Quebrada_Parque
k127_36465	NZ_AP024330.1 Erwinia rhapontici strain MAFF 311153 plasmid pERA53, complete sequence	135917	2148	Quebrada_Parque
k127_28338	NZ_CP096928.1 Pseudomonas aeruginosa strain NY5506 plasmid pNY5506-SIM, complete sequence	416743	15169	Quebrada_Parque
k127_41483	NZ_CP085628.1 Erwinia rhapontici strain BY21311 plasmid unnamed1, complete sequence	107282	9967	Quebrada_Parque
k127_80471	NZ_CP067058.1 Rahnella aceris strain ZF458 plasmid pPlas1, complete sequence	188256	2370	Quebrada_Parque
k127_88284	NC_021250.1 Pseudomonas migulae plasmid pD2RT, complete sequence	129894	2647	Quebrada_Parque
k127_71737	NC_015063.1 Rahnella aceris plasmid pRAHAQ02, complete sequence	133486	2634	Quebrada_Parque
k127_32623	NZ_AP022058.1 Klebsiella sp. WP4-W18-ESBL-05 plasmid pWP4-W18-ESBL-05_1, complete sequence	171435	2976	Quebrada_Parque
k127_41563	NZ_MK569690.1 Pseudomonas syringae pv. actinidiae strain 1215 plasmid pMG4_1215, complete sequence	199174	38785	Quebrada_Parque
k127_28599	NZ_CP089920.1 Rahnella victoriana strain JZ-GX1 plasmid unnamed1, complete sequence	722843	16426	Quebrada_Parque
k127_11306	NA	NA	57490	Quebrada_Parque
k127_3168	CP026058.1 Citrobacter freundii strain FDAARGOS_73 plasmid unnamed2, complete sequence	326508	2809	Quebrada_Parque
k127_41888	NA	NA	5627	Quebrada_Parque
k127_76909	NZ_AP021984.1 Raoultella ornithinolytica strain WP3-W18-ESBL-06 plasmid pWP3-W18-ESBL-06_1, complete sequence	251197	3529	Quebrada_Parque
k127_85588	NC_002523.5 Serratia entomophila plasmid pADAP, complete sequence	153842	70475	Quebrada_Parque
k127_29048	NA	NA	3461	Quebrada_Parque
k127_72320	NZ_CP081678.1 Escherichia coli strain 0H15 plasmid unnamed1, complete sequence	303841	2803	Quebrada_Parque
k127_77081	NZ_AP024330.1 Erwinia rhapontici strain MAFF 311153 plasmid pERA53, complete sequence	135917	26682	Quebrada_Parque
k127_67548	NA	NA	2066	Quebrada_Parque
k127_72532	NC_021250.1 Pseudomonas migulae plasmid pD2RT, complete sequence	129894	2960	Quebrada_Parque
k127_46223	NZ_CP060076.1 Escherichia coli strain G3/10 plasmid pSYM5/6, complete sequence	100783	2333	Quebrada_Parque
k127_25186	NZ_CP074145.1 Serratia sp. JSRIV002 plasmid pJSRIV002_2, complete sequence	113805	19355	Quebrada_Parque
k127_86110	NZ_KY320277.1 Leclercia adecarboxylata plasmid pLec-476cz, complete sequence	311758	3854	Quebrada_Parque
k127_67761	NC_021742.1 Serratia liquefaciens ATCC 27592 plasmid unnamed, complete sequence	44107	10021	Quebrada_Parque
k127_12064	CP061244.1 Escherichia coli strain STEC411 plasmid pSTEC411_1, complete sequence	1412998	2201	Quebrada_Parque
k127_77550	CP110904.1 Citrobacter freundii strain CF2206 plasmid pCF2206-1, complete sequence	289445	2184	Quebrada_Parque
k127_29608	OW967364.1 Enterobacter cloacae isolate 182 genome assembly, plasmid: P1	338774	2796	Quebrada_Parque
k127_89305	NA	NA	3362	Quebrada_Parque
k127_33478	NZ_KY320277.1 Leclercia adecarboxylata plasmid pLec-476cz, complete sequence	311758	3221	Quebrada_Parque
k127_89544	NC_021250.1 Pseudomonas migulae plasmid pD2RT, complete sequence	129894	2380	Quebrada_Parque
k127_46751	NZ_AP024330.1 Erwinia rhapontici strain MAFF 311153 plasmid pERA53, complete sequence	135917	24143	Quebrada_Parque
k127_37970	NZ_LS974446.1 Ciceribacter selenitireducens ATCC BAA-1503 isolate T2.30D-1.1_plasmid plasmid 1, complete sequence	178965	3887	Quebrada_Parque
k127_67952	NZ_MT039147.1 Serratia entomophila strain AGR_220 plasmid unnamed1, complete sequence	145178	10590	Quebrada_Parque
k127_16098	NZ_AP023206.1 Escherichia coli strain TUM18781 plasmid pMTY18781-1_lncX3, complete sequence	404189	3703	Quebrada_Parque
k127_73228	NA	NA	4249	Quebrada_Parque
k127_51955	NZ_CP026333.1 Pseudomonas sp. XWY-1 plasmid pXWY, complete sequence	394537	3048	Quebrada_Parque
k127_30127	NA	NA	4491	Quebrada_Parque
k127_12354	NZ_CP090612.1 Escherichia coli isolate DCE7 plasmid pDCE7-1, complete sequence	420355	2360	Quebrada_Parque
k127_7945	NZ_CP016838.1 Salmonella enterica subsp. enterica serovar Senftenberg strain 775W (ATCC 43845) plasmid pSSE-ATCC-43845, complete sequence	341373	2047	Quebrada_Parque
k127_68319	NC_021250.1 Pseudomonas migulae plasmid pD2RT, complete sequence	129894	2684	Quebrada_Parque
k127_95445	NA	NA	4330	Quebrada_Parque
k127_95446	NZ_CP021655.1 Aeromonas salmonicida strain O23A plasmid pO23AP1, complete sequence	4161	4288	Quebrada_Parque
k127_95447	CP084799.1 Klebsiella quasipneumoniae subsp. quasipneumoniae strain U41 plasmid pKqq_U41_10, complete sequence	3844	3971	Quebrada_Parque
k127_95448	NA	NA	5283	Quebrada_Parque
k127_95449	HG796320.1 Uncultured bacterium plasmid pRGI00434	4183	4310	Quebrada_Parque
k127_82177	NA	NA	40672	Quebrada_Parque
k127_95450	NZ_CP058138.1 Klebsiella quasipneumoniae strain RHBSTW-00138 plasmid pRHBSTW-00138_8, complete sequence	4618	4745	Quebrada_Parque
k127_95452	NA	NA	12677	Quebrada_Parque
k127_95453	NA	NA	5541	Quebrada_Parque
k127_73779	NZ_CP072962.1 Enterobacter sp. MGH 14 plasmid unnamed1, complete sequence	423968	2404	Quebrada_Parque
k127_95456	NA	NA	5570	Quebrada_Parque
k127_95457	NA	NA	6524	Quebrada_Parque
k127_95460	NA	NA	2948	Quebrada_Parque
k127_95461	NA	NA	3509	Quebrada_Parque
k127_8171	NZ_CP089534.1 Pseudomonas veronii strain G2 plasmid pPVG22, complete sequence	4992	5119	Quebrada_Parque
k127_55013	CP099174.1 Escherichia coli strain RHB23-SO-C02 plasmid unnamed1, complete sequence	1310597	2107	Quebrada_Parque
k127_60266	NZ_OP242310.1 Escherichia coli strain LA160 plasmid pLAO70, complete sequence	40901	2814	Quebrada_Parque
k127_26033	NZ_AP024330.1 Erwinia rhapontici strain MAFF 311153 plasmid pERA53, complete sequence	135917	35668	Quebrada_Parque
k127_60411	NZ_CP033797.1 Enterobacter roggenkampii strain FDAARGOS_523 plasmid unnamed1, complete sequence	53756	10078	Quebrada_Parque
k127_60525	CP026391.1 Leclercia sp. LSNIH3 plasmid pLEC-7c0d, complete sequence	330021	2766	Quebrada_Parque
k127_68921	NZ_CP026271.1 Klebsiella oxytoca strain KONIH4 plasmid pKOX-4655, complete sequence	73495	6235	Quebrada_Parque
k127_55875	NZ_CP055884.1 Enterobacter sp. RHBSTW-00975 plasmid pRHBSTW-00975_2, complete sequence	137954	2294	Quebrada_Parque
k127_55896	NA	NA	6648	Quebrada_Parque
k127_56025	CP073049.1 Citrobacter sp. MGH105 plasmid unnamed1, complete sequence	322189	2040	Quebrada_Parque
k127_90932	NC_011603.1 Escherichia coli O127:H6 str. E2348/69 plasmid pMAR2, complete sequence	97978	2171	Quebrada_Parque
k127_69379	NA	NA	10054	Quebrada_Parque
k127_91004	NZ_CP085628.1 Erwinia rhapontici strain BY21311 plasmid unnamed1, complete sequence	107282	24075	Quebrada_Parque
k127_17246	NA	NA	8018	Quebrada_Parque
k127_91162	CP056626.1 Escherichia coli strain RHBSTW-00304 plasmid pRHBSTW-00304_2, complete sequence	153071	3443	Quebrada_Parque
k127_36112	NA	NA	51935	Luis_Ebel_1
k127_51980	NA	NA	6192	Luis_Ebel_1
k127_8562	NZ_AP026896.1 Aeromonas caviae strain KAM479 plasmid pKAM479_3, complete sequence	4944632	18447	Luis_Ebel_1
k127_32341	NZ_CP050151.1 Hafnia alvei strain A23BA plasmid pA23BA, complete sequence	85042	52850	Luis_Ebel_1
k127_12484	NA	NA	56464	Luis_Ebel_1
k127_52391	NA	NA	81858	Luis_Ebel_1
k127_36777	NA	NA	92964	Luis_Ebel_1
k127_25070	NZ_CP050172.1 Serratia fonticola strain CPSE11 plasmid plas1, complete sequence	122261	3855	Luis_Ebel_1
k127_9316	NZ_CP015380.1 Hafnia alvei strain HUMV-5920 plasmid unnamed, complete sequence	87576	14223	Luis_Ebel_1
k127_1193	CP013915.1 Serratia fonticola strain GS2 plasmid pSF002, complete sequence	93737	22019	Luis_Ebel_1
k127_5386	NZ_CP015380.1 Hafnia alvei strain HUMV-5920 plasmid unnamed, complete sequence	87576	30106	Luis_Ebel_1
k127_72678	NZ_CP074145.1 Serratia sp. JSRIV002 plasmid pJSRIV002_2, complete sequence	113805	5331	Luis_Ebel_1
k127_72706	NA	NA	2445	Luis_Ebel_1
k127_37639	NZ_AP026896.1 Aeromonas caviae strain KAM479 plasmid pKAM479_3, complete sequence	4944632	2656	Luis_Ebel_1
k127_14082	NA	NA	12447	Luis_Ebel_1
k127_85513	NZ_CP015380.1 Hafnia alvei strain HUMV-5920 plasmid unnamed, complete sequence	87576	19918	Luis_Ebel_1
k127_30336	NZ_CP074145.1 Serratia sp. JSRIV002 plasmid pJSRIV002_2, complete sequence	113805	3510	Luis_Ebel_1
k127_42602	NZ_AP026896.1 Aeromonas caviae strain KAM479 plasmid pKAM479_3, complete sequence	4944632	18912	Luis_Ebel_1
k127_86032	NZ_KT351734.1 Pectobacterium carotovorum plasmid Drgb3, complete sequence	171430	6425	Luis_Ebel_1
k127_70364	NZ_CP015380.1 Hafnia alvei strain HUMV-5920 plasmid unnamed, complete sequence	87576	7672	Luis_Ebel_1
k127_54357	NZ_CP016851.1 Pseudomonas sp. TMW 2.1634 plasmid pL21634-2, complete sequence	56859	24671	Luis_Ebel_1
k127_11471	NC_019334.1 Pseudomonas syringae plasmid pPT14-32, complete sequence	34526	7932	Luis_Ebel_1
k127_86191	NA	NA	7541	Luis_Ebel_1
k127_14838	NA	NA	72608	Luis_Ebel_1
k127_34518	NA	NA	2735	Luis_Ebel_1
k127_15281	NZ_MT732192.1 Pseudomonas aeruginosa strain NMI6124/12 plasmid pPUV-14, complete sequence	421847	7106	Luis_Ebel_1
k127_66339	NZ_CP072743.1 Serratia fonticola strain R28 plasmid pR28_180, complete sequence	180139	4091	Luis_Ebel_1
k127_51556	NA	NA	12764	Luis_Ebel_1
k127_87341	NA	NA	3690	Luis_Ebel_1
k127_87342	NA	NA	5976	Luis_Ebel_1
k127_87344	NA	NA	3637	Luis_Ebel_1
k127_87345	NA	NA	3379	Luis_Ebel_1
k127_87348	NA	NA	3964	Luis_Ebel_1
k127_14504	NA	NA	3449	El_Loto
k127_3524	NA	NA	2712	El_Loto
k127_9502	NZ_CP017887.1 Pseudomonas frederiksbergensis strain ERDD5:01 plasmid unnamed1, complete sequence	371069	2452	El_Loto
k127_5281	NZ_CP082144.1 Acinetobacter lwoffii strain ED23-35 plasmid pALWED1.1, complete sequence	287861	4495	El_Loto
k127_18713	NZ_CP021134.1 Pseudomonas fragi strain NMC25 plasmid unnamed2, complete sequence	54359	60919	El_Loto
k127_33337	NZ_CP050302.1 Phyllobacterium sp. 628 plasmid p_2, complete sequence	450591	2418	Teodosio_Sarao_2
k127_106696	NZ_OQ920555.1 Pseudomonas putida strain Tik1 plasmid pPPUT-Tik1-1, complete sequence	153663	24690	Teodosio_Sarao_2
k127_99993	NA	NA	28597	Teodosio_Sarao_2
k127_126716	CP043572.1 Pseudomonas migulae strain R1-9 plasmid unnamed, complete sequence	68338	5787	Teodosio_Sarao_2
k127_33392	NZ_CP091145.1 Pseudomonas avellanae strain NCPPB 3491 plasmid p2NCPPB3491, complete sequence	87243	2572	Teodosio_Sarao_2
k127_86794	NZ_CP093329.1 Rahnella aceris strain S2-A69 plasmid p1, complete sequence	123458	4183	Teodosio_Sarao_2
k127_46791	NZ_CP067059.1 Rahnella aceris strain ZF458 plasmid pPlas2, complete sequence	553387	2477	Teodosio_Sarao_2
k127_100098	NZ_CP018464.1 Xanthomonas euvesicatoria strain LMG930 plasmid pLMG930.1, complete sequence	179490	2150	Teodosio_Sarao_2
k127_53498	NA	NA	16883	Teodosio_Sarao_2
k127_106821	NZ_CP015595.1 Acinetobacter sp. NCu2D-2 plasmid unnamed, complete sequence	309964	2025	Teodosio_Sarao_2
k127_80198	NZ_CP067059.1 Rahnella aceris strain ZF458 plasmid pPlas2, complete sequence	553387	4455	Teodosio_Sarao_2
k127_93542	NZ_AP026896.1 Aeromonas caviae strain KAM479 plasmid pKAM479_3, complete sequence	4944632	3252	Teodosio_Sarao_2
k127_53570	NZ_CP093329.1 Rahnella aceris strain S2-A69 plasmid p1, complete sequence	123458	3482	Teodosio_Sarao_2
k127_20283	NZ_CP019063.1 Rahnella sikkimica strain ERMR1:05 plasmid unnamed1, complete sequence	549463	2913	Teodosio_Sarao_2
k127_126928	NZ_CP132185.1 Vibrio cholerae strain DRC001 plasmid pDRC001, complete sequence	219361	2105	Teodosio_Sarao_2
k127_26975	NA	NA	5637	Teodosio_Sarao_2
k127_80284	NZ_MT039226.1 Yersinia frederiksenii strain AGR_49 plasmid unnamed2, complete sequence	94542	5492	Teodosio_Sarao_2
k127_67006	NA	NA	31252	Teodosio_Sarao_2
k127_506	NZ_CP067059.1 Rahnella aceris strain ZF458 plasmid pPlas2, complete sequence	553387	3377	Teodosio_Sarao_2
k127_7029	NZ_CP067059.1 Rahnella aceris strain ZF458 plasmid pPlas2, complete sequence	553387	3009	Teodosio_Sarao_2
k127_60459	NA	NA	4496	Teodosio_Sarao_2
k127_140339	NZ_CP019063.1 Rahnella sikkimica strain ERMR1:05 plasmid unnamed1, complete sequence	549463	2042	Teodosio_Sarao_2
k127_93756	NZ_CP093329.1 Rahnella aceris strain S2-A69 plasmid p1, complete sequence	123458	4343	Teodosio_Sarao_2
k127_133804	NZ_CP019063.1 Rahnella sikkimica strain ERMR1:05 plasmid unnamed1, complete sequence	549463	4746	Teodosio_Sarao_2
k127_113870	NC_009035.1 Shewanella baltica OS155 plasmid pSbal01, complete sequence	116763	4489	Teodosio_Sarao_2
k127_107020	CP013915.1 Serratia fonticola strain GS2 plasmid pSF002, complete sequence	93737	3035	Teodosio_Sarao_2
k127_60500	NZ_CP067059.1 Rahnella aceris strain ZF458 plasmid pPlas2, complete sequence	553387	3022	Teodosio_Sarao_2
k127_113895	CP043572.1 Pseudomonas migulae strain R1-9 plasmid unnamed, complete sequence	68338	3714	Teodosio_Sarao_2
k127_53880	NC_009035.1 Shewanella baltica OS155 plasmid pSbal01, complete sequence	116763	2186	Teodosio_Sarao_2
k127_120628	NA	NA	23699	Teodosio_Sarao_2
k127_127170	NZ_CP067058.1 Rahnella aceris strain ZF458 plasmid pPlas1, complete sequence	188256	2273	Teodosio_Sarao_2
k127_140461	NA	NA	42468	Teodosio_Sarao_2
k127_114072	NZ_CP021134.1 Pseudomonas fragi strain NMC25 plasmid unnamed2, complete sequence	54359	4846	Teodosio_Sarao_2
k127_27322	NZ_CP074145.1 Serratia sp. JSRIV002 plasmid pJSRIV002_2, complete sequence	113805	4893	Teodosio_Sarao_2
k127_114107	NZ_CP011009.1 Peribacillus simplex strain SH-B26 plasmid pSHB26, complete sequence	176219	2370	Teodosio_Sarao_2
k127_107198	NZ_CP067058.1 Rahnella aceris strain ZF458 plasmid pPlas1, complete sequence	188256	8112	Teodosio_Sarao_2
k127_93957	NA	NA	18009	Teodosio_Sarao_2
k127_74124	NZ_CP019063.1 Rahnella sikkimica strain ERMR1:05 plasmid unnamed1, complete sequence	549463	2617	Teodosio_Sarao_2
k127_80539	NC_009035.1 Shewanella baltica OS155 plasmid pSbal01, complete sequence	116763	4879	Teodosio_Sarao_2
k127_54107	NZ_AP026896.1 Aeromonas caviae strain KAM479 plasmid pKAM479_3, complete sequence	4944632	10904	Teodosio_Sarao_2
k127_33960	NZ_CP021134.1 Pseudomonas fragi strain NMC25 plasmid unnamed2, complete sequence	54359	2618	Teodosio_Sarao_2
k127_74209	NZ_CP087347.1 Acinetobacter baumannii strain DB007 plasmid p3DB007	5402	3187	Teodosio_Sarao_2
k127_47203	NZ_CP019063.1 Rahnella sikkimica strain ERMR1:05 plasmid unnamed1, complete sequence	549463	3512	Teodosio_Sarao_2
k127_60900	NA	NA	7781	Teodosio_Sarao_2
k127_140717	NZ_CP019063.1 Rahnella sikkimica strain ERMR1:05 plasmid unnamed1, complete sequence	549463	4480	Teodosio_Sarao_2
k127_27576	NZ_CP067059.1 Rahnella aceris strain ZF458 plasmid pPlas2, complete sequence	553387	3656	Teodosio_Sarao_2
k127_134084	NZ_CP012477.1 Arthrobacter sp. ERGS1:01 isolate water plasmid unnamed2, complete sequence	754192	5737	Teodosio_Sarao_2
k127_67504	NZ_CP019063.1 Rahnella sikkimica strain ERMR1:05 plasmid unnamed1, complete sequence	549463	2111	Teodosio_Sarao_2
k127_87294	NZ_CP093330.1 Rahnella aceris strain S2-A69 plasmid p2, complete sequence	562130	2888	Teodosio_Sarao_2
k127_74258	NZ_CP019063.1 Rahnella sikkimica strain ERMR1:05 plasmid unnamed1, complete sequence	549463	3576	Teodosio_Sarao_2
k127_87330	NZ_AP026896.1 Aeromonas caviae strain KAM479 plasmid pKAM479_3, complete sequence	4944632	2078	Teodosio_Sarao_2
k127_61028	NA	NA	7649	Teodosio_Sarao_2
k127_107647	CP032297.1 Rahnella aquatilis strain ZF7 plasmid pRAZF7, complete sequence	542014	2760	Teodosio_Sarao_2
k127_94258	NZ_CP067059.1 Rahnella aceris strain ZF458 plasmid pPlas2, complete sequence	553387	3170	Teodosio_Sarao_2
k127_54348	NZ_CP019063.1 Rahnella sikkimica strain ERMR1:05 plasmid unnamed1, complete sequence	549463	2068	Teodosio_Sarao_2
k127_34268	NZ_CP019063.1 Rahnella sikkimica strain ERMR1:05 plasmid unnamed1, complete sequence	549463	2329	Teodosio_Sarao_2
k127_107891	NZ_CP019063.1 Rahnella sikkimica strain ERMR1:05 plasmid unnamed1, complete sequence	549463	4297	Teodosio_Sarao_2
k127_61239	NZ_CP019063.1 Rahnella sikkimica strain ERMR1:05 plasmid unnamed1, complete sequence	549463	5809	Teodosio_Sarao_2
k127_1081	NC_021250.1 Pseudomonas migulae plasmid pD2RT, complete sequence	129894	66549	Teodosio_Sarao_2
k127_81162	NZ_CP093329.1 Rahnella aceris strain S2-A69 plasmid p1, complete sequence	123458	2731	Teodosio_Sarao_2
k127_94469	NZ_CP067058.1 Rahnella aceris strain ZF458 plasmid pPlas1, complete sequence	188256	2046	Teodosio_Sarao_2
k127_127898	NZ_MT039226.1 Yersinia frederiksenii strain AGR_49 plasmid unnamed2, complete sequence	94542	2761	Teodosio_Sarao_2
k127_41238	NA	NA	24908	Teodosio_Sarao_2
k127_81236	NZ_CP019063.1 Rahnella sikkimica strain ERMR1:05 plasmid unnamed1, complete sequence	549463	2711	Teodosio_Sarao_2
k127_67970	NZ_CP083449.1 Pantoea eucrina strain XL123 plasmid unnamed1, complete sequence	107755	3794	Teodosio_Sarao_2
k127_54486	NA	NA	29570	Teodosio_Sarao_2
k127_74713	NZ_AP026896.1 Aeromonas caviae strain KAM479 plasmid pKAM479_3, complete sequence	4944632	3339	Teodosio_Sarao_2
k127_67993	NZ_CP019063.1 Rahnella sikkimica strain ERMR1:05 plasmid unnamed1, complete sequence	549463	2100	Teodosio_Sarao_2
k127_94564	NZ_CP093330.1 Rahnella aceris strain S2-A69 plasmid p2, complete sequence	562130	4369	Teodosio_Sarao_2
k127_87819	NZ_CP040096.1 Pantoea sp. SO10 plasmid unnamed1, complete sequence	744154	5435	Teodosio_Sarao_2
k127_141150	NZ_MT039226.1 Yersinia frederiksenii strain AGR_49 plasmid unnamed2, complete sequence	94542	3767	Teodosio_Sarao_2
k127_14410	NC_021742.1 Serratia liquefaciens ATCC 27592 plasmid unnamed, complete sequence	44107	17715	Teodosio_Sarao_2
k127_114829	NZ_CP067059.1 Rahnella aceris strain ZF458 plasmid pPlas2, complete sequence	553387	3439	Teodosio_Sarao_2
k127_47653	NZ_AP026896.1 Aeromonas caviae strain KAM479 plasmid pKAM479_3, complete sequence	4944632	2262	Teodosio_Sarao_2
k127_21179	NZ_CP093329.1 Rahnella aceris strain S2-A69 plasmid p1, complete sequence	123458	2487	Teodosio_Sarao_2
k127_14449	NZ_CP067058.1 Rahnella aceris strain ZF458 plasmid pPlas1, complete sequence	188256	3195	Teodosio_Sarao_2
k127_7940	NC_015063.1 Rahnella aceris plasmid pRAHAQ02, complete sequence	133486	5085	Teodosio_Sarao_2
k127_74861	NZ_CP019063.1 Rahnella sikkimica strain ERMR1:05 plasmid unnamed1, complete sequence	549463	4232	Teodosio_Sarao_2
k127_74998	NZ_AP026896.1 Aeromonas caviae strain KAM479 plasmid pKAM479_3, complete sequence	4944632	2156	Teodosio_Sarao_2
k127_141335	NZ_CP019063.1 Rahnella sikkimica strain ERMR1:05 plasmid unnamed1, complete sequence	549463	4195	Teodosio_Sarao_2
k127_28376	NZ_AP026896.1 Aeromonas caviae strain KAM479 plasmid pKAM479_3, complete sequence	4944632	2472	Teodosio_Sarao_2
k127_68373	NZ_CP067059.1 Rahnella aceris strain ZF458 plasmid pPlas2, complete sequence	553387	2135	Teodosio_Sarao_2
k127_101315	NZ_CP019063.1 Rahnella sikkimica strain ERMR1:05 plasmid unnamed1, complete sequence	549463	2961	Teodosio_Sarao_2
k127_95005	NA	NA	6391	Teodosio_Sarao_2
k127_54839	NZ_CP067059.1 Rahnella aceris strain ZF458 plasmid pPlas2, complete sequence	553387	4882	Teodosio_Sarao_2
k127_54842	NZ_CP067059.1 Rahnella aceris strain ZF458 plasmid pPlas2, complete sequence	553387	2027	Teodosio_Sarao_2
k127_54901	NZ_CP067059.1 Rahnella aceris strain ZF458 plasmid pPlas2, complete sequence	553387	5445	Teodosio_Sarao_2
k127_28514	NA	NA	5825	Teodosio_Sarao_2
k127_121742	NA	NA	10190	Teodosio_Sarao_2
k127_75319	NA	NA	3143	Teodosio_Sarao_2
k127_48141	NZ_CP034781.1 Pseudomonas sp. MPC6 plasmid pMPC6-47K, complete sequence	47564	2013	Teodosio_Sarao_2
k127_81632	NZ_MF768471.1 Pseudomonas sp. Lz4W plasmid pLz4W, complete sequence	4482	2148	Teodosio_Sarao_2
k127_141506	NZ_CP060444.1 Citrobacter cronae strain S175-1 plasmid p.S175-1.3, complete sequence	36537	10085	Teodosio_Sarao_2
k127_54993	NZ_CP072743.1 Serratia fonticola strain R28 plasmid pR28_180, complete sequence	180139	2915	Teodosio_Sarao_2
k127_8533	LT599585.1 Pseudomonas veronii 1YdBTEX2 genome assembly, plasmid: PVE_plasmid	373858	16636	Teodosio_Sarao_2
k127_128581	NZ_CP019064.1 Rahnella sikkimica strain ERMR1:05 plasmid unnamed2, complete sequence	229977	4178	Teodosio_Sarao_2
k127_121992	NZ_CP067059.1 Rahnella aceris strain ZF458 plasmid pPlas2, complete sequence	553387	2334	Teodosio_Sarao_2
k127_35164	CP036488.1 Rahnella aquatilis strain MEM40 plasmid pMEM40-1, complete sequence	525842	2983	Teodosio_Sarao_2
k127_68872	NZ_MT039226.1 Yersinia frederiksenii strain AGR_49 plasmid unnamed2, complete sequence	94542	3627	Teodosio_Sarao_2
k127_35177	NZ_MH061178.1 Pseudomonas thivervalensis strain P101 plasmid pPHE101, complete sequence	60958	4738	Teodosio_Sarao_2
k127_141626	NA	NA	25634	Teodosio_Sarao_2
k127_101664	NA	NA	2552	Teodosio_Sarao_2
k127_61995	NZ_CP021133.1 Pseudomonas fragi strain NMC25 plasmid unnamed1, complete sequence	79891	15291	Teodosio_Sarao_2
k127_42051	NA	NA	2375	Teodosio_Sarao_2
k127_1971	NZ_CP019063.1 Rahnella sikkimica strain ERMR1:05 plasmid unnamed1, complete sequence	549463	4652	Teodosio_Sarao_2
k127_21835	NZ_CP067058.1 Rahnella aceris strain ZF458 plasmid pPlas1, complete sequence	188256	2027	Teodosio_Sarao_2
k127_15243	NZ_AP026896.1 Aeromonas caviae strain KAM479 plasmid pKAM479_3, complete sequence	4944632	2453	Teodosio_Sarao_2
k127_141899	NZ_CP067059.1 Rahnella aceris strain ZF458 plasmid pPlas2, complete sequence	553387	4045	Teodosio_Sarao_2
k127_21892	NZ_CP019063.1 Rahnella sikkimica strain ERMR1:05 plasmid unnamed1, complete sequence	549463	3676	Teodosio_Sarao_2
k127_115573	NZ_MT039226.1 Yersinia frederiksenii strain AGR_49 plasmid unnamed2, complete sequence	94542	9355	Teodosio_Sarao_2
k127_82054	NZ_CP019063.1 Rahnella sikkimica strain ERMR1:05 plasmid unnamed1, complete sequence	549463	2384	Teodosio_Sarao_2
k127_29059	CP042359.1 Rahnella aquatilis strain H145 plasmid unnamed2, complete sequence	467533	4551	Teodosio_Sarao_2
k127_109213	NZ_CP093329.1 Rahnella aceris strain S2-A69 plasmid p1, complete sequence	123458	2087	Teodosio_Sarao_2
k127_2133	NZ_CP072743.1 Serratia fonticola strain R28 plasmid pR28_180, complete sequence	180139	4584	Teodosio_Sarao_2
k127_122368	NZ_CP005961.1 Pseudomonas mandelii JR-1 plasmid unnamed, complete sequence	410512	2456	Teodosio_Sarao_2
k127_142158	NZ_CP067059.1 Rahnella aceris strain ZF458 plasmid pPlas2, complete sequence	553387	3486	Teodosio_Sarao_2
k127_15477	NZ_CP093329.1 Rahnella aceris strain S2-A69 plasmid p1, complete sequence	123458	2691	Teodosio_Sarao_2
k127_15488	NZ_AP026896.1 Aeromonas caviae strain KAM479 plasmid pKAM479_3, complete sequence	4944632	2595	Teodosio_Sarao_2
k127_35650	CP043572.1 Pseudomonas migulae strain R1-9 plasmid unnamed, complete sequence	68338	2279	Teodosio_Sarao_2
k127_15526	NZ_CP067059.1 Rahnella aceris strain ZF458 plasmid pPlas2, complete sequence	553387	2038	Teodosio_Sarao_2
k127_15534	NZ_CP067059.1 Rahnella aceris strain ZF458 plasmid pPlas2, complete sequence	553387	2807	Teodosio_Sarao_2
k127_29341	NC_008573.1 Shewanella sp. ANA-3 plasmid unnamed1, complete sequence	278942	3923	Teodosio_Sarao_2
k127_48901	NC_014305.1 Erwinia billingiae Eb661 plasmid pEB170, complete sequence	169778	9096	Teodosio_Sarao_2
k127_69500	NZ_CP072743.1 Serratia fonticola strain R28 plasmid pR28_180, complete sequence	180139	2477	Teodosio_Sarao_2
k127_35752	NZ_CP019063.1 Rahnella sikkimica strain ERMR1:05 plasmid unnamed1, complete sequence	549463	2712	Teodosio_Sarao_2
k127_69553	NZ_AP026896.1 Aeromonas caviae strain KAM479 plasmid pKAM479_3, complete sequence	4944632	2470	Teodosio_Sarao_2
k127_135524	NA	NA	5986	Teodosio_Sarao_2
k127_129170	NZ_AP026896.1 Aeromonas caviae strain KAM479 plasmid pKAM479_3, complete sequence	4944632	2017	Teodosio_Sarao_2
k127_62718	CP043572.1 Pseudomonas migulae strain R1-9 plasmid unnamed, complete sequence	68338	2375	Teodosio_Sarao_2
k127_95778	NZ_CP067059.1 Rahnella aceris strain ZF458 plasmid pPlas2, complete sequence	553387	2385	Teodosio_Sarao_2
k127_22445	NA	NA	20823	Teodosio_Sarao_2
k127_109947	NZ_CP067059.1 Rahnella aceris strain ZF458 plasmid pPlas2, complete sequence	553387	2223	Teodosio_Sarao_2
k127_9602	NZ_CP019063.1 Rahnella sikkimica strain ERMR1:05 plasmid unnamed1, complete sequence	549463	2112	Teodosio_Sarao_2
k127_89348	LT599585.1 Pseudomonas veronii 1YdBTEX2 genome assembly, plasmid: PVE_plasmid	373858	24298	Teodosio_Sarao_2
k127_70078	NZ_CP067059.1 Rahnella aceris strain ZF458 plasmid pPlas2, complete sequence	553387	4016	Teodosio_Sarao_2
k127_9703	NZ_CP019063.1 Rahnella sikkimica strain ERMR1:05 plasmid unnamed1, complete sequence	549463	2351	Teodosio_Sarao_2
k127_102852	NZ_CP067059.1 Rahnella aceris strain ZF458 plasmid pPlas2, complete sequence	553387	4273	Teodosio_Sarao_2
k127_9742	NZ_CP067059.1 Rahnella aceris strain ZF458 plasmid pPlas2, complete sequence	553387	2392	Teodosio_Sarao_2
k127_63180	NZ_AP015031.1 Pseudomonas putida strain KF715 plasmid pKF715B, complete sequence	276165	4077	Teodosio_Sarao_2
k127_76677	NZ_CP067059.1 Rahnella aceris strain ZF458 plasmid pPlas2, complete sequence	553387	2813	Teodosio_Sarao_2
k127_102962	NZ_CP067059.1 Rahnella aceris strain ZF458 plasmid pPlas2, complete sequence	553387	3894	Teodosio_Sarao_2
k127_102993	NZ_AP026896.1 Aeromonas caviae strain KAM479 plasmid pKAM479_3, complete sequence	4944632	3011	Teodosio_Sarao_2
k127_96285	NA	NA	2257	Teodosio_Sarao_2
k127_36508	NZ_CP019063.1 Rahnella sikkimica strain ERMR1:05 plasmid unnamed1, complete sequence	549463	2626	Teodosio_Sarao_2
k127_76922	NC_021250.1 Pseudomonas migulae plasmid pD2RT, complete sequence	129894	7605	Teodosio_Sarao_2
k127_96325	NA	NA	5370	Teodosio_Sarao_2
k127_23028	NZ_CP067059.1 Rahnella aceris strain ZF458 plasmid pPlas2, complete sequence	553387	3764	Teodosio_Sarao_2
k127_16448	NZ_CP067059.1 Rahnella aceris strain ZF458 plasmid pPlas2, complete sequence	553387	3238	Teodosio_Sarao_2
k127_89784	NZ_MT039226.1 Yersinia frederiksenii strain AGR_49 plasmid unnamed2, complete sequence	94542	2874	Teodosio_Sarao_2
k127_110313	AP028969.1 Yersinia pseudotuberculosis Ypse1 plasmid pYPSE1-1 DNA, complete sequence	502301	2776	Teodosio_Sarao_2
k127_89837	NZ_CP062157.2 Pseudomonas lundensis strain 2T.2.5.2 plasmid pPL-38ph, complete sequence	38377	26368	Teodosio_Sarao_2
k127_56367	NZ_CP093329.1 Rahnella aceris strain S2-A69 plasmid p1, complete sequence	123458	2158	Teodosio_Sarao_2
k127_143088	NZ_MT039226.1 Yersinia frederiksenii strain AGR_49 plasmid unnamed2, complete sequence	94542	12541	Teodosio_Sarao_2
k127_89847	NZ_CP067059.1 Rahnella aceris strain ZF458 plasmid pPlas2, complete sequence	553387	6091	Teodosio_Sarao_2
k127_130111	NZ_CP067059.1 Rahnella aceris strain ZF458 plasmid pPlas2, complete sequence	553387	2012	Teodosio_Sarao_2
k127_49850	NZ_CP019063.1 Rahnella sikkimica strain ERMR1:05 plasmid unnamed1, complete sequence	549463	3750	Teodosio_Sarao_2
k127_16624	NZ_CP019063.1 Rahnella sikkimica strain ERMR1:05 plasmid unnamed1, complete sequence	549463	2901	Teodosio_Sarao_2
k127_63524	NA	NA	65307	Teodosio_Sarao_2
k127_30063	NZ_AP026896.1 Aeromonas caviae strain KAM479 plasmid pKAM479_3, complete sequence	4944632	7979	Teodosio_Sarao_2
k127_103349	NZ_CP021134.1 Pseudomonas fragi strain NMC25 plasmid unnamed2, complete sequence	54359	3512	Teodosio_Sarao_2
k127_36720	NA	NA	15823	Teodosio_Sarao_2
k127_30116	NZ_CP072743.1 Serratia fonticola strain R28 plasmid pR28_180, complete sequence	180139	3071	Teodosio_Sarao_2
k127_10189	NA	NA	3553	Teodosio_Sarao_2
k127_50063	NZ_CP067059.1 Rahnella aceris strain ZF458 plasmid pPlas2, complete sequence	553387	3031	Teodosio_Sarao_2
k127_3188	NZ_CP067058.1 Rahnella aceris strain ZF458 plasmid pPlas1, complete sequence	188256	5651	Teodosio_Sarao_2
k127_123827	CP034839.1 Rahnella aquatilis strain KM25 plasmid pKM12v2, complete sequence	556163	2474	Teodosio_Sarao_2
k127_70696	NZ_CP019063.1 Rahnella sikkimica strain ERMR1:05 plasmid unnamed1, complete sequence	549463	2756	Teodosio_Sarao_2
k127_23336	NZ_CP067059.1 Rahnella aceris strain ZF458 plasmid pPlas2, complete sequence	553387	2962	Teodosio_Sarao_2
k127_103448	NZ_CP019063.1 Rahnella sikkimica strain ERMR1:05 plasmid unnamed1, complete sequence	549463	2385	Teodosio_Sarao_2
k127_63783	NZ_CP067058.1 Rahnella aceris strain ZF458 plasmid pPlas1, complete sequence	188256	2805	Teodosio_Sarao_2
k127_70801	NZ_AP026896.1 Aeromonas caviae strain KAM479 plasmid pKAM479_3, complete sequence	4944632	2278	Teodosio_Sarao_2
k127_130403	CP042359.1 Rahnella aquatilis strain H145 plasmid unnamed2, complete sequence	467533	3537	Teodosio_Sarao_2
k127_96693	NZ_CP074145.1 Serratia sp. JSRIV002 plasmid pJSRIV002_2, complete sequence	113805	2591	Teodosio_Sarao_2
k127_56792	NZ_CP067059.1 Rahnella aceris strain ZF458 plasmid pPlas2, complete sequence	553387	2138	Teodosio_Sarao_2
k127_36983	NZ_CP072743.1 Serratia fonticola strain R28 plasmid pR28_180, complete sequence	180139	2651	Teodosio_Sarao_2
k127_70973	NZ_CP019063.1 Rahnella sikkimica strain ERMR1:05 plasmid unnamed1, complete sequence	549463	2431	Teodosio_Sarao_2
k127_70982	NZ_CP067059.1 Rahnella aceris strain ZF458 plasmid pPlas2, complete sequence	553387	2141	Teodosio_Sarao_2
k127_30254	NZ_CP067059.1 Rahnella aceris strain ZF458 plasmid pPlas2, complete sequence	553387	6053	Teodosio_Sarao_2
k127_3403	NZ_CP067059.1 Rahnella aceris strain ZF458 plasmid pPlas2, complete sequence	553387	3541	Teodosio_Sarao_2
k127_117385	NZ_CP067059.1 Rahnella aceris strain ZF458 plasmid pPlas2, complete sequence	553387	2779	Teodosio_Sarao_2
k127_117393	CP036488.1 Rahnella aquatilis strain MEM40 plasmid pMEM40-1, complete sequence	525842	3147	Teodosio_Sarao_2
k127_96842	NZ_CP021135.1 Pseudomonas fragi strain NMC25 plasmid unnamed3, complete sequence	16437	2696	Teodosio_Sarao_2
k127_3436	NA	NA	20254	Teodosio_Sarao_2
k127_124188	NZ_CP019063.1 Rahnella sikkimica strain ERMR1:05 plasmid unnamed1, complete sequence	549463	4891	Teodosio_Sarao_2
k127_117432	NZ_CP080464.1 Vibrio cholerae strain ICDC-VC702 plasmid unnamed, complete sequence	33998	4077	Teodosio_Sarao_2
k127_117467	NZ_CP019063.1 Rahnella sikkimica strain ERMR1:05 plasmid unnamed1, complete sequence	549463	2643	Teodosio_Sarao_2
k127_30379	CP042359.1 Rahnella aquatilis strain H145 plasmid unnamed2, complete sequence	467533	3503	Teodosio_Sarao_2
k127_37301	NZ_CP019063.1 Rahnella sikkimica strain ERMR1:05 plasmid unnamed1, complete sequence	549463	2663	Teodosio_Sarao_2
k127_110977	NZ_CP019063.1 Rahnella sikkimica strain ERMR1:05 plasmid unnamed1, complete sequence	549463	4589	Teodosio_Sarao_2
k127_96996	NZ_CP079828.1 Pseudomonas sp. HD6515 plasmid pHD6515-VIM, complete sequence	375255	2237	Teodosio_Sarao_2
k127_111006	NZ_CP067058.1 Rahnella aceris strain ZF458 plasmid pPlas1, complete sequence	188256	3149	Teodosio_Sarao_2
k127_10842	CP034838.1 Rahnella aquatilis strain KM12 plasmid pKM12v1, complete sequence	556163	10917	Teodosio_Sarao_2
k127_30596	NZ_CP067059.1 Rahnella aceris strain ZF458 plasmid pPlas2, complete sequence	553387	3645	Teodosio_Sarao_2
k127_117707	NZ_MT039225.1 Yersinia frederiksenii strain AGR_49 plasmid unnamed1, complete sequence	254406	7478	Teodosio_Sarao_2
k127_71455	NZ_CP019063.1 Rahnella sikkimica strain ERMR1:05 plasmid unnamed1, complete sequence	549463	3340	Teodosio_Sarao_2
k127_10926	NZ_CP019063.1 Rahnella sikkimica strain ERMR1:05 plasmid unnamed1, complete sequence	549463	3377	Teodosio_Sarao_2
k127_131108	NZ_CP019063.1 Rahnella sikkimica strain ERMR1:05 plasmid unnamed1, complete sequence	549463	2675	Teodosio_Sarao_2
k127_57264	NZ_MT039228.1 Yersinia frederiksenii strain AGR_49 plasmid unnamed4, complete sequence	19011	2005	Teodosio_Sarao_2
k127_71480	NZ_AP026896.1 Aeromonas caviae strain KAM479 plasmid pKAM479_3, complete sequence	4944632	2942	Teodosio_Sarao_2
k127_104145	NZ_AP026896.1 Aeromonas caviae strain KAM479 plasmid pKAM479_3, complete sequence	4944632	2310	Teodosio_Sarao_2
k127_11103	NA	NA	4798	Teodosio_Sarao_2
k127_17687	NZ_AP026896.1 Aeromonas caviae strain KAM479 plasmid pKAM479_3, complete sequence	4944632	2154	Teodosio_Sarao_2
k127_84448	NZ_CP067059.1 Rahnella aceris strain ZF458 plasmid pPlas2, complete sequence	553387	4356	Teodosio_Sarao_2
k127_104303	NZ_CP019063.1 Rahnella sikkimica strain ERMR1:05 plasmid unnamed1, complete sequence	549463	2281	Teodosio_Sarao_2
k127_91050	NZ_CP067059.1 Rahnella aceris strain ZF458 plasmid pPlas2, complete sequence	553387	3445	Teodosio_Sarao_2
k127_51229	NZ_CP122493.1 Escherichia coli strain a15 plasmid unnamed1	207405	2638	Teodosio_Sarao_2
k127_84773	NZ_AP026896.1 Aeromonas caviae strain KAM479 plasmid pKAM479_3, complete sequence	4944632	3358	Teodosio_Sarao_2
k127_4341	CP032297.1 Rahnella aquatilis strain ZF7 plasmid pRAZF7, complete sequence	542014	2044	Teodosio_Sarao_2
k127_118427	NZ_CP067059.1 Rahnella aceris strain ZF458 plasmid pPlas2, complete sequence	553387	2492	Teodosio_Sarao_2
k127_38164	NZ_CP019063.1 Rahnella sikkimica strain ERMR1:05 plasmid unnamed1, complete sequence	549463	2136	Teodosio_Sarao_2
k127_72322	NZ_CP019063.1 Rahnella sikkimica strain ERMR1:05 plasmid unnamed1, complete sequence	549463	4501	Teodosio_Sarao_2
k127_11746	NZ_MT039226.1 Yersinia frederiksenii strain AGR_49 plasmid unnamed2, complete sequence	94542	3094	Teodosio_Sarao_2
k127_85069	NZ_CP088082.1 Ideonella dechloratans strain CCUG 30977 plasmid unnamed1, complete sequence	708898	2389	Teodosio_Sarao_2
k127_138134	NZ_CP067059.1 Rahnella aceris strain ZF458 plasmid pPlas2, complete sequence	553387	3633	Teodosio_Sarao_2
k127_144493	NZ_CP127046.1 Pseudomonas amygdali pv. lachrymans strain YM7902 plasmid pPlaYM7902A, complete sequence	445381	6745	Teodosio_Sarao_2
k127_51720	NZ_CP067058.1 Rahnella aceris strain ZF458 plasmid pPlas1, complete sequence	188256	2017	Teodosio_Sarao_2
k127_112022	NZ_CP067059.1 Rahnella aceris strain ZF458 plasmid pPlas2, complete sequence	553387	2903	Teodosio_Sarao_2
k127_11788	NA	NA	4566	Teodosio_Sarao_2
k127_104934	NZ_CP067059.1 Rahnella aceris strain ZF458 plasmid pPlas2, complete sequence	553387	10021	Teodosio_Sarao_2
k127_79173	NZ_CP067059.1 Rahnella aceris strain ZF458 plasmid pPlas2, complete sequence	553387	2428	Teodosio_Sarao_2
k127_38444	NZ_CP067059.1 Rahnella aceris strain ZF458 plasmid pPlas2, complete sequence	553387	2572	Teodosio_Sarao_2
k127_144658	NZ_CP089552.1 Pseudomonas sp. 7-41 plasmid pCP7-41, complete sequence	205959	2324	Teodosio_Sarao_2
k127_51873	NZ_CP067059.1 Rahnella aceris strain ZF458 plasmid pPlas2, complete sequence	553387	4058	Teodosio_Sarao_2
k127_118782	NZ_MT039226.1 Yersinia frederiksenii strain AGR_49 plasmid unnamed2, complete sequence	94542	3082	Teodosio_Sarao_2
k127_79348	NZ_CP093329.1 Rahnella aceris strain S2-A69 plasmid p1, complete sequence	123458	2066	Teodosio_Sarao_2
k127_144704	NZ_CP067059.1 Rahnella aceris strain ZF458 plasmid pPlas2, complete sequence	553387	5154	Teodosio_Sarao_2
k127_105131	NZ_CP072743.1 Serratia fonticola strain R28 plasmid pR28_180, complete sequence	180139	3458	Teodosio_Sarao_2
k127_125583	NZ_CP019063.1 Rahnella sikkimica strain ERMR1:05 plasmid unnamed1, complete sequence	549463	2774	Teodosio_Sarao_2
k127_118807	NZ_CP067058.1 Rahnella aceris strain ZF458 plasmid pPlas1, complete sequence	188256	3843	Teodosio_Sarao_2
k127_25048	NA	NA	18895	Teodosio_Sarao_2
k127_38648	NC_009035.1 Shewanella baltica OS155 plasmid pSbal01, complete sequence	116763	2999	Teodosio_Sarao_2
k127_72832	NC_015062.1 Rahnella aceris plasmid pRAHAQ01, complete sequence	616549	4168	Teodosio_Sarao_2
k127_132327	NZ_CP074145.1 Serratia sp. JSRIV002 plasmid pJSRIV002_2, complete sequence	113805	2777	Teodosio_Sarao_2
k127_85576	NZ_CP072743.1 Serratia fonticola strain R28 plasmid pR28_180, complete sequence	180139	5169	Teodosio_Sarao_2
k127_132366	NZ_CP093329.1 Rahnella aceris strain S2-A69 plasmid p1, complete sequence	123458	2168	Teodosio_Sarao_2
k127_85578	NA	NA	13844	Teodosio_Sarao_2
k127_119168	NA	NA	3620	Teodosio_Sarao_2
k127_12358	NZ_AP026733.1 Shewanella xiamenensis strain NUITM-VS2 plasmid pNUITM-VS2_1, complete sequence	187993	2250	Teodosio_Sarao_2
k127_38803	NA	NA	2007	Teodosio_Sarao_2
k127_12389	NZ_CP019063.1 Rahnella sikkimica strain ERMR1:05 plasmid unnamed1, complete sequence	549463	6163	Teodosio_Sarao_2
k127_144930	NZ_CP067059.1 Rahnella aceris strain ZF458 plasmid pPlas2, complete sequence	553387	2469	Teodosio_Sarao_2
k127_73069	NZ_CP132354.1 Erwinia sp. DE2 plasmid unnamed1, complete sequence	182370	3893	Teodosio_Sarao_2
k127_119368	NZ_CP019063.1 Rahnella sikkimica strain ERMR1:05 plasmid unnamed1, complete sequence	549463	2517	Teodosio_Sarao_2
k127_73076	NC_015062.1 Rahnella aceris plasmid pRAHAQ01, complete sequence	616549	3171	Teodosio_Sarao_2
k127_12446	NZ_CP067059.1 Rahnella aceris strain ZF458 plasmid pPlas2, complete sequence	553387	2002	Teodosio_Sarao_2
k127_98524	NZ_CP067058.1 Rahnella aceris strain ZF458 plasmid pPlas1, complete sequence	188256	4924	Teodosio_Sarao_2
k127_126021	NZ_AP026896.1 Aeromonas caviae strain KAM479 plasmid pKAM479_3, complete sequence	4944632	2002	Teodosio_Sarao_2
k127_5311	NZ_CP067059.1 Rahnella aceris strain ZF458 plasmid pPlas2, complete sequence	553387	2127	Teodosio_Sarao_2
k127_126130	NZ_CP067059.1 Rahnella aceris strain ZF458 plasmid pPlas2, complete sequence	553387	7913	Teodosio_Sarao_2
k127_39105	CP043572.1 Pseudomonas migulae strain R1-9 plasmid unnamed, complete sequence	68338	2506	Teodosio_Sarao_2
k127_39146	NZ_CP093329.1 Rahnella aceris strain S2-A69 plasmid p1, complete sequence	123458	2018	Teodosio_Sarao_2
k127_25646	NZ_CP067059.1 Rahnella aceris strain ZF458 plasmid pPlas2, complete sequence	553387	3346	Teodosio_Sarao_2
k127_66041	NZ_CP093329.1 Rahnella aceris strain S2-A69 plasmid p1, complete sequence	123458	2283	Teodosio_Sarao_2
k127_105793	NC_014838.1 Pantoea sp. At-9b plasmid pPAT9B01, complete sequence	793953	2438	Teodosio_Sarao_2
k127_18836	NZ_CP026333.1 Pseudomonas sp. XWY-1 plasmid pXWY, complete sequence	394537	42259	Teodosio_Sarao_2
k127_119604	NA	NA	33353	Teodosio_Sarao_2
k127_18877	NC_015062.1 Rahnella aceris plasmid pRAHAQ01, complete sequence	616549	3942	Teodosio_Sarao_2
k127_18908	NZ_CP067059.1 Rahnella aceris strain ZF458 plasmid pPlas2, complete sequence	553387	3022	Teodosio_Sarao_2
k127_5647	NC_015063.1 Rahnella aceris plasmid pRAHAQ02, complete sequence	133486	3997	Teodosio_Sarao_2
k127_105927	NZ_CP067059.1 Rahnella aceris strain ZF458 plasmid pPlas2, complete sequence	553387	5099	Teodosio_Sarao_2
k127_52710	NZ_AP026896.1 Aeromonas caviae strain KAM479 plasmid pKAM479_3, complete sequence	4944632	4335	Teodosio_Sarao_2
k127_139380	NZ_CP019063.1 Rahnella sikkimica strain ERMR1:05 plasmid unnamed1, complete sequence	549463	3668	Teodosio_Sarao_2
k127_13009	NZ_CP019063.1 Rahnella sikkimica strain ERMR1:05 plasmid unnamed1, complete sequence	549463	2315	Teodosio_Sarao_2
k127_59296	NZ_CP019063.1 Rahnella sikkimica strain ERMR1:05 plasmid unnamed1, complete sequence	549463	3099	Teodosio_Sarao_2
k127_126500	NZ_CP067058.1 Rahnella aceris strain ZF458 plasmid pPlas1, complete sequence	188256	3503	Teodosio_Sarao_2
k127_13067	NZ_CP084393.1 Pseudochrobactrum sp. XF203 plasmid p.QF3, complete sequence	463690	2979	Teodosio_Sarao_2
k127_139561	NZ_CP067059.1 Rahnella aceris strain ZF458 plasmid pPlas2, complete sequence	553387	2757	Teodosio_Sarao_2
k127_39432	NA	NA	51642	Teodosio_Sarao_2
k127_19150	NZ_CP072743.1 Serratia fonticola strain R28 plasmid pR28_180, complete sequence	180139	4771	Teodosio_Sarao_2
k127_46587	NC_009035.1 Shewanella baltica OS155 plasmid pSbal01, complete sequence	116763	10153	Teodosio_Sarao_2
k127_19259	NZ_CP043471.1 Acinetobacter baumannii strain 18WIARLN0021 plasmid unnamed2, complete sequence	32363	3046	Teodosio_Sarao_2
k127_6051	CP042359.1 Rahnella aquatilis strain H145 plasmid unnamed2, complete sequence	467533	2046	Teodosio_Sarao_2
k127_133250	NZ_CP032113.1 Acinetobacter lwoffii strain ED23-35 plasmid pALWED1.4, complete sequence	14118	2037	Teodosio_Sarao_2
k127_106477	NZ_CP067059.1 Rahnella aceris strain ZF458 plasmid pPlas2, complete sequence	553387	2329	Teodosio_Sarao_2
k127_19433	NZ_CP070507.1 Pseudomonas hygromyciniae strain SDM007 plasmid pSDM007, complete sequence	249868	2793	Teodosio_Sarao_2
k127_139940	NZ_CP067058.1 Rahnella aceris strain ZF458 plasmid pPlas1, complete sequence	188256	3399	Teodosio_Sarao_2
k127_106633	NZ_CP067059.1 Rahnella aceris strain ZF458 plasmid pPlas2, complete sequence	553387	5135	Teodosio_Sarao_2
k127_99549	NZ_CP072743.1 Serratia fonticola strain R28 plasmid pR28_180, complete sequence	180139	3588	Teodosio_Sarao_2
k127_146146	NZ_MT039228.1 Yersinia frederiksenii strain AGR_49 plasmid unnamed4, complete sequence	19011	2267	Teodosio_Sarao_2
k127_99855	NZ_CP073263.1 Duffyella gerundensis strain AR plasmid unnamed1, complete sequence	580636	4134	Teodosio_Sarao_2
k127_146445	NZ_CP067059.1 Rahnella aceris strain ZF458 plasmid pPlas2, complete sequence	553387	3635	Teodosio_Sarao_2
k127_19961	NZ_CP067059.1 Rahnella aceris strain ZF458 plasmid pPlas2, complete sequence	553387	2460	Teodosio_Sarao_2
k127_146533	NA	NA	8576	Teodosio_Sarao_2
k127_146535	NA	NA	2910	Teodosio_Sarao_2
k127_146536	NA	NA	3930	Teodosio_Sarao_2
k127_146537	NA	NA	5960	Teodosio_Sarao_2
k127_146538	NA	NA	3812	Teodosio_Sarao_2
k127_146540	NA	NA	9418	Teodosio_Sarao_2
k127_146541	NA	NA	21031	Teodosio_Sarao_2
k127_146543	NA	NA	4717	Teodosio_Sarao_2
k127_146544	NA	NA	5612	Teodosio_Sarao_2
k127_146549	NA	NA	6745	Teodosio_Sarao_2
k127_146552	NA	NA	5579	Teodosio_Sarao_2
k127_146553	NA	NA	2512	Teodosio_Sarao_2
k127_146555	NA	NA	6959	Teodosio_Sarao_2
k127_146562	NA	NA	2761	Teodosio_Sarao_2
k127_88100	NZ_CP071061.1 Niveibacterium microcysteis strain HC41 plasmid unnamed	28397	2221	Mirasol
k127_30853	NZ_CP043471.1 Acinetobacter baumannii strain 18WIARLN0021 plasmid unnamed2, complete sequence	32363	5779	Mirasol
k127_70592	NZ_CP125985.1 Pseudomonas rhodesiae strain 3.8 plasmid unnamed, complete sequence	514920	12624	Mirasol
k127_52964	NZ_CP068149.1 Serratia liquefaciens strain FDAARGOS_1081 plasmid unnamed, complete sequence	187192	10653	Mirasol
k127_39982	NC_021742.1 Serratia liquefaciens ATCC 27592 plasmid unnamed, complete sequence	44107	3285	Mirasol
k127_26884	NA	NA	2904	Mirasol
k127_53322	NC_002523.5 Serratia entomophila plasmid pADAP, complete sequence	153842	88936	Mirasol
k127_9346	NA	NA	32031	Mirasol
k127_71322	NC_021742.1 Serratia liquefaciens ATCC 27592 plasmid unnamed, complete sequence	44107	31047	Mirasol
k127_9557	NC_021742.1 Serratia liquefaciens ATCC 27592 plasmid unnamed, complete sequence	44107	5496	Mirasol
k127_62063	CP035216.1 Klebsiella michiganensis strain M82255 plasmid pKOCBH-B, complete sequence	231662	2195	Mirasol
k127_44966	CP079746.1 Comamonas aquatica strain B1 plasmid pB1A, complete sequence	295765	2695	Mirasol
k127_31726	NZ_CP035709.1 Sphaerotilus sulfidivorans strain D-507 plasmid pSna507_unt12, complete sequence	84154	2604	Mirasol
k127_72335	NZ_CP043858.1 Aliarcobacter cibarius strain H743 plasmid pACIB, complete sequence	237519	2624	Mirasol
k127_89328	NA	NA	2327	Mirasol
k127_28210	NZ_CP015595.1 Acinetobacter sp. NCu2D-2 plasmid unnamed, complete sequence	309964	2612	Mirasol
k127_89593	NZ_CP088082.1 Ideonella dechloratans strain CCUG 30977 plasmid unnamed1, complete sequence	708898	4601	Mirasol
k127_63127	NZ_CP035709.1 Sphaerotilus sulfidivorans strain D-507 plasmid pSna507_unt12, complete sequence	84154	2211	Mirasol
k127_10688	NZ_CP102779.1 Pandoraea commovens strain LB-19-202-79 plasmid unnamed, complete sequence	80763	4382	Mirasol
k127_46267	NA	NA	10740	Mirasol
k127_41882	NZ_CP121377.1 Acinetobacter baumannii strain LRT plasmid plas2_LRT, complete sequence	113985	5580	Mirasol
k127_28928	NZ_CP035709.1 Sphaerotilus sulfidivorans strain D-507 plasmid pSna507_unt12, complete sequence	84154	4243	Mirasol
k127_85620	NA	NA	4921	Mirasol
k127_95072	NA	NA	4350	Mirasol
k127_11298	NA	NA	177492	Mirasol
k127_85739	NZ_CP083939.1 Comamonas thiooxydans strain CSUSB4 plasmid unnamed1, complete sequence	138008	3770	Mirasol
k127_85886	NZ_CP083572.1 Acinetobacter lwoffii strain ED9-5a plasmid pALWED3.1, complete sequence	138030	85963	Mirasol
k127_80860	CP063167.1 Variovorax paradoxus strain VAI-C plasmid unnamed, complete sequence	2479635	4934	Mirasol
k127_60276	NZ_MW574942.1 Escherichia coli strain CV601 plasmid pTE_T100_3, complete sequence	46853	49087	Mirasol
k127_60363	NZ_CP121781.1 Acinetobacter johnsonii strain AYTCM plasmid pAYTCM-5, complete sequence	13499	3850	Mirasol
k127_91154	NZ_AP026896.1 Aeromonas caviae strain KAM479 plasmid pKAM479_3, complete sequence	4944632	2076	Mirasol
k127_74627	NZ_CP035709.1 Sphaerotilus sulfidivorans strain D-507 plasmid pSna507_unt12, complete sequence	84154	2682	Mirasol
k127_81205	NZ_CP058120.1 Klebsiella michiganensis strain RHBSTW-00167 plasmid pRHBSTW-00167_3, complete sequence	178580	2406	Mirasol
k127_78498	NZ_CP091175.1 Stutzerimonas stutzeri strain XX1 plasmid unnamed, complete sequence	95510	2283	Mirasol
k127_52271	NA	NA	5287	Mirasol
k127_8030	NA	NA	2789	Mirasol
k127_86793	NZ_CP118692.1 Klebsiella pneumoniae strain KPTCM2 plasmid pKPTCM2-1, complete sequence	268400	2021	Mirasol
k127_69581	NZ_CP035709.1 Sphaerotilus sulfidivorans strain D-507 plasmid pSna507_unt12, complete sequence	84154	5810	Mirasol
k127_95979	NA	NA	5445	Mirasol
k127_17071	NZ_CP035709.1 Sphaerotilus sulfidivorans strain D-507 plasmid pSna507_unt12, complete sequence	84154	3192	Mirasol
k127_70019	NZ_CP035709.1 Sphaerotilus sulfidivorans strain D-507 plasmid pSna507_unt12, complete sequence	84154	2118	Mirasol
k127_96351	NA	NA	2447	Mirasol
k127_96358	NA	NA	2516	Mirasol
k127_96360	NZ_CP021135.1 Pseudomonas fragi strain NMC25 plasmid unnamed3, complete sequence	16437	4781	Mirasol
k127_87645	NA	NA	4768	Mirasol
k127_87920	NA	NA	301701	Mirasol
k127_112725	NZ_AP026896.1 Aeromonas caviae strain KAM479 plasmid pKAM479_3, complete sequence	4944632	2083	Antiñir
k127_32235	NZ_CP069246.1 Ralstonia pseudosolanacearum strain PeaFJ1 plasmid unnamed, complete sequence	2008534	2312	Antiñir
k127_59099	CP063167.1 Variovorax paradoxus strain VAI-C plasmid unnamed, complete sequence	2479635	3061	Antiñir
k127_98096	NC_021742.1 Serratia liquefaciens ATCC 27592 plasmid unnamed, complete sequence	44107	2675	Antiñir
k127_28003	NC_021742.1 Serratia liquefaciens ATCC 27592 plasmid unnamed, complete sequence	44107	31047	Antiñir
k127_87984	NZ_CP082788.1 Serratia entomophila strain A1 plasmid pADAP, complete sequence	153828	88936	Antiñir
k127_88128	NZ_CP068149.1 Serratia liquefaciens strain FDAARGOS_1081 plasmid unnamed, complete sequence	187192	10653	Antiñir
k127_39590	NZ_AP026896.1 Aeromonas caviae strain KAM479 plasmid pKAM479_3, complete sequence	4944632	2655	Antiñir
k127_52984	NZ_AP026896.1 Aeromonas caviae strain KAM479 plasmid pKAM479_3, complete sequence	4944632	18415	Antiñir
k127_15579	NC_021742.1 Serratia liquefaciens ATCC 27592 plasmid unnamed, complete sequence	44107	5496	Antiñir
k127_9998	CP047266.1 Pseudomonas asturiensis strain CC1524 plasmid pCC1524, complete sequence	108727	22557	Rupallán
k127_13778	NA	NA	12522	Rupallán
k127_13820	NA	NA	10243	Rupallán
k127_25063	NC_021742.1 Serratia liquefaciens ATCC 27592 plasmid unnamed, complete sequence	44107	4243	Rupallán
k127_11270	NZ_AP026896.1 Aeromonas caviae strain KAM479 plasmid pKAM479_3, complete sequence	4944632	2283	Rupallán
k127_10137	NZ_AP026896.1 Aeromonas caviae strain KAM479 plasmid pKAM479_3, complete sequence	4944632	18375	Rupallán
k127_21546	NZ_CP074145.1 Serratia sp. JSRIV002 plasmid pJSRIV002_2, complete sequence	113805	62804	Rupallán
k127_23870	NZ_AP026896.1 Aeromonas caviae strain KAM479 plasmid pKAM479_3, complete sequence	4944632	2836	Rupallán
k127_15080	NZ_CP069246.1 Ralstonia pseudosolanacearum strain PeaFJ1 plasmid unnamed, complete sequence	2008534	2915	Rupallán
k127_22856	NA	NA	54058	Rupallán
k127_18955	NC_021742.1 Serratia liquefaciens ATCC 27592 plasmid unnamed, complete sequence	44107	8090	Rupallán
k127_3965	CP078041.1 Shewanella putrefaciens strain SA70 plasmid pSA70-4, complete sequence	19445	50910	Rupallán
k127_11307	NA	NA	147326	Rupallán
k127_4033	NZ_MK496050.1 Pseudomonas sp. strain FFUP_PS_41 plasmid pJBCL41, complete sequence	498516	51817	Rupallán
k127_4112	NZ_CP056138.1 Klebsiella michiganensis strain RHBSTW-00909 plasmid pRHBSTW-00909_3, complete sequence	166165	16871	Rupallán
k127_16838	NZ_CP013115.1 Shewanella xiamenensis strain T17 plasmid pSx1, complete sequence	268412	5221	Rupallán
k127_11497	NZ_OW849492.1 Serratia marcescens isolate 0 plasmid P1, complete sequence	194555	2858	Rupallán
k127_15448	NZ_CP074145.1 Serratia sp. JSRIV002 plasmid pJSRIV002_2, complete sequence	113805	2233	Rupallán
k127_14138	NA	NA	280619	Rupallán
k127_23298	NZ_CP043903.1 Shewanella sp. LC6 plasmid pSX1_LC6, complete sequence	355688	6018	Rupallán
k127_18303	NZ_CP076856.1 Shewanella decolorationis strain Ni1-3 plasmid pNi1-3, complete sequence	286397	5902	Rupallán
k127_17019	CP109756.1 Pseudomonas aeruginosa strain 2017-45-85 plasmid p2017-45-85, complete sequence	529788	8004	Rupallán
k127_15660	NZ_CP084302.1 Acinetobacter pseudolwoffii strain XMC5X702 plasmid pXMC5X702-tetX-145k, complete sequence	145524	3319	Rupallán
k127_15704	NZ_CP063457.1 Pseudomonas shirazica strain A28 plasmid unnamed	199972	2743	Rupallán
k127_15909	CP055310.1 Klebsiella grimontii strain RHBSTW-00866 plasmid pRHBSTW-00866_2, complete sequence	269564	6808	Rupallán
k127_1048	NA	NA	42844	Rupallán
k127_16015	NZ_AP026896.1 Aeromonas caviae strain KAM479 plasmid pKAM479_3, complete sequence	4944632	2981	Rupallán
k127_3390	NZ_AP026896.1 Aeromonas caviae strain KAM479 plasmid pKAM479_3, complete sequence	4944632	3004	Rupallán
k127_4578	NC_021742.1 Serratia liquefaciens ATCC 27592 plasmid unnamed, complete sequence	44107	2784	Rupallán
k127_22097	NC_008573.1 Shewanella sp. ANA-3 plasmid unnamed1, complete sequence	278942	2673	Rupallán
k127_1113	NC_008573.1 Shewanella sp. ANA-3 plasmid unnamed1, complete sequence	278942	8601	Rupallán
k127_26920	NZ_AP026733.1 Shewanella xiamenensis strain NUITM-VS2 plasmid pNUITM-VS2_1, complete sequence	187993	3435	Rupallán
k127_22330	CP047266.1 Pseudomonas asturiensis strain CC1524 plasmid pCC1524, complete sequence	108727	80619	Rupallán
k127_14582	NA	NA	31425	Rupallán
k127_20700	NC_021742.1 Serratia liquefaciens ATCC 27592 plasmid unnamed, complete sequence	44107	3909	Rupallán
k127_14669	NC_008573.1 Shewanella sp. ANA-3 plasmid unnamed1, complete sequence	278942	14741	Rupallán
k127_5711	NZ_AP026896.1 Aeromonas caviae strain KAM479 plasmid pKAM479_3, complete sequence	4944632	2121	Rupallán
k127_12435	NC_021742.1 Serratia liquefaciens ATCC 27592 plasmid unnamed, complete sequence	44107	8103	Rupallán
k127_27397	NA	NA	5797	Rupallán
k127_27400	NA	NA	5874	Rupallán
k127_27402	NA	NA	3812	Rupallán
k127_25926	NA	NA	4059	Rupallán
k127_45215	NA	NA	3306	Ovejería
k127_106946	NA	NA	13341	Ovejería
k127_773888	NA	NA	131188	Ovejería
k127_736204	NA	NA	6408	Ovejería
k127_697508	NA	NA	11141	Ovejería
k127_282955	NZ_CP007449.1 Yersinia hibernica strain LC20 plasmid p1_80K, complete sequence	78924	2444	La_Paloma
k127_200304	NZ_CP093329.1 Rahnella aceris strain S2-A69 plasmid p1, complete sequence	123458	7532	Las_Quemas
k127_372042	NZ_CP019063.1 Rahnella sikkimica strain ERMR1:05 plasmid unnamed1, complete sequence	549463	9712	Las_Quemas
k127_400706	NZ_CP081002.1 Sphingobium sp. V4 plasmid unnamed1, complete sequence	1247975	5064	Las_Quemas
k127_57854	NZ_AP026896.1 Aeromonas caviae strain KAM479 plasmid pKAM479_3, complete sequence	4944632	2144	Las_Quemas
k127_515710	NZ_CP019063.1 Rahnella sikkimica strain ERMR1:05 plasmid unnamed1, complete sequence	549463	7251	Las_Quemas
k127_144414	NC_021742.1 Serratia liquefaciens ATCC 27592 plasmid unnamed, complete sequence	44107	2659	Las_Quemas
k127_316441	NZ_CP019063.1 Rahnella sikkimica strain ERMR1:05 plasmid unnamed1, complete sequence	549463	11111	Las_Quemas
k127_145022	NC_015063.1 Rahnella aceris plasmid pRAHAQ02, complete sequence	133486	2251	Las_Quemas
k127_116549	CP034837.1 Rahnella aquatilis strain KM05 plasmid pKM05, complete sequence	513964	2815	Las_Quemas
k127_145583	NZ_AP026896.1 Aeromonas caviae strain KAM479 plasmid pKAM479_3, complete sequence	4944632	2231	Las_Quemas
k127_31374	NZ_CP067058.1 Rahnella aceris strain ZF458 plasmid pPlas1, complete sequence	188256	5554	Las_Quemas
k127_547066	NZ_CP019063.1 Rahnella sikkimica strain ERMR1:05 plasmid unnamed1, complete sequence	549463	21734	Las_Quemas
k127_60410	CP003404.1 Rahnella aquatilis HX2 plasmid PRA1, complete sequence	570951	4601	Las_Quemas
k127_89279	NZ_CP019063.1 Rahnella sikkimica strain ERMR1:05 plasmid unnamed1, complete sequence	549463	6310	Las_Quemas
k127_289545	NZ_CP046723.1 Pantoea agglomerans strain ASB05 plasmid pASB05p1, complete sequence	563807	14293	Las_Quemas
k127_118026	CP032297.1 Rahnella aquatilis strain ZF7 plasmid pRAZF7, complete sequence	542014	2368	Las_Quemas
k127_404464	NZ_CP076366.1 Gemmobacter fulvus strain con5 plasmid p5, complete sequence	141504	3438	Las_Quemas
k127_318704	CP003404.1 Rahnella aquatilis HX2 plasmid PRA1, complete sequence	570951	2949	Las_Quemas
k127_290257	NC_015063.1 Rahnella aceris plasmid pRAHAQ02, complete sequence	133486	3541	Las_Quemas
k127_4622	NA	NA	9327	Las_Quemas
k127_61994	CP034837.1 Rahnella aquatilis strain KM05 plasmid pKM05, complete sequence	513964	3088	Las_Quemas
k127_62184	CP039629.1 Aeromonas caviae strain R25-2 plasmid pAeca1-a, complete sequence	228716	2142	Las_Quemas
k127_4994	NC_015063.1 Rahnella aceris plasmid pRAHAQ02, complete sequence	133486	2440	Las_Quemas
k127_490702	NZ_CP093330.1 Rahnella aceris strain S2-A69 plasmid p2, complete sequence	562130	2352	Las_Quemas
k127_205634	NA	NA	2424	Las_Quemas
k127_262624	NA	NA	6969	Las_Quemas
k127_205776	NZ_CP019063.1 Rahnella sikkimica strain ERMR1:05 plasmid unnamed1, complete sequence	549463	2990	Las_Quemas
k127_176765	NC_021742.1 Serratia liquefaciens ATCC 27592 plasmid unnamed, complete sequence	44107	2793	Las_Quemas
k127_434877	NZ_CP019063.1 Rahnella sikkimica strain ERMR1:05 plasmid unnamed1, complete sequence	549463	23964	Las_Quemas
k127_491237	NA	NA	93012	Las_Quemas
k127_5710	NZ_CP019063.1 Rahnella sikkimica strain ERMR1:05 plasmid unnamed1, complete sequence	549463	2441	Las_Quemas
k127_521079	NZ_CP019063.1 Rahnella sikkimica strain ERMR1:05 plasmid unnamed1, complete sequence	549463	12874	Las_Quemas
k127_35287	NA	NA	10201	Las_Quemas
k127_178134	NZ_CP067058.1 Rahnella aceris strain ZF458 plasmid pPlas1, complete sequence	188256	6035	Las_Quemas
k127_208247	NZ_CP019063.1 Rahnella sikkimica strain ERMR1:05 plasmid unnamed1, complete sequence	549463	9435	Las_Quemas
k127_8033	NC_015063.1 Rahnella aceris plasmid pRAHAQ02, complete sequence	133486	2809	Las_Quemas
k127_351960	NZ_CP019063.1 Rahnella sikkimica strain ERMR1:05 plasmid unnamed1, complete sequence	549463	6645	Las_Quemas
k127_179577	NC_015063.1 Rahnella aceris plasmid pRAHAQ02, complete sequence	133486	2293	Las_Quemas
k127_322959	NZ_CP019063.1 Rahnella sikkimica strain ERMR1:05 plasmid unnamed1, complete sequence	549463	30099	Las_Quemas
k127_37253	CP034838.1 Rahnella aquatilis strain KM12 plasmid pKM12v1, complete sequence	556163	5516	Las_Quemas
k127_94845	NZ_CP093329.1 Rahnella aceris strain S2-A69 plasmid p1, complete sequence	123458	3036	Las_Quemas
k127_37535	CP032297.1 Rahnella aquatilis strain ZF7 plasmid pRAZF7, complete sequence	542014	4723	Las_Quemas
k127_438381	NZ_CP019063.1 Rahnella sikkimica strain ERMR1:05 plasmid unnamed1, complete sequence	549463	2977	Las_Quemas
k127_66765	NZ_CP019063.1 Rahnella sikkimica strain ERMR1:05 plasmid unnamed1, complete sequence	549463	6346	Las_Quemas
k127_494650	CP032297.1 Rahnella aquatilis strain ZF7 plasmid pRAZF7, complete sequence	542014	2574	Las_Quemas
k127_239313	CP109756.1 Pseudomonas aeruginosa strain 2017-45-85 plasmid p2017-45-85, complete sequence	529788	2186	Las_Quemas
k127_324426	NA	NA	5378	Las_Quemas
k127_67857	NZ_CP019063.1 Rahnella sikkimica strain ERMR1:05 plasmid unnamed1, complete sequence	549463	12848	Las_Quemas
k127_96487	NA	NA	4929	Las_Quemas
k127_382439	NZ_CP019063.1 Rahnella sikkimica strain ERMR1:05 plasmid unnamed1, complete sequence	549463	7887	Las_Quemas
k127_182140	NZ_CP019064.1 Rahnella sikkimica strain ERMR1:05 plasmid unnamed2, complete sequence	229977	8649	Las_Quemas
k127_182312	NZ_CP019063.1 Rahnella sikkimica strain ERMR1:05 plasmid unnamed1, complete sequence	549463	28667	Las_Quemas
k127_469324	NC_014838.1 Pantoea sp. At-9b plasmid pPAT9B01, complete sequence	793953	3533	Las_Quemas
k127_297595	NZ_CP019063.1 Rahnella sikkimica strain ERMR1:05 plasmid unnamed1, complete sequence	549463	4609	Las_Quemas
k127_412526	CP034838.1 Rahnella aquatilis strain KM12 plasmid pKM12v1, complete sequence	556163	3979	Las_Quemas
k127_326454	NZ_CP103421.1 Klebsiella variicola strain KV1 plasmid unnamed1, complete sequence	378475	15502	Las_Quemas
k127_241461	NZ_CP093329.1 Rahnella aceris strain S2-A69 plasmid p1, complete sequence	123458	5574	Las_Quemas
k127_269576	CP109756.1 Pseudomonas aeruginosa strain 2017-45-85 plasmid p2017-45-85, complete sequence	529788	2021	Las_Quemas
k127_269906	CP034839.1 Rahnella aquatilis strain KM25 plasmid pKM12v2, complete sequence	556163	2126	Las_Quemas
k127_70133	NZ_CP067058.1 Rahnella aceris strain ZF458 plasmid pPlas1, complete sequence	188256	4108	Las_Quemas
k127_184116	NZ_CP067058.1 Rahnella aceris strain ZF458 plasmid pPlas1, complete sequence	188256	9497	Las_Quemas
k127_270431	NZ_CP019063.1 Rahnella sikkimica strain ERMR1:05 plasmid unnamed1, complete sequence	549463	4280	Las_Quemas
k127_357072	NZ_HG938356.1 Neorhizobium galegae bv. officinalis bv. officinalis str. HAMBI 1141 plasmid pHAMBI1141a, complete sequence	1638739	4481	Las_Quemas
k127_471704	NZ_AP026896.1 Aeromonas caviae strain KAM479 plasmid pKAM479_3, complete sequence	4944632	2368	Las_Quemas
k127_157183	NZ_AP026896.1 Aeromonas caviae strain KAM479 plasmid pKAM479_3, complete sequence	4944632	2847	Las_Quemas
k127_357185	NZ_CP019063.1 Rahnella sikkimica strain ERMR1:05 plasmid unnamed1, complete sequence	549463	6108	Las_Quemas
k127_42394	NZ_AP022474.1 Pseudomonas monteilii strain STW0522-72 plasmid pSTW0522-72-1, complete sequence	79236	2927	Las_Quemas
k127_472650	NZ_CP019063.1 Rahnella sikkimica strain ERMR1:05 plasmid unnamed1, complete sequence	549463	16276	Las_Quemas
k127_100487	NA	NA	2132	Las_Quemas
k127_14852	NZ_CP019063.1 Rahnella sikkimica strain ERMR1:05 plasmid unnamed1, complete sequence	549463	17477	Las_Quemas
k127_443869	NZ_CP019063.1 Rahnella sikkimica strain ERMR1:05 plasmid unnamed1, complete sequence	549463	20904	Las_Quemas
k127_530201	NZ_CP019063.1 Rahnella sikkimica strain ERMR1:05 plasmid unnamed1, complete sequence	549463	11459	Las_Quemas
k127_444659	NZ_CP019063.1 Rahnella sikkimica strain ERMR1:05 plasmid unnamed1, complete sequence	549463	33153	Las_Quemas
k127_129395	NC_015062.1 Rahnella aceris plasmid pRAHAQ01, complete sequence	616549	2444	Las_Quemas
k127_273755	NZ_CP067058.1 Rahnella aceris strain ZF458 plasmid pPlas1, complete sequence	188256	2857	Las_Quemas
k127_417826	NC_015062.1 Rahnella aceris plasmid pRAHAQ01, complete sequence	616549	3767	Las_Quemas
k127_246526	NZ_CP067058.1 Rahnella aceris strain ZF458 plasmid pPlas1, complete sequence	188256	4356	Las_Quemas
k127_331918	NZ_CP067058.1 Rahnella aceris strain ZF458 plasmid pPlas1, complete sequence	188256	4375	Las_Quemas
k127_161072	CP003404.1 Rahnella aquatilis HX2 plasmid PRA1, complete sequence	570951	34451	Las_Quemas
k127_188373	NZ_CP067058.1 Rahnella aceris strain ZF458 plasmid pPlas1, complete sequence	188256	34193	Las_Quemas
k127_361769	CP034838.1 Rahnella aquatilis strain KM12 plasmid pKM12v1, complete sequence	556163	2090	Las_Quemas
k127_104968	NZ_CP067058.1 Rahnella aceris strain ZF458 plasmid pPlas1, complete sequence	188256	2169	Las_Quemas
k127_479099	NZ_CP018464.1 Xanthomonas euvesicatoria strain LMG930 plasmid pLMG930.1, complete sequence	179490	2744	Las_Quemas
k127_421996	NC_015063.1 Rahnella aceris plasmid pRAHAQ02, complete sequence	133486	2822	Las_Quemas
k127_278089	NZ_CP073263.1 Duffyella gerundensis strain AR plasmid unnamed1, complete sequence	580636	15817	Las_Quemas
k127_479235	NC_015063.1 Rahnella aceris plasmid pRAHAQ02, complete sequence	133486	2285	Las_Quemas
k127_77832	NZ_CP019063.1 Rahnella sikkimica strain ERMR1:05 plasmid unnamed1, complete sequence	549463	6454	Las_Quemas
k127_364717	NZ_CP093329.1 Rahnella aceris strain S2-A69 plasmid p1, complete sequence	123458	8865	Las_Quemas
k127_279209	NZ_CP019063.1 Rahnella sikkimica strain ERMR1:05 plasmid unnamed1, complete sequence	549463	2619	Las_Quemas
k127_423002	NZ_CP019063.1 Rahnella sikkimica strain ERMR1:05 plasmid unnamed1, complete sequence	549463	2117	Las_Quemas
k127_506269	NZ_CP019063.1 Rahnella sikkimica strain ERMR1:05 plasmid unnamed1, complete sequence	549463	6926	Las_Quemas
k127_307847	NZ_CP067058.1 Rahnella aceris strain ZF458 plasmid pPlas1, complete sequence	188256	3382	Las_Quemas
k127_451034	CP063167.1 Variovorax paradoxus strain VAI-C plasmid unnamed, complete sequence	2479635	2033	Las_Quemas
k127_78839	CP034838.1 Rahnella aquatilis strain KM12 plasmid pKM12v1, complete sequence	556163	2149	Las_Quemas
k127_78985	CP003404.1 Rahnella aquatilis HX2 plasmid PRA1, complete sequence	570951	3917	Las_Quemas
k127_394084	NZ_OW485603.1 Rhodovastum atsumiense strain G2-11 plasmid RHOApb	199245	3048	Las_Quemas
k127_109441	NZ_CP093330.1 Rahnella aceris strain S2-A69 plasmid p2, complete sequence	562130	2959	Las_Quemas
k127_508073	AP024098.1 Ralstonia solanacearum MAFF 211471 plasmid pMAFF211471 DNA, complete sequence	2139380	2059	Las_Quemas
k127_110091	NZ_CP093329.1 Rahnella aceris strain S2-A69 plasmid p1, complete sequence	123458	2006	Las_Quemas
k127_138657	CP075795.1 Pseudomonas aeruginosa strain PaLo418 plasmid pPHPALO418, complete sequence	38390	4660	Las_Quemas
k127_310925	NZ_CP019063.1 Rahnella sikkimica strain ERMR1:05 plasmid unnamed1, complete sequence	549463	58551	Las_Quemas
k127_82439	NA	NA	8763	Las_Quemas
k127_396906	NZ_MK433207.1 Klebsiella pneumoniae plasmid pK15-KPC, complete sequence	180154	2195	Las_Quemas
k127_82573	NA	NA	3416	Las_Quemas
k127_570390	NA	NA	6495	Las_Quemas
k127_540884	NZ_CP019063.1 Rahnella sikkimica strain ERMR1:05 plasmid unnamed1, complete sequence	549463	4862	Las_Quemas
k127_370133	NZ_CP019063.1 Rahnella sikkimica strain ERMR1:05 plasmid unnamed1, complete sequence	549463	16203	Las_Quemas
k127_570451	NA	NA	4187	Las_Quemas
k127_284376	NZ_CP067058.1 Rahnella aceris strain ZF458 plasmid pPlas1, complete sequence	188256	6232	Las_Quemas
k127_541275	CP034837.1 Rahnella aquatilis strain KM05 plasmid pKM05, complete sequence	513964	4308	Las_Quemas
k127_511447	CP034838.1 Rahnella aquatilis strain KM12 plasmid pKM12v1, complete sequence	556163	7014	Las_Quemas
k127_69106	NC_014840.1 Pantoea sp. At-9b plasmid pPAT9B03, complete sequence	321080	2558	Luis_Ebel_2
k127_49629	NA	NA	4757	Luis_Ebel_2
k127_88988	NZ_AP026896.1 Aeromonas caviae strain KAM479 plasmid pKAM479_3, complete sequence	4944632	18414	Luis_Ebel_2
k127_98896	NA	NA	60437	Luis_Ebel_2
k127_177849	KX863569.1 Uncultured bacterium plasmid pTRE-131 clone TRE-131, complete sequence	47640	5686	Luis_Ebel_2
k127_30503	NZ_MK433207.1 Klebsiella pneumoniae plasmid pK15-KPC, complete sequence	180154	3146	Luis_Ebel_2
k127_79571	NZ_CP110879.1 Enterobacter kobei strain SCLZS19 plasmid pCTX-M_SCLZS19, complete sequence	282472	78135	Luis_Ebel_2
k127_50098	NZ_CP061046.1 Salmonella enterica subsp. enterica serovar Typhimurium strain BBS1406 plasmid pSGI4, complete sequence	81781	3311	Luis_Ebel_2
k127_69594	NA	NA	9468	Luis_Ebel_2
k127_158722	NA	NA	4113	Luis_Ebel_2
k127_129176	CP042495.1 Leclercia adecarboxylata strain E61 plasmid pE61_002, complete sequence	178161	2041	Luis_Ebel_2
k127_188052	NA	NA	27665	Luis_Ebel_2
k127_99733	NA	NA	4556	Luis_Ebel_2
k127_89724	NA	NA	10844	Luis_Ebel_2
k127_178619	NC_021742.1 Serratia liquefaciens ATCC 27592 plasmid unnamed, complete sequence	44107	4189	Luis_Ebel_2
k127_40934	NA	NA	7274	Luis_Ebel_2
k127_60312	CP027478.1 Pseudomonas koreensis strain P19E3 plasmid p1, complete sequence	467568	2646	Luis_Ebel_2
k127_70185	NZ_MK433207.1 Klebsiella pneumoniae plasmid pK15-KPC, complete sequence	180154	7234	Luis_Ebel_2
k127_50641	NA	NA	22557	Luis_Ebel_2
k127_159227	NC_021742.1 Serratia liquefaciens ATCC 27592 plasmid unnamed, complete sequence	44107	4188	Luis_Ebel_2
k127_149439	NA	NA	4361	Luis_Ebel_2
k127_51242	NZ_MK433207.1 Klebsiella pneumoniae plasmid pK15-KPC, complete sequence	180154	3599	Luis_Ebel_2
k127_70855	NA	NA	81391	Luis_Ebel_2
k127_90839	NA	NA	8566	Luis_Ebel_2
k127_12226	NZ_CP016838.1 Salmonella enterica subsp. enterica serovar Senftenberg strain 775W (ATCC 43845) plasmid pSSE-ATCC-43845, complete sequence	341373	118973	Luis_Ebel_2
k127_90938	NA	NA	6171	Luis_Ebel_2
k127_101054	NZ_MK433207.1 Klebsiella pneumoniae plasmid pK15-KPC, complete sequence	180154	2679	Luis_Ebel_2
k127_52055	NA	NA	2027	Luis_Ebel_2
k127_180255	NC_002523.5 Serratia entomophila plasmid pADAP, complete sequence	153842	5292	Luis_Ebel_2
k127_22346	NZ_CP061046.1 Salmonella enterica subsp. enterica serovar Typhimurium strain BBS1406 plasmid pSGI4, complete sequence	81781	3079	Luis_Ebel_2
k127_101610	NZ_CP045303.1 Azotobacter salinestris strain KACC 13899 plasmid unnamed1, complete sequence	321600	6258	Luis_Ebel_2
k127_81768	NZ_MT039167.1 Serratia marcescens strain AGR_294 plasmid unnamed1, complete sequence	42148	13017	Luis_Ebel_2
k127_141330	NZ_CP085705.1 Pseudomonas sp. HN2-3 plasmid pHN2-3, complete sequence	31784	8322	Luis_Ebel_2
k127_150810	NZ_CP085705.1 Pseudomonas sp. HN2-3 plasmid pHN2-3, complete sequence	31784	7069	Luis_Ebel_2
k127_3676	NA	NA	19206	Luis_Ebel_2
k127_33380	NZ_CP096904.1 Escherichia coli strain RSHH22 plasmid pEC_RSHH22_2, complete sequence	4538	2374	Luis_Ebel_2
k127_190285	CP013915.1 Serratia fonticola strain GS2 plasmid pSF002, complete sequence	93737	22019	Luis_Ebel_2
k127_131547	NC_021742.1 Serratia liquefaciens ATCC 27592 plasmid unnamed, complete sequence	44107	7952	Luis_Ebel_2
k127_181265	AP028514.1 Serratia marcescens E46 plasmid pE46_1 DNA, complete sequence	125919	4101	Luis_Ebel_2
k127_161720	NZ_CP085705.1 Pseudomonas sp. HN2-3 plasmid pHN2-3, complete sequence	31784	3539	Luis_Ebel_2
k127_14131	CP013915.1 Serratia fonticola strain GS2 plasmid pSF002, complete sequence	93737	2471	Luis_Ebel_2
k127_14224	NC_002523.5 Serratia entomophila plasmid pADAP, complete sequence	153842	3247	Luis_Ebel_2
k127_43655	NZ_CP072744.1 Serratia fonticola strain R28 plasmid pR28_75, complete sequence	75602	2907	Luis_Ebel_2
k127_14505	NA	NA	3862	Luis_Ebel_2
k127_113564	NZ_CP061051.1 Salmonella enterica subsp. enterica serovar Typhimurium strain BBS1358sml plasmid pSGI4, complete sequence	81781	23948	Luis_Ebel_2
k127_103466	NA	NA	43223	Luis_Ebel_2
k127_143347	NA	NA	7664	Luis_Ebel_2
k127_163100	NZ_CP029127.1 Klebsiella oxytoca strain AR380 plasmid unnamed1, complete sequence	78352	7190	Luis_Ebel_2
k127_173276	NA	NA	39480	Luis_Ebel_2
k127_143875	NZ_KT351734.1 Pectobacterium carotovorum plasmid Drgb3, complete sequence	171430	2038	Luis_Ebel_2
k127_143884	NC_002523.5 Serratia entomophila plasmid pADAP, complete sequence	153842	3181	Luis_Ebel_2
k127_183271	NZ_CP061051.1 Salmonella enterica subsp. enterica serovar Typhimurium strain BBS1358sml plasmid pSGI4, complete sequence	81781	4123	Luis_Ebel_2
k127_84245	NZ_CP072743.1 Serratia fonticola strain R28 plasmid pR28_180, complete sequence	180139	2140	Luis_Ebel_2
k127_16153	NA	NA	43501	Luis_Ebel_2
k127_104448	NZ_CP074145.1 Serratia sp. JSRIV002 plasmid pJSRIV002_2, complete sequence	113805	3510	Luis_Ebel_2
k127_74728	NZ_CP093325.1 Bacillus sp. N5-665 strain N5/665 plasmid p1, complete sequence	5519593	2491	Luis_Ebel_2
k127_16363	NZ_CP083835.1 Enterobacter asburiae strain AR0468-yvys plasmid pAR0468_1, complete sequence	373441	3632	Luis_Ebel_2
k127_183687	AP028562.1 Serratia marcescens QC11 plasmid pQC11_1 DNA, complete sequence	244465	8407	Luis_Ebel_2
k127_35749	NA	NA	5290	Luis_Ebel_2
k127_75060	NZ_AP026896.1 Aeromonas caviae strain KAM479 plasmid pKAM479_3, complete sequence	4944632	2143	Luis_Ebel_2
k127_85254	NZ_KX893538.1 Pseudomonas fluorescens strain PC20 plasmid pG20, complete sequence	133709	4868	Luis_Ebel_2
k127_85270	NZ_CP072743.1 Serratia fonticola strain R28 plasmid pR28_180, complete sequence	180139	4056	Luis_Ebel_2
k127_145137	CP022152.1 Citrobacter freundii strain 705SK3 plasmid p705SK3_1, complete sequence	296175	5432	Luis_Ebel_2
k127_134581	NA	NA	8325	Luis_Ebel_2
k127_17168	NA	NA	175216	Luis_Ebel_2
k127_95470	NZ_CP085705.1 Pseudomonas sp. HN2-3 plasmid pHN2-3, complete sequence	31784	2341	Luis_Ebel_2
k127_36799	NA	NA	34485	Luis_Ebel_2
k127_56611	OW849012.1 Klebsiella pneumoniae isolate 392 genome assembly, plasmid: P1	341694	2119	Luis_Ebel_2
k127_105897	NC_021742.1 Serratia liquefaciens ATCC 27592 plasmid unnamed, complete sequence	44107	2296	Luis_Ebel_2
k127_105978	NA	NA	7135	Luis_Ebel_2
k127_17455	NZ_CP072744.1 Serratia fonticola strain R28 plasmid pR28_75, complete sequence	75602	42095	Luis_Ebel_2
k127_37335	NZ_CP077309.1 Enterobacter hormaechei strain FDAARGOS 1433 plasmid unnamed1	606597	3746	Luis_Ebel_2
k127_135787	NZ_MT039226.1 Yersinia frederiksenii strain AGR_49 plasmid unnamed2, complete sequence	94542	2070	Luis_Ebel_2
k127_96310	AP028558.1 Serratia marcescens QC08 plasmid pQC08_2 DNA, complete sequence	93886	2869	Luis_Ebel_2
k127_96363	NZ_CP011009.1 Peribacillus simplex strain SH-B26 plasmid pSHB26, complete sequence	176219	2601	Luis_Ebel_2
k127_48273	NA	NA	3382	Luis_Ebel_2
k127_175432	NA	NA	63862	Luis_Ebel_2
k127_107203	NZ_CP083835.1 Enterobacter asburiae strain AR0468-yvys plasmid pAR0468_1, complete sequence	373441	13076	Luis_Ebel_2
k127_186384	NA	NA	2219	Luis_Ebel_2
k127_48807	NZ_CP074145.1 Serratia sp. JSRIV002 plasmid pJSRIV002_2, complete sequence	113805	23657	Luis_Ebel_2
k127_117212	NZ_CP061046.1 Salmonella enterica subsp. enterica serovar Typhimurium strain BBS1406 plasmid pSGI4, complete sequence	81781	5345	Luis_Ebel_2
k127_137054	AP028494.1 Serratia marcescens E06 plasmid pE06 DNA, complete sequence	78926	6835	Luis_Ebel_2
k127_97358	NZ_CP048109.1 Klebsiella michiganensis strain BD177 plasmid unnamed1	281962	10019	Luis_Ebel_2
k127_88541	NC_021742.1 Serratia liquefaciens ATCC 27592 plasmid unnamed, complete sequence	44107	2502	Luis_Ebel_2
k127_196705	NA	NA	6152	Luis_Ebel_2
k127_196708	NA	NA	3876	Luis_Ebel_2
k127_196715	NZ_MF768471.1 Pseudomonas sp. Lz4W plasmid pLz4W, complete sequence	4482	4620	Luis_Ebel_2
